# Supplementary material for: Comparative profiling of microRNAs in the winged and wingless English grain aphid, Sitobion avenae (F.) (Homoptera: Aphididae)
Source: Sci Rep. 2016 Oct 20;6:35668. doi: 10.1038/srep35668 (PMC5071838; doi:10.1038/srep35668)
Supplement: Supplementary Table S1 [file srep35668-s2.xls]

## Sheet: conserved miRNA
		Table S2. Summary of conserved miRNA.
miRNA_Index	Suggest miR_name	Mappled miR_name	miR_seq	len	genomeID	strand	start	end	genome_seq	#mir	mirIDs,	rep_mirID	rep_mirSeq	rep_miRID	rep_miRSeq	type	Sequence in miRbase	group	SS	hairpinLen	CG%	dG	Expression level
1	sav-bantam	api-bantam_R-1	TGAGATCATTGTGAAAGCTAAT	22	186599816	-	5356	5426	cgaagcTGGTTTTCACTTTGATCTGTCAGAtttatcattgttcattcTGAGATCATTGTGAAAGCTAATtt	1	api-bantam,	api-bantam	cgaagctggttttcactttgatctgtcagatttatcattgttcattcTGAGATCATTGTGAAAGCTAATTt	api-bantam	TGAGATCATTGTGAAAGCTAATT	3'	Diff	gp1a	......((((((((((..(((((..(((((...............))))))))))..))))))))))....	61	33.8	-23	middle
2	sav-bantam-p5	api-bantam-p5_1ss19GA	TGGTTTTCACTTTGATCTATCAGA	24	186599816	-	5356	5426	cgaagcTGGTTTTCACTTTGATCTGTCAGAtttatcattgttcattcTGAGATCATTGTGAAAGCTAATtt	1	api-bantam,	api-bantam	cgaagctggttttcactttgatctgtcagatttatcattgttcattcTGAGATCATTGTGAAAGCTAATTt	api-bantam-p5	tggttttcactttgatctgtcaga	5'	New	gp1a	......((((((((((..(((((..(((((...............))))))))))..))))))))))....	61	33.8	-23	middle
3	sav-miR-1	api-miR-1_L-1	GGAATGTAAAGAAGTATGGAG	21	186636420	-	48533	48614	CCGTACTTCTTGTATGTTCGCATAGTgtgcgcgagccatttggccgaattttacgacgtatGGAATGTAAAGAAGTATGGAG	1	api-mir-1,	api-mir-1	ccgtacttcttgtatgttcgcatagtgtgcgcgagccatttggccgaattttacgacgtaTGGAATGTAAAGAAGTATGGAG	api-miR-1	TGGAATGTAAAGAAGTATGGAG	3'	Diff	gp1a	(((((((((((.((..(((.(((((((((..((.(((....))))).....))).)).)))))))..)))))))))))))..	80	45.1	-30.4	middle
4	sav-mir-1-p5	api-mir-1-p5_1ss25GT	CCGTACTTCTTGTATGTTCGCATATT	26	186636420	-	48533	48614	CCGTACTTCTTGTATGTTCGCATAGTgtgcgcgagccatttggccgaattttacgacgtatGGAATGTAAAGAAGTATGGAG	1	api-mir-1,	api-mir-1	ccgtacttcttgtatgttcgcatagtgtgcgcgagccatttggccgaattttacgacgtaTGGAATGTAAAGAAGTATGGAG	api-mir-1-p5	ccgtacttcttgtatgttcgcatagt	5'	New	gp1a	(((((((((((.((..(((.(((((((((..((.(((....))))).....))).)).)))))))..)))))))))))))..	80	45.1	-30.4	low
5	sav-miR-2b	api-miR-2b_R-3	TATCACAGCCAGCTTTGTATGA	22	186621140	-	38840	38920	CTCGTCAAAGTGGTTGTGAAACGttctggttttcattttaaattcaattaatatcgTATCACAGCCAGCTTTGTATGAgca	1	api-mir-2b,	api-mir-2b	ctcgtcaaagtggttgtgaaacgttctggttttcattttaaattcaattaatatcgTATCACAGCCAGCTTTGTATGAGCA	api-miR-2b	TATCACAGCCAGCTTTGTATGAGCA	3'	Diff	gp1a	(((((((((((((((((((.(((...............................))).))))))))).))))).)))))..	79	35.8	-24.665	middle
6	sav-mir-2b-p5	api-mir-2b-p5_1ss15TG	CTCGTCAAAGTGGTGGTGAAACG	23	186621140	-	38840	38920	CTCGTCAAAGTGGTTGTGAAACGttctggttttcattttaaattcaattaatatcgTATCACAGCCAGCTTTGTATGAgca	1	api-mir-2b,	api-mir-2b	ctcgtcaaagtggttgtgaaacgttctggttttcattttaaattcaattaatatcgTATCACAGCCAGCTTTGTATGAGCA	api-mir-2b-p5	ctcgtcaaagtggttgtgaaacg	5'	New	gp1a	(((((((((((((((((((.(((...............................))).))))))))).))))).)))))..	79	35.8	-24.665	middle
7	sav-miR-2a	api-miR-2a	TATCACAGCCAGCTTTGATGAGCG	24	186621140	-	38984	39045	CTCACAAAGTAACTGTGAAATGttggtatattgagtcaTATCACAGCCAGCTTTGATGAGCG	1	api-mir-2a,	api-mir-2a	ctcacaaagtaactgtgaaatgttggtatattgagtcaTATCACAGCCAGCTTTGATGAGCG	api-miR-2a	TATCACAGCCAGCTTTGATGAGCG	3'	Yes	gp1a	((((((((((..((((((.(((..............))).))))))...)))))).))))..	60	40.3	-17.9	middle
8	sav-mir-2a-p5	api-mir-2a-p5_1ss4AT	CTCTCAAAGTAACTGTGAAATG	22	186621140	-	38984	39045	CTCACAAAGTAACTGTGAAATGttggtatattgagtcaTATCACAGCCAGCTTTGATGAGCG	1	api-mir-2a,	api-mir-2a	ctcacaaagtaactgtgaaatgttggtatattgagtcaTATCACAGCCAGCTTTGATGAGCG	api-mir-2a-p5	ctcacaaagtaactgtgaaatg	5'	New	gp1a	((((((((((..((((((.(((..............))).))))))...)))))).))))..	60	40.3	-17.9	middle
9	sav-miR-2c	api-miR-2c	CCGTCAAAGCGGGCTGTCGTA	21	186621140	-	39718	39782	CCGTCAAAGCGGGCTGTCGTAgagtgttcattttctttgactaTCACAGCCAGCTTTGATGAGCA	1	api-mir-2c,	api-mir-2c	CCGTCAAAGCGGGCTGTCGTAgagtgttcattttctttgactatcacagccagctttgatgagca	api-miR-2c	CCGTCAAAGCGGGCTGTCGTA	5'	Yes	gp1a	.(((((((((.((((((..(((.....(((.......))))))..)))))).)))))))))....	60	47.7	-26.1	middle
10	sav-mir-2c-p3	api-mir-2c-p3	TCACAGCCAGCTTTGATGAGCA	22	186621140	-	39718	39782	CCGTCAAAGCGGGCTGTCGTAgagtgttcattttctttgactaTCACAGCCAGCTTTGATGAGCA	1	api-mir-2c,	api-mir-2c	CCGTCAAAGCGGGCTGTCGTAgagtgttcattttctttgactatcacagccagctttgatgagca	api-mir-2c-p3	tcacagccagctttgatgagca	3'	New	gp1a	.(((((((((.((((((..(((.....(((.......))))))..)))))).)))))))))....	60	47.7	-26.1	middle
11	sav-miR-7	api-miR-7	TGGAAGACTAGTGATTTTGTTGTT	24	186624005	+	82399	82468	TGGAAGACTAGTGATTTTGTTGTTttaaaaaaaaagtattttcctaaCAAGAAGTCTCTAGTCTTCTTAc	1	api-mir-7,	api-mir-7	TGGAAGACTAGTGATTTTGTTGTTttaaaaaaaaagtattttcctaacaagaagtctctagtcttcttac	api-miR-7	TGGAAGACTAGTGATTTTGTTGTT	5'	Yes	gp1a	.((((((((((.((((((.(((((..((((........))))...))))))))))).))))))))))...	66	28.6	-21.8	middle
12	sav-mir-7-p3	api-mir-7-p3	CAAGAAGTCTCTAGTCTTCTTA	22	186624005	+	82399	82468	TGGAAGACTAGTGATTTTGTTGTTttaaaaaaaaagtattttcctaaCAAGAAGTCTCTAGTCTTCTTAc	1	api-mir-7,	api-mir-7	TGGAAGACTAGTGATTTTGTTGTTttaaaaaaaaagtattttcctaacaagaagtctctagtcttcttac	api-mir-7-p3	caagaagtctctagtcttctta	3'	New	gp1a	.((((((((((.((((((.(((((..((((........))))...))))))))))).))))))))))...	66	28.6	-21.8	low
13	sav-mir-8-p5	api-mir-8-p5	CGTCTTACTTGGGCAGGATTAGA	23	186614566	+	89914	89976	CGTCTTACTTGGGCAGGATTAGAgtgacaattgatatgtcTAATACTGTCAGGTAATGATGTC	1	api-mir-8,	api-mir-8	cgtcttacttgggcaggattagagtgacaattgatatgtcTAATACTGTCAGGTAATGATGTC	api-mir-8-p5	cgtcttacttgggcaggattaga	5'	New	gp1a	((((((((((((.(((.(((((((((........))).)))))).))))))))))).))))..	61	39.7	-17.8	middle
14	sav-miR-8	api-miR-8	TAATACTGTCAGGTAATGATGTC	23	186614566	+	89914	89976	CGTCTTACTTGGGCAGGATTAGAgtgacaattgatatgtcTAATACTGTCAGGTAATGATGTC	1	api-mir-8,	api-mir-8	cgtcttacttgggcaggattagagtgacaattgatatgtcTAATACTGTCAGGTAATGATGTC	api-miR-8	TAATACTGTCAGGTAATGATGTC	3'	Yes	gp1a	((((((((((((.(((.(((((((((........))).)))))).))))))))))).))))..	61	39.7	-17.8	high
15	sav-miR-9a	api-miR-9a	TCTTTGGTTATCTAGCTGTATGA	23	186629096	+	15258	15324	TCTTTGGTTATCTAGCTGTATGAgtgttacgtatgaagctcctcATAGGTCTAGGTGACCGAAGTTa	1	api-mir-9a,	api-mir-9a	TCTTTGGTTATCTAGCTGTATGAgtgttacgtatgaagctcctcataggtctaggtgaccgaagtta	api-miR-9a	TCTTTGGTTATCTAGCTGTATGA	5'	Yes	gp1a	.((((((((((((((((.((((((.(((........)))..)))))))).))))))))))))))...	63	41.8	-26.4	middle
16	sav-mir-9a-p3	api-mir-9a-p3	ATAGGTCTAGGTGACCGAAGTT	22	186629096	+	15258	15324	TCTTTGGTTATCTAGCTGTATgagtgttacgtatgaagctcctcATAGGTCTAGGTGACCGAAGTTa	1	api-mir-9a,	api-mir-9a	TCTTTGGTTATCTAGCTGTATGAgtgttacgtatgaagctcctcataggtctaggtgaccgaagtta	api-mir-9a-p3	ataggtctaggtgaccgaagtt	3'	New	gp1a	.((((((((((((((((.((((((.(((........)))..)))))))).))))))))))))))...	63	41.8	-26.4	low
17	sav-miR-9b	api-miR-9b_R+1	TCTTTGGTACTTTAGCTGTAGG	22	186618390	-	8480	8543	TCTTTGGTACTTTAGCTGTAGGtatattttaaagagacgcccTAAAGCTTCTGTACCAATGTTA	1	api-mir-9b,	api-mir-9b	TCTTTGGTACTTTAGCTGTAGgtatattttaaagagacgccctaaagcttctgtaccaatgtta	api-miR-9b	TCTTTGGTACTTTAGCTGTAG	5'	Diff	gp1a	...(((((((...((((.((((..................)))).))))...))))))).....	56	35.9	-17.5	middle
18	sav-miR-10	api-miR-10_L+1	TACCCTGTAGATCCGAATTTGT	22	186604099	-	8700	8782	atgctctacatcTACCCTGTAGATCCGAATTTGTttgaaaaacggcgacAAATTCGGTTCTAGAGAGGTTTgtgtggtgcata	9	api-mir-10,aae-mir-10,ame-mir-10-1,bmo-mir-10,cqu-mir-10,hme-mir-10,lmi-mir-10,tca-mir-10,isc-mir-10,	api-mir-10	atgctctacatctACCCTGTAGATCCGAATTTGTttgaaaaacggcgacaaattcggttctagagaggtttgtgtggtgcata	api-miR-10	ACCCTGTAGATCCGAATTTGT	5'	Diff	gp1a	((((.((((((..(((((.((((.(((((((((((...........))))))))))).)))).)).)))..)))))).)))).	82	42.2	-37.6	high
19	sav-mir-9b-p3	api-mir-9b-p3	TAAAGCTTCTGTACCAATGTTA	22	186618390	-	8480	8543	TCTTTGGTACTTTAGCTGTAGGtatattttaaagagacgcccTAAAGCTTCTGTACCAATGTTA	1	api-mir-9b,	api-mir-9b	TCTTTGGTACTTTAGCTGTAGgtatattttaaagagacgccctaaagcttctgtaccaatgtta	api-mir-9b-p3	taaagcttctgtaccaatgtta	3'	New	gp1a	...(((((((...((((.((((..................)))).))))...))))))).....	56	35.9	-17.5	middle
20	sav-miR-13a	api-miR-13a	TATCACAGCCACTTTGATGAGC	22	186621140	-	39605	39665	cCGTCAAAATGGATGTGAAGTGgttttttttactattcaTATCACAGCCACTTTGATGAGC	1	api-mir-13a,	api-mir-13a	ccgtcaaaatggatgtgaagtggttttttttactattcaTATCACAGCCACTTTGATGAGC	api-miR-13a	TATCACAGCCACTTTGATGAGC	3'	Yes	gp1a	.(((((((.(((.(((((((((((.......))))))....))))).))).)))))))...	57	37.7	-19.6	middle
21	sav-mir-13a-p5	api-mir-13a-p5	CGTCAAAATGGATGTGAAGTG	21	186621140	-	39605	39665	cCGTCAAAATGGATGTGAAGTGgttttttttactattcaTATCACAGCCACTTTGATGAGC	1	api-mir-13a,	api-mir-13a	ccgtcaaaatggatgtgaagtggttttttttactattcaTATCACAGCCACTTTGATGAGC	api-mir-13a-p5	cgtcaaaatggatgtgaagtg	5'	New	gp1a	.(((((((.(((.(((((((((((.......))))))....))))).))).)))))))...	57	37.7	-19.6	middle
22	sav-miR-14	api-miR-14	TCAGTCTTTTTCTCTCTCCTAT	22	186637724	-	126944	127041	ataaatcggaagggcatgcgtCGGAGAGAGATAACAGGCTTTGGCTttttatgtattttattagTCAGTCTTTTTCTCTCTCCTATttacccaccgaa	1	api-mir-14,	api-mir-14	ataaatcggaagggcatgcgtcggagagagataacaggctttggctttttatgtattttattagTCAGTCTTTTTCTCTCTCCTATttacccaccgaa	api-miR-14	TCAGTCTTTTTCTCTCTCCTAT	3'	Yes	gp1a	.....((((..(((.....((.(((((((((....(((((..((((...((.......))..)))))))))...))))))))).))...))).)))).	92	39.8	-30	high
23	sav-mir-14-p5	api-mir-14-p5	CGGAGAGAGATAACAGGCTTTGGCT	25	186637724	-	126944	127041	ataaatcggaagggcatgcgtCGGAGAGAGATAACAGGCTTTGGCTttttatgtattttattagTCAGTCTTTTTCTCTCTCCTATttacccaccgaa	1	api-mir-14,	api-mir-14	ataaatcggaagggcatgcgtcggagagagataacaggctttggctttttatgtattttattagTCAGTCTTTTTCTCTCTCCTATttacccaccgaa	api-mir-14-p5	cggagagagataacaggctttggct	5'	New	gp1a	.....((((..(((.....((.(((((((((....(((((..((((...((.......))..)))))))))...))))))))).))...))).)))).	92	39.8	-30	high
24	sav-miR-29	api-miR-29	TAGCACCATTTGAAACCAGT	20	186630724	+	58682	58745	TGGTTTCGTATTGGTGCATAGAagtattaattttgtaacttgtcTAGCACCATTTGAAACCAGT	1	api-mir-29,	api-mir-29	tggtttcgtattggtgcatagaagtattaattttgtaacttgtcTAGCACCATTTGAAACCAGT	api-miR-29	TAGCACCATTTGAAACCAGT	3'	Yes	gp1a	((((((((...((((((.((((..(((.......))).....))))))))))..))))))))..	62	34.4	-23.1	middle
25	sav-mir-29-p5	api-mir-29-p5	TGGTTTCGTATTGGTGCATAGA	22	186630724	+	58682	58745	TGGTTTCGTATTGGTGCATAGAagtattaattttgtaacttgtcTAGCACCATTTGAAACCAGT	1	api-mir-29,	api-mir-29	tggtttcgtattggtgcatagaagtattaattttgtaacttgtcTAGCACCATTTGAAACCAGT	api-mir-29-p5	tggtttcgtattggtgcataga	5'	New	gp1a	((((((((...((((((.((((..(((.......))).....))))))))))..))))))))..	62	34.4	-23.1	low
26	sav-miR-34	api-miR-34_R+3	TGGCAGTGTGATTAGCTGGTTGTG	24	186603180	-	14982	15049	TGGCAGTGTGATTAGCTGGTTGTGtacatatttgatattatactcaCGGCCACTAAGCACATTCCACT	1	api-mir-34,	api-mir-34	TGGCAGTGTGATTAGCTGGTTgtgtacatatttgatattatactcacggccactaagcacattccact	api-miR-34	TGGCAGTGTGATTAGCTGGTT	5'	Diff	gp1a	(((.((((((.((((.(((..(((...(((........)))...)))..))))))).)))))))))..	66	41.2	-22.6	middle
27	sav-mir-34-p3	api-mir-34-p3_1ss11GA	CGGCCACTAAACACATTCCACT	22	186603180	-	14982	15049	TGGCAGTGTGATTAGCTGGTTGTGtacatatttgatattatactcaCGGCCACTAAGCACATTCCACT	1	api-mir-34,	api-mir-34	TGGCAGTGTGATTAGCTGGTTgtgtacatatttgatattatactcacggccactaagcacattccact	api-mir-34-p3	cggccactaagcacattccact	3'	New	gp1a	(((.((((((.((((.(((..(((...(((........)))...)))..))))))).)))))))))..	66	41.2	-22.6	middle
28	sav-miR-71	api-miR-71_R-1	TGAAAGACATGGGTAGTGAGAT	22	186621140	-	39836	39897	TGAAAGACATGGGTAGTGAGATgcggtatatttaagattgTCTCACTATCTTGTCTTTCATG	1	api-mir-71,	api-mir-71	TGAAAGACATGGGTAGTGAGATGcggtatatttaagattgtctcactatcttgtctttcatg	api-miR-71	TGAAAGACATGGGTAGTGAGATG	5'	Diff	gp1a	(((((((((.((((((((((((.................)))))))))))))))))))))..	60	37.1	-26.6	middle
29	sav-mir-71-p3	api-mir-71-p3	TCTCACTATCTTGTCTTTCATG	22	186621140	-	39836	39897	TGAAAGACATGGGTAGTGAGATgcggtatatttaagattgTCTCACTATCTTGTCTTTCATG	1	api-mir-71,	api-mir-71	TGAAAGACATGGGTAGTGAGATGcggtatatttaagattgtctcactatcttgtctttcatg	api-mir-71-p3	tctcactatcttgtctttcatg	3'	New	gp1a	(((((((((.((((((((((((.................)))))))))))))))))))))..	60	37.1	-26.6	middle
30	sav-miR-87a	api-miR-87a	GTGAGCAAAGTTTCAGGTGTGC	22	186619915	+	12153	12218	GGGCCTGACTCATTGCTCAACctgtgttattgatacgttattagGTGAGCAAAGTTTCAGGTGTGC	1	api-mir-87a,	api-mir-87a	gggcctgactcattgctcaacctgtgttattgatacgttattagGTGAGCAAAGTTTCAGGTGTGC	api-miR-87a	GTGAGCAAAGTTTCAGGTGTGC	3'	Yes	gp1a	..((((((....(((((((.((((.................)))))))))))....))))))....	60	45.5	-20.8	middle
31	sav-mir-87a-p5	api-mir-87a-p5	GGGCCTGACTCATTGCTCAAC	21	186619915	+	12153	12218	GGGCCTGACTCATTGCTCAACctgtgttattgatacgttattagGTGAGCAAAGTTTCAGGTGTGC	1	api-mir-87a,	api-mir-87a	gggcctgactcattgctcaacctgtgttattgatacgttattagGTGAGCAAAGTTTCAGGTGTGC	api-mir-87a-p5	gggcctgactcattgctcaac	5'	New	gp1a	..((((((....(((((((.((((.................)))))))))))....))))))....	60	45.5	-20.8	low
32	sav-miR-87b	api-miR-87b	GTGAGCAAAGTTTCAGGCGTGT	22	186619915	+	12297	12359	tCGCCTGAAACTTGCTTTGACCTaagtacatttgcatcaagGTGAGCAAAGTTTCAGGCGTGT	1	api-mir-87b,	api-mir-87b	tcgcctgaaacttgctttgacctaagtacatttgcatcaagGTGAGCAAAGTTTCAGGCGTGT	api-miR-87b	GTGAGCAAAGTTTCAGGCGTGT	3'	Yes	gp1a	.((((((((((((((((..((((..(((....)))....)))))))).))))))))))))...	59	44.4	-26.7	middle
33	sav-mir-87b-p5	api-mir-87b-p5	CGCCTGAAACTTGCTTTGACCT	22	186619915	+	12297	12359	tCGCCTGAAACTTGCTTTGACCTaagtacatttgcatcaagGTGAGCAAAGTTTCAGGCGTGT	1	api-mir-87b,	api-mir-87b	tcgcctgaaacttgctttgacctaagtacatttgcatcaagGTGAGCAAAGTTTCAGGCGTGT	api-mir-87b-p5	cgcctgaaacttgctttgacct	5'	New	gp1a	.((((((((((((((((..((((..(((....)))....)))))))).))))))))))))...	59	44.4	-26.7	middle
34	sav-miR-92a	api-miR-92a	TATTGCACATGTCCCGGCCAAT	22	186634804	+	35905	35971	TGGTCGTCGACTTGTGCAACTATTgtacaattttaatcagactaaTATTGCACATGTCCCGGCCAAT	1	api-mir-92a-1,	api-mir-92a-1	tggtcgtcgacttgtgcaactattgtacaattttaatcagactaaTATTGCACATGTCCCGGCCAAT	api-miR-92a	TATTGCACATGTCCCGGCCAAT	3'	Yes	gp1a	((((((..(((.(((((((.(((((.................)))))))))))).))).))))))..	65	40.3	-21.3	middle
35	sav-mir-92a-1-p5	api-mir-92a-1-p5_1ss7TA	TGGTCGACGACTTGTGCAACTATT	24	186634804	+	35905	35971	TGGTCGTCGACTTGTGCAACTATTgtacaattttaatcagactaaTATTGCACATGTCCCGGCCAAT	1	api-mir-92a-1,	api-mir-92a-1	tggtcgtcgacttgtgcaactattgtacaattttaatcagactaaTATTGCACATGTCCCGGCCAAT	api-mir-92a-1-p5	tggtcgtcgacttgtgcaactatt	5'	New	gp1a	((((((..(((.(((((((.(((((.................)))))))))))).))).))))))..	65	40.3	-21.3	middle
36	sav-miR-92b	api-miR-92b	TATTGCACTTGACCCAGCCTGC	22	186634804	+	36067	36148	AGGTTGTGTTGTTTGCAATATGtattgtacattaccgtgtgcggtccgtacacgatctcaTATTGCACTTGACCCAGCCTGC	1	api-mir-92b-1,	api-mir-92b-1	aggttgtgttgtttgcaatatgtattgtacattaccgtgtgcggtccgtacacgatctcaTATTGCACTTGACCCAGCCTGC	api-miR-92b	TATTGCACTTGACCCAGCCTGC	3'	Yes	gp1a	((((((.(((...(((((((((...(((((...((((....))))..)))))......)))))))))...))).))))))..	80	46.3	-29.9	high
37	sav-mir-92b-1-p5	api-mir-92b-1-p5	AGGTTGTGTTGTTTGCAATATG	22	186634804	+	36067	36148	AGGTTGTGTTGTTTGCAATATGtattgtacattaccgtgtgcggtccgtacacgatctcaTATTGCACTTGACCCAGCCTGC	1	api-mir-92b-1,	api-mir-92b-1	aggttgtgttgtttgcaatatgtattgtacattaccgtgtgcggtccgtacacgatctcaTATTGCACTTGACCCAGCCTGC	api-mir-92b-1-p5	aggttgtgttgtttgcaatatg	5'	New	gp1a	((((((.(((...(((((((((...(((((...((((....))))..)))))......)))))))))...))).))))))..	80	46.3	-29.9	middle
38	sav-miR-100	api-miR-100	GACCCGTAGATCCGAACTTGTG	22	186639105	+	73775	73873	tgtgaaaactgagttgctacGACCCGTAGATCCGAACTTGTGtcgcaaagtttagtatcaCAAGTTCGTTTCTAGAGGATACagccactcagtgcactc	1	api-mir-100,	api-mir-100	tgtgaaaactgagttgctacGACCCGTAGATCCGAACTTGTGtcgcaaagtttagtatcacaagttcgtttctagaggatacagccactcagtgcactc	api-miR-100	GACCCGTAGATCCGAACTTGTG	5'	Yes	gp1a	.(((...(((((((.(((....((..((((..((((((((((..((........))..))))))))))..))))..))....))).))))))).)))..	96	45.5	-39.3	high
39	sav-mir-100-p3	api-mir-100-p3	CAAGTTCGTTTCTAGAGGATAC	22	186639105	+	73775	73873	tgtgaaaactgagttgctacGACCCGTAGATCCGAACTTGTGtcgcaaagtttagtatcaCAAGTTCGTTTCTAGAGGATACagccactcagtgcactc	1	api-mir-100,	api-mir-100	tgtgaaaactgagttgctacGACCCGTAGATCCGAACTTGTGtcgcaaagtttagtatcacaagttcgtttctagaggatacagccactcagtgcactc	api-mir-100-p3	caagttcgtttctagaggatac	3'	New	gp1a	.(((...(((((((.(((....((..((((..((((((((((..((........))..))))))))))..))))..))....))).))))))).)))..	96	45.5	-39.3	middle
40	sav-miR-124	api-miR-124_R-2	TAAGGCACGCGGTGAATGC	19	186619605	+	14132	14191	GCGTTCACTGTTGAGCCTATATGttgttaatatgaatcaTAAGGCACGCGGTGAATGCca	1	api-mir-124,	api-mir-124	gcgttcactgttgagcctatatgttgttaatatgaatcaTAAGGCACGCGGTGAATGCCA	api-miR-124	TAAGGCACGCGGTGAATGCCA	3'	Diff	gp1a	(((((((((((.(.((((.((((...((.....))..)))))))).))))))))))))..	58	43.3	-23.2	middle
41	sav-mir-124-p5	api-mir-124-p5	GCGTTCACTGTTGAGCCTATATG	23	186619605	+	14132	14191	GCGTTCACTGTTGAGCCTATATGttgttaatatgaatcaTAAGGCACGCGGTGAATGCca	1	api-mir-124,	api-mir-124	gcgttcactgttgagcctatatgttgttaatatgaatcaTAAGGCACGCGGTGAATGCCA	api-mir-124-p5	gcgttcactgttgagcctatatg	5'	New	gp1a	(((((((((((.(.((((.((((...((.....))..)))))))).))))))))))))..	58	43.3	-23.2	low
42	sav-miR-137	api-miR-137_L+1	TTATTGCTTGAGAATACACGTAG	23	186634859	+	45830	45911	aacttggttggccCCGCGTATTCTTGGGACATAACAcatatttaagactgTTATTGCTTGAGAATACACGTAGttgacaagt	2	api-mir-137,cqu-mir-137,	api-mir-137	aacttggttggccccgcgtattcttgggacataacacatatttaagactgtTATTGCTTGAGAATACACGTAGttgacaagt	api-miR-137	TATTGCTTGAGAATACACGTAG	3'	Diff	gp1a	.((((.((..((..((.(((((((..((..((((((............))))))..))..))))))).))..))..))))))	81	40.2	-28.1	high
43	sav-mir-137-p5	api-mir-137-p5	CCGCGTATTCTTGGGACATAACA	23	186634859	+	45830	45911	aacttggttggccCCGCGTATTCTTGGGACATAACAcatatttaagactgTTATTGCTTGAGAATACACGTAGttgacaagt	2	api-mir-137,cqu-mir-137,	api-mir-137	aacttggttggccccgcgtattcttgggacataacacatatttaagactgtTATTGCTTGAGAATACACGTAGttgacaagt	api-mir-137-p5	ccgcgtattcttgggacataaca	5'	New	gp1a	.((((.((..((..((.(((((((..((..((((((............))))))..))..))))))).))..))..))))))	81	40.2	-28.1	middle
44	sav-miR-184a	api-miR-184a_R-2	TGGACGGAGAACTGATAAGG	20	186617135	+	77840	77904	CCTTATCATTCTTCGCCTTGTgtgcaatttaaacaacTGGACGGAGAACTGATAAGGgctggtat	1	api-mir-184a,	api-mir-184a	ccttatcattcttcgccttgtgtgcaatttaaacaacTGGACGGAGAACTGATAAGGGCtggtat	api-miR-184a	TGGACGGAGAACTGATAAGGGC	3'	Diff	gp1a	(((((((((((((((((...(((.........)))...)).))))))).))))))))........	57	43.1	-23.7	high
45	sav-mir-184a-p5	api-mir-184a-p5	CCTTATCATTCTTCGCCTTGT	21	186617135	+	77840	77904	CCTTATCATTCTTCGCCTTGTgtgcaatttaaacaacTGGACGGAGAACTGATAAGGgctggtat	1	api-mir-184a,	api-mir-184a	ccttatcattcttcgccttgtgtgcaatttaaacaacTGGACGGAGAACTGATAAGGGCtggtat	api-mir-184a-p5	ccttatcattcttcgccttgt	5'	New	gp1a	(((((((((((((((((...(((.........)))...)).))))))).))))))))........	57	43.1	-23.7	low
46	sav-miR-184b	api-miR-184b_R-2	TGGACGGAGAACTGATAAAG	20	186634924	-	26177	26236	CTTTATCATTCTCTGGTCTTGTgtgaattttatactacTGGACGGAGAACTGATAAAGga	1	api-mir-184b,	api-mir-184b	ctttatcattctctggtcttgtgtgaattttatactacTGGACGGAGAACTGATAAAGGA	api-miR-184b	TGGACGGAGAACTGATAAAGGA	3'	Diff	gp1a	(((((((((((((((..(..((((((...))))))....)..))))))).))))))))..	58	36.7	-21.3	high
47	sav-mir-184b-p5	api-mir-184b-p5_1ss15GA	CTTTATCATTCTCTAGTCTTGT	22	186634924	-	26177	26236	CTTTATCATTCTCTGGTCTTGTgtgaattttatactacTGGACGGAGAACTGATAAAGga	1	api-mir-184b,	api-mir-184b	ctttatcattctctggtcttgtgtgaattttatactacTGGACGGAGAACTGATAAAGGA	api-mir-184b-p5	ctttatcattctctggtcttgt	5'	New	gp1a	(((((((((((((((..(..((((((...))))))....)..))))))).))))))))..	58	36.7	-21.3	middle
48	sav-miR-190	api-miR-190_R-3	AGATATGTTTGATATTCTTGG	21	186618619	-	24870	24937	ttcgtgAGATATGTTTGATATTCTTGGttgttatatttgaaaccgACCGAGAATCGGACATATTTTAc	1	api-mir-190,	api-mir-190	ttcgtgAGATATGTTTGATATTCTTGGTTGttatatttgaaaccgaccgagaatcggacatattttac	api-miR-190	AGATATGTTTGATATTCTTGGTTG	5'	Diff	gp1a	...(((((((((((..(((..(((((((((.............))))))))))))..)))))))))))	65	33.8	-25.8	middle
49	sav-mir-190-p3	api-mir-190-p3	ACCGAGAATCGGACATATTTTA	22	186618619	-	24870	24937	ttcgtgAGATATGTTTGATATTCTTGGttgttatatttgaaaccgACCGAGAATCGGACATATTTTAc	1	api-mir-190,	api-mir-190	ttcgtgAGATATGTTTGATATTCTTGGTTGttatatttgaaaccgaccgagaatcggacatattttac	api-mir-190-p3	accgagaatcggacatatttta	3'	New	gp1a	...(((((((((((..(((..(((((((((.............))))))))))))..)))))))))))	65	33.8	-25.8	middle
50	sav-miR-210	api-miR-210_R+1	TTGTGCGTGTGACATCGGCTAA	22	186642992	+	3335	3375	TTGTGCGTGTGACATCGGCTATgtcgggtgtgcgcataact	1	api-mir-210,	api-mir-210	TTGTGCGTGTGACATCGGCTAtgtcgggtgtgcgcataact	api-miR-210	TTGTGCGTGTGACATCGGCTA	5'	Diff	gp1a	(((((((..(.((.(((((...))))))))..)))))))..	39	53.7	-14.6	middle
51	sav-miR-219	api-miR-219_R-2	TGATTGTCCAAACGCAATTCT	21	186603676	+	78659	78742	tctcaggctgTGATTGTCCAAACGCAATTCTtgttaaacgtatatatgcaatcaAGGATTGAGTAGGGACGTCAACgcttgaga	1	api-mir-219,	api-mir-219	tctcaggctgTGATTGTCCAAACGCAATTCTTGttaaacgtatatatgcaatcaaggattgagtagggacgtcaacgcttgaga	api-miR-219	TGATTGTCCAAACGCAATTCTTG	5'	Diff	gp1a	((((((((..(((.(((((..((.(((((((((.....(((....)))....))))))))).))..))))))))..))))))))	84	41.7	-33	middle
52	sav-mir-219-p3	api-mir-219-p3	AGGATTGAGTAGGGACGTCAAC	22	186603676	+	78659	78742	tctcaggctgTGATTGTCCAAACGCAATTCTtgttaaacgtatatatgcaatcaAGGATTGAGTAGGGACGTCAACgcttgaga	1	api-mir-219,	api-mir-219	tctcaggctgTGATTGTCCAAACGCAATTCTTGttaaacgtatatatgcaatcaaggattgagtagggacgtcaacgcttgaga	api-mir-219-p3	aggattgagtagggacgtcaac	3'	New	gp1a	((((((((..(((.(((((..((.(((((((((.....(((....)))....))))))))).))..))))))))..))))))))	84	41.7	-33	middle
53	sav-miR-252a	api-miR-252a	CTAAGTACTAGTGCCGCGGGAG	22	186637648	-	29058	29122	CTAAGTACTAGTGCCGCGGGAGtgatatccgttttttgtaTCTCCTGCAGCTCAAGTGCTTATCA	1	api-mir-252a,	api-mir-252a	CTAAGTACTAGTGCCGCGGGAGtgatatccgttttttgtatctcctgcagctcaagtgcttatca	api-miR-252a	CTAAGTACTAGTGCCGCGGGAG	5'	Yes	gp1a	.((((((((...((.(((((((..(((.........)))..))))))).))...))))))))...	61	46.2	-23.3	high
54	sav-mir-252a-p3	api-mir-252a-p3	TCTCCTGCAGCTCAAGTGCTTATCA	25	186637648	-	29058	29122	CTAAGTACTAGTGCCGCGGGAGtgatatccgttttttgtaTCTCCTGCAGCTCAAGTGCTTATCA	1	api-mir-252a,	api-mir-252a	CTAAGTACTAGTGCCGCGGGAGtgatatccgttttttgtatctcctgcagctcaagtgcttatca	api-mir-252a-p3	tctcctgcagctcaagtgcttatca	3'	New	gp1a	.((((((((...((.(((((((..(((.........)))..))))))).))...))))))))...	61	46.2	-23.3	low
55	sav-miR-252b	api-miR-252b_L-1	TAAGTAGTAGCGCCAACGGTGA	22	186637648	-	35681	35743	cTAAGTAGTAGCGCCAACGGTGAattgattttaaatatgtcACCTGCGTACTACTGCTTACCA	1	api-mir-252b,	api-mir-252b	CTAAGTAGTAGCGCCAACGGTGAattgattttaaatatgtcacctgcgtactactgcttacca	api-miR-252b	CTAAGTAGTAGCGCCAACGGTGA	5'	Diff	gp1a	.((((((((((..(((..(((((....(((...)))...))))))).)..))))))))))...	59	41.3	-19.8	high
56	sav-mir-252b-p3	api-mir-252b-p3	ACCTGCGTACTACTGCTTACCA	22	186637648	-	35681	35743	cTAAGTAGTAGCGCCAACGGTGAattgattttaaatatgtcACCTGCGTACTACTGCTTACCA	1	api-mir-252b,	api-mir-252b	CTAAGTAGTAGCGCCAACGGTGAattgattttaaatatgtcacctgcgtactactgcttacca	api-mir-252b-p3	acctgcgtactactgcttacca	3'	New	gp1a	.((((((((((..(((..(((((....(((...)))...))))))).)..))))))))))...	59	41.3	-19.8	middle
57	sav-miR-263a	api-miR-263a	AATGGCACTGAAAGAATTCACGGG	24	186602432	+	9078	9143	AATGGCACTGAAAGAATTCACGGGgtacatatttacacatcaccCGTAGTTCTTCTGTGCCGTATT	1	api-mir-263a,	api-mir-263a	AATGGCACTGAAAGAATTCACGGGgtacatatttacacatcacccgtagttcttctgtgccgtatt	api-miR-263a	AATGGCACTGAAAGAATTCACGGG	5'	Yes	gp1a	.(((((((.(.(((((((.(((((..................))))))))))))).)))))))...	62	42.4	-24.8	high
58	sav-mir-263a-p3	api-mir-263a-p3	CGTAGTTCTTCTGTGCCGTATT	22	186602432	+	9078	9143	AATGGCACTGAAAGAATTCACGGGgtacatatttacacatcaccCGTAGTTCTTCTGTGCCGTATT	1	api-mir-263a,	api-mir-263a	AATGGCACTGAAAGAATTCACGGGgtacatatttacacatcacccgtagttcttctgtgccgtatt	api-mir-263a-p3	cgtagttcttctgtgccgtatt	3'	New	gp1a	.(((((((.(.(((((((.(((((..................))))))))))))).)))))))...	62	42.4	-24.8	middle
59	sav-miR-263b	api-miR-263b	CTTGGCACTGGAAGAATTCACAGA	24	186602432	+	36465	36526	CTTGGCACTGGAAGAATTCACAGActaattattgaagatcGTGAGTCTCCTGGTGTCAACTA	1	api-mir-263b,	api-mir-263b	CTTGGCACTGGAAGAATTCACAGActaattattgaagatcgtgagtctcctggtgtcaacta	api-miR-263b	CTTGGCACTGGAAGAATTCACAGA	5'	Yes	gp1a	.(((((((..(.(((.(((((.((((.........)).)))))))))).)..)))))))...	58	41.9	-19.6	high
60	sav-mir-263b-p3	api-mir-263b-p3	GTGAGTCTCCTGGTGTCAACTA	22	186602432	+	36465	36526	CTTGGCACTGGAAGAATTCACAGActaattattgaagatcGTGAGTCTCCTGGTGTCAACTA	1	api-mir-263b,	api-mir-263b	CTTGGCACTGGAAGAATTCACAGActaattattgaagatcgtgagtctcctggtgtcaacta	api-mir-263b-p3	gtgagtctcctggtgtcaacta	3'	New	gp1a	.(((((((..(.(((.(((((.((((.........)).)))))))))).)..)))))))...	58	41.9	-19.6	low
61	sav-miR-275	api-miR-275	TCAGGTACCTGAAGTAGCGCG	21	186599802	-	4023	4084	GGCTGCTACAGGCACTCTTAGACTctttaatgttgacgaagTCAGGTACCTGAAGTAGCGCG	1	api-mir-275,	api-mir-275	ggctgctacaggcactcttagactctttaatgttgacgaagTCAGGTACCTGAAGTAGCGCG	api-miR-275	TCAGGTACCTGAAGTAGCGCG	3'	Yes	gp1a	.((((((.((((.((.((..(((((.(((....))).).)))))))).)))).))))))...	58	50	-19.8	middle
62	sav-mir-275-p5	api-mir-275-p5	GGCTGCTACAGGCACTCTTAGACT	24	186599802	-	4023	4084	GGCTGCTACAGGCACTCTTAGACTctttaatgttgacgaagTCAGGTACCTGAAGTAGCGCG	1	api-mir-275,	api-mir-275	ggctgctacaggcactcttagactctttaatgttgacgaagTCAGGTACCTGAAGTAGCGCG	api-mir-275-p5	ggctgctacaggcactcttagact	5'	New	gp1a	.((((((.((((.((.((..(((((.(((....))).).)))))))).)))).))))))...	58	50	-19.8	middle
63	sav-mir-276-p5	api-mir-276-p5	AGCGAGGTATAGAGTTCCTACG	22	186615940	-	52821	52897	gaccactAGCGAGGTATAGAGTTCCTACGttcaaattattaatgttactcgTAGGAACTTCATACCGTGCTCTtgga	1	api-mir-276,	api-mir-276	gaccactagcgaggtatagagttcctacgttcaaattattaatgttactcgTAGGAACTTCATACCGTGCTCTtgga	api-mir-276-p5	agcgaggtatagagttcctacg	5'	New	gp1a	..(((..(((..(((((..((((((((((....(((.......)))...))))))))))..)))))..)))..))).	74	41.6	-30.2	middle
64	sav-miR-276	api-miR-276	TAGGAACTTCATACCGTGCTCT	22	186615940	-	52821	52897	gaccactAGCGAGGTATAGAGTTCCTACGttcaaattattaatgttactcgTAGGAACTTCATACCGTGCTCTtgga	1	api-mir-276,	api-mir-276	gaccactagcgaggtatagagttcctacgttcaaattattaatgttactcgTAGGAACTTCATACCGTGCTCTtgga	api-miR-276	TAGGAACTTCATACCGTGCTCT	3'	Yes	gp1a	..(((..(((..(((((..((((((((((....(((.......)))...))))))))))..)))))..)))..))).	74	41.6	-30.2	high
65	sav-mir-277-p5	api-mir-277-p5	CGTACCAGAAGTGTTTTTGAC	21	186603180	-	22691	22769	cCGTACCAGAAGTGTTTTTGACatggacacacggttttcgccgttcccaaatcatgTAAATGCACTATCTGGTACGACA	1	api-mir-277,	api-mir-277	ccgtaccagaagtgtttttgacatggacacacggttttcgccgttcccaaatcatgTAAATGCACTATCTGGTACGACA	api-mir-277-p5	cgtaccagaagtgtttttgac	5'	New	gp1a	.((((((((((((((.....((((((....(((((....))))).......))))))....))))).)))))))))...	75	45.6	-31.4	middle
66	sav-miR-277	api-miR-277	TAAATGCACTATCTGGTACGACA	23	186603180	-	22691	22769	cCGTACCAGAAGTGTTTTTGACatggacacacggttttcgccgttcccaaatcatgTAAATGCACTATCTGGTACGACA	1	api-mir-277,	api-mir-277	ccgtaccagaagtgtttttgacatggacacacggttttcgccgttcccaaatcatgTAAATGCACTATCTGGTACGACA	api-miR-277	TAAATGCACTATCTGGTACGACA	3'	Yes	gp1a	.((((((((((((((.....((((((....(((((....))))).......))))))....))))).)))))))))...	75	45.6	-31.4	high
67	sav-miR-278	api-miR-278	TCGGTGGGACTTTCGTTCGTTT	22	186630819	-	117556	117621	ACGGACGAAGGTTTCATCAATCgtgttacagataaacgtgtcggTCGGTGGGACTTTCGTTCGTTT	1	api-mir-278,	api-mir-278	acggacgaaggtttcatcaatcgtgttacagataaacgtgtcggTCGGTGGGACTTTCGTTCGTTT	api-miR-278	TCGGTGGGACTTTCGTTCGTTT	3'	Yes	gp1a	((((((((((((..((((.((((...(((........))).)))).))))..))))))))))))..	64	47	-28.2	middle
68	sav-mir-278-p5	api-mir-278-p5	ACGGACGAAGGTTTCATCAATC	22	186630819	-	117556	117621	ACGGACGAAGGTTTCATCAATCgtgttacagataaacgtgtcggTCGGTGGGACTTTCGTTCGTTT	1	api-mir-278,	api-mir-278	acggacgaaggtttcatcaatcgtgttacagataaacgtgtcggTCGGTGGGACTTTCGTTCGTTT	api-mir-278-p5	acggacgaaggtttcatcaatc	5'	New	gp1a	((((((((((((..((((.((((...(((........))).)))).))))..))))))))))))..	64	47	-28.2	middle
69	sav-miR-279b	api-miR-279b	TGACTAGATCTACACTCATCA	21	186626748	+	105710	105769	GTGGGTGTTTTTCTAGTCGACActgaatattcaaagctgTGACTAGATCTACACTCATCA	1	api-mir-279b,	api-mir-279b	gtgggtgtttttctagtcgacactgaatattcaaagctgTGACTAGATCTACACTCATCA	api-miR-279b	TGACTAGATCTACACTCATCA	3'	Yes	gp1a	((((((((...(((((((.(((((..........)).))))))))))...))))))))..	58	40	-21.7	middle
70	sav-mir-279b-p5	api-mir-279b-p5	GTGGGTGTTTTTCTAGTCGACA	22	186626748	+	105710	105769	GTGGGTGTTTTTCTAGTCGACActgaatattcaaagctgTGACTAGATCTACACTCATCA	1	api-mir-279b,	api-mir-279b	gtgggtgtttttctagtcgacactgaatattcaaagctgTGACTAGATCTACACTCATCA	api-mir-279b-p5	gtgggtgtttttctagtcgaca	5'	New	gp1a	((((((((...(((((((.(((((..........)).))))))))))...))))))))..	58	40	-21.7	low
71	sav-miR-279a	api-miR-279a	TGACTAGATCCACACTCATCC	21	186643142	-	120990	121053	ATGGGTGTGTGTCTAGTGACAtgcgttttatatttgacagacaTGACTAGATCCACACTCATCC	1	api-mir-279a,	api-mir-279a	atgggtgtgtgtctagtgacatgcgttttatatttgacagacaTGACTAGATCCACACTCATCC	api-miR-279a	TGACTAGATCCACACTCATCC	3'	Yes	gp1a	(((((((((..((((((..((((.(((........)))...))))))))))..)))))))))..	62	42.2	-23.6	high
72	sav-mir-279a-p5	api-mir-279a-p5	ATGGGTGTGTGTCTAGTGACA	21	186643142	-	120990	121053	ATGGGTGTGTGTCTAGTGACAtgcgttttatatttgacagacaTGACTAGATCCACACTCATCC	1	api-mir-279a,	api-mir-279a	atgggtgtgtgtctagtgacatgcgttttatatttgacagacaTGACTAGATCCACACTCATCC	api-mir-279a-p5	atgggtgtgtgtctagtgaca	5'	New	gp1a	(((((((((..((((((..((((.(((........)))...))))))))))..)))))))))..	62	42.2	-23.6	middle
73	sav-miR-281	api-miR-281_R+1	TGTCATGGAGTTGCTCTCTTTA	22	186641838	-	129340	129401	AAGAGAGCTATCCGTCGACAGTataatttttaactacacTGTCATGGAGTTGCTCTCTTTAt	1	api-mir-281,	api-mir-281	aagagagctatccgtcgacagtataatttttaactacacTGTCATGGAGTTGCTCTCTTTat	api-miR-281	TGTCATGGAGTTGCTCTCTTT	3'	Diff	gp1a	((((((((..(((((.((((((.((.........)).)))))))))))...))))))))...	59	37.1	-25.3	middle
74	sav-mir-281-p5	api-mir-281-p5	AAGAGAGCTATCCGTCGACAGT	22	186641838	-	129340	129401	AAGAGAGCTATCCGTCGACAGTataatttttaactacacTGTCATGGAGTTGCTCTCTTTAt	1	api-mir-281,	api-mir-281	aagagagctatccgtcgacagtataatttttaactacacTGTCATGGAGTTGCTCTCTTTat	api-mir-281-p5	aagagagctatccgtcgacagt	5'	New	gp1a	((((((((..(((((.((((((.((.........)).)))))))))))...))))))))...	59	37.1	-25.3	middle
75	sav-miR-306	api-miR-306_R-2	TCAGGTACCAAGTGATTTCT	20	186618390	-	7374	7434	TCAGGTACCAAGTGATTTCTgagtaattaaacaaacatcAGTAATCTCTGGGTATCTTAAc	1	api-mir-306,	api-mir-306	TCAGGTACCAAGTGATTTCTGAgtaattaaacaaacatcagtaatctctgggtatcttaac	api-miR-306	TCAGGTACCAAGTGATTTCTGA	5'	Diff	gp1a	..(((((((.((.((((.((((((..........)).)))).)))).)).)))))))....	55	34.4	-17.6	middle
76	sav-mir-306-p3	api-mir-306-p3_1ss4AC	AGTCATCTCTGGGTATCTTAA	21	186618390	-	7374	7434	TCAGGTACCAAGTGATTTCTgagtaattaaacaaacatcAGTAATCTCTGGGTATCTTAAc	1	api-mir-306,	api-mir-306	TCAGGTACCAAGTGATTTCTGAgtaattaaacaaacatcagtaatctctgggtatcttaac	api-mir-306-p3	agtaatctctgggtatcttaa	3'	New	gp1a	..(((((((.((.((((.((((((..........)).)))).)))).)).)))))))....	55	34.4	-17.6	low
77	sav-miR-307	api-miR-307_R-1	CCACAACCTCCTTGAGTGAGCG	22	186641786	-	10070	10130	ACTCACTCAATTTGGATGTGatgttcaaattggcgccaCCACAACCTCCTTGAGTGAGCGa	1	api-mir-307,	api-mir-307	actcactcaatttggatgtgatgttcaaattggcgccaCCACAACCTCCTTGAGTGAGCGA	api-miR-307	CCACAACCTCCTTGAGTGAGCGA	3'	Diff	gp1a	.(((((((((...((.((((.((.((.....))...)).)))).))...)))))))))...	57	47.5	-19.3	middle
78	sav-mir-307-p5	api-mir-307-p5	ACTCACTCAATTTGGATGTG	20	186641786	-	10070	10130	ACTCACTCAATTTGGATGTGatgttcaaattggcgccaCCACAACCTCCTTGAGTGAGCGa	1	api-mir-307,	api-mir-307	actcactcaatttggatgtgatgttcaaattggcgccaCCACAACCTCCTTGAGTGAGCGA	api-mir-307-p5	actcactcaatttggatgtg	5'	New	gp1a	.(((((((((...((.((((.((.((.....))...)).)))).))...)))))))))...	57	47.5	-19.3	low
79	sav-miR-315	api-miR-315	TTTTGATTGTTGCTCAGAAAGCC	23	186615904	-	7765	7829	TTTTGATTGTTGCTCAGAAAGCCtttcatatattgtacggtggCTTTCTAGCAATAATCATGACC	1	api-mir-315,	api-mir-315	TTTTGATTGTTGCTCAGAAAGCCtttcatatattgtacggtggctttctagcaataatcatgacc	api-miR-315	TTTTGATTGTTGCTCAGAAAGCC	5'	Yes	gp1a	...(((((((((((.((((((((...((.....))......))))))))))))))))))).....	57	36.9	-25.4	middle
80	sav-mir-315-p3	api-mir-315-p3	CTTTCTAGCAATAATCATGACC	22	186615904	-	7765	7829	TTTTGATTGTTGCTCAGAAAGCCtttcatatattgtacggtggCTTTCTAGCAATAATCATGACC	1	api-mir-315,	api-mir-315	TTTTGATTGTTGCTCAGAAAGCCtttcatatattgtacggtggctttctagcaataatcatgacc	api-mir-315-p3	ctttctagcaataatcatgacc	3'	New	gp1a	...(((((((((((.((((((((...((.....))......))))))))))))))))))).....	57	36.9	-25.4	low
81	sav-miR-316	api-miR-316	TGTCTTTTTCCGCTTTGCTGCCG	23	186640509	+	23619	23680	TGTCTTTTTCCGCTTTGCTGCCGaagtgtaaatacgattTGACAGCAAAGTGAAAGAGACTg	1	api-mir-316,	api-mir-316	TGTCTTTTTCCGCTTTGCTGCCGaagtgtaaatacgatttgacagcaaagtgaaagagactg	api-miR-316	TGTCTTTTTCCGCTTTGCTGCCG	5'	Yes	gp1a	.((((((((.((((((((((.((((..((....))..)))).))))))))))))))))))..	59	41.9	-26.6	middle
82	sav-mir-316-p3	api-mir-316-p3	TGACAGCAAAGTGAAAGAGACT	22	186640509	+	23619	23680	TGTCTTTTTCCGCTTTGCTGCCGaagtgtaaatacgattTGACAGCAAAGTGAAAGAGACTg	1	api-mir-316,	api-mir-316	TGTCTTTTTCCGCTTTGCTGCCGaagtgtaaatacgatttgacagcaaagtgaaagagactg	api-mir-316-p3	tgacagcaaagtgaaagagact	3'	New	gp1a	.((((((((.((((((((((.((((..((....))..)))).))))))))))))))))))..	59	41.9	-26.6	middle
83	sav-miR-317	api-miR-317	TGAACACAGCTGGTGGTATCT	21	186603180	-	30044	30120	aacctcgctgtgttaactTGTCATGTTATTTCGATAATTATTCGAtgaaatcagagTGAACACAGCTGGTGGTATCT	1	api-mir-317,	api-mir-317	aacctcgctgtgttaacttgtcatgttatttcgataattattcgatgaaatcagagTGAACACAGCTGGTGGTATCT	api-miR-317	TGAACACAGCTGGTGGTATCT	3'	Yes	gp1a	.(((((((((((((.((((......((...((((.......))))..))....)))).)))))))).)).)))....	72	37.7	-22	high
84	sav-mir-317-p5	api-mir-317-p5_1ss10AG	TGTCATGTTGTTTCGATAATTATTCGA	27	186603180	-	30044	30120	aacctcgctgtgttaactTGTCATGTTATTTCGATAATTATTCGAtgaaatcagagTGAACACAGCTGGTGGTATCT	1	api-mir-317,	api-mir-317	aacctcgctgtgttaacttgtcatgttatttcgataattattcgatgaaatcagagTGAACACAGCTGGTGGTATCT	api-mir-317-p5	tgtcatgttatttcgataattattcga	5'	New	gp1a	.(((((((((((((.((((......((...((((.......))))..))....)))).)))))))).)).)))....	72	37.7	-22	low
85	sav-miR-927	api-miR-927	TTTAGAATTCCTACGCTTTACC	22	186621415	-	395790	395848	TTTAGAATTCCTACGCTTTACCgtacaattttatcggCAAAGCGTTTGAATTGTAAAAC	1	api-mir-927,	api-mir-927	TTTAGAATTCCTACGCTTTACCgtacaattttatcggcaaagcgtttgaattgtaaaac	api-miR-927	TTTAGAATTCCTACGCTTTACC	5'	Yes	gp1a	((((.(((((..(((((((.(((...........))).)))))))..))))).))))..	57	33.9	-19.3	high
86	sav-mir-927-p3	api-mir-927-p3	CAAAGCGTTTGAATTGTAAAAC	22	186621415	-	395790	395848	TTTAGAATTCCTACGCTTTACCgtacaattttatcggCAAAGCGTTTGAATTGTAAAAC	1	api-mir-927,	api-mir-927	TTTAGAATTCCTACGCTTTACCgtacaattttatcggcaaagcgtttgaattgtaaaac	api-mir-927-p3	caaagcgtttgaattgtaaaac	3'	New	gp1a	((((.(((((..(((((((.(((...........))).)))))))..))))).))))..	57	33.9	-19.3	middle
87	sav-miR-929	api-miR-929	AAATTGACTCTAGTAGGGAG	20	186641559	+	99801	99860	AAATTGACTCTAGTAGGGAGtccttatatttaatgtgactccctaatggggtcagattga	1	api-mir-929,	api-mir-929	AAATTGACTCTAGTAGGGAGtccttatatttaatgtgactccctaatggggtcagattga	api-miR-929	AAATTGACTCTAGTAGGGAG	5'	Yes	gp1a	...(((((((((.(((((((((..(((.....))).))))))))).))))))))).....	52	38.3	-26.6	middle
88	sav-miR-965	api-miR-965_R-1	TAAGCGTATAGCTTTTCCCCT	21	186636888	-	38803	38863	GAGGAAAAGTTATAACGGTTATGttcataataacagtcgTAAGCGTATAGCTTTTCCCCTt	1	api-mir-965,	api-mir-965	gaggaaaagttataacggttatgttcataataacagtcgTAAGCGTATAGCTTTTCCCCTT	api-miR-965	TAAGCGTATAGCTTTTCCCCTT	3'	Diff	gp1a	..((((((((((((.((.(((((..............))))).))))))))))))))....	55	36.1	-19.7	middle
89	sav-mir-965-p5	api-mir-965-p5	GAGGAAAAGTTATAACGGTTATG	23	186636888	-	38803	38863	GAGGAAAAGTTATAACGGTTATGttcataataacagtcgTAAGCGTATAGCTTTTCCCCTt	1	api-mir-965,	api-mir-965	gaggaaaagttataacggttatgttcataataacagtcgTAAGCGTATAGCTTTTCCCCTT	api-mir-965-p5	gaggaaaagttataacggttatg	5'	New	gp1a	..((((((((((((.((.(((((..............))))).))))))))))))))....	55	36.1	-19.7	middle
90	sav-miR-971	api-miR-971	TTGGTGTTCAACCTTACAGTGAG	23	186615957	+	48420	48479	CACTTTAAGTTTGAGCACCAAGcctcaggcttattgtTTGGTGTTCAACCTTACAGTGAG	1	api-mir-971,	api-mir-971	cactttaagtttgagcaccaagcctcaggcttattgtTTGGTGTTCAACCTTACAGTGAG	api-miR-971	TTGGTGTTCAACCTTACAGTGAG	3'	Yes	gp1a	((((.((((.(((((((((((((............))))))))))))).)))).))))..	58	43.3	-25.3	middle
91	sav-mir-971-p5	api-mir-971-p5	CACTTTAAGTTTGAGCACCAAG	22	186615957	+	48420	48479	CACTTTAAGTTTGAGCACCAAGcctcaggcttattgtTTGGTGTTCAACCTTACAGTGAG	1	api-mir-971,	api-mir-971	cactttaagtttgagcaccaagcctcaggcttattgtTTGGTGTTCAACCTTACAGTGAG	api-mir-971-p5	cactttaagtttgagcaccaag	5'	New	gp1a	((((.((((.(((((((((((((............))))))))))))).)))).))))..	58	43.3	-25.3	middle
92	sav-mir-981-p5	api-mir-981-p5_1ss23CT	TGGGTTTCTTGATGACTGGGACT	23	186642980	+	21514	21578	TGGGTTTCTTGATGACTGGGACCttgacattatattaatatggTTCGTTGTCGATGAAACCTTGA	1	api-mir-981,	api-mir-981	tgggtttcttgatgactgggaccttgacattatattaatatggTTCGTTGTCGATGAAACCTTGA	api-mir-981-p5	tgggtttcttgatgactgggacc	5'	New	gp1a	.(((((((((((..((..(((((..................)))))))..)))).)))))))...	61	38.5	-20.3	low
93	sav-miR-981	api-miR-981	TTCGTTGTCGATGAAACCTTGA	22	186642980	+	21514	21578	TGGGTTTCTTGATGACTGGGACCttgacattatattaatatggTTCGTTGTCGATGAAACCTTGA	1	api-mir-981,	api-mir-981	tgggtttcttgatgactgggaccttgacattatattaatatggTTCGTTGTCGATGAAACCTTGA	api-miR-981	TTCGTTGTCGATGAAACCTTGA	3'	Yes	gp1a	.(((((((((((..((..(((((..................)))))))..)))).)))))))...	61	38.5	-20.3	middle
94	sav-miR-993	api-miR-993	GAAGCTCGTCTCTACAGGTATCT	23	186615980	-	30664	30751	catccgtgatCTACCCTGTAGATCCGGGCTtttgtagaataatcgatatgttcaGAAGCTCGTCTCTACAGGTATCTtacggatggaa	4	api-mir-993,bmo-mir-993a,ngi-mir-993,tca-mir-993,	api-mir-993	catccgtgatctaccctgtagatccgggcttttgtagaataatcgatatgttcaGAAGCTCGTCTCTACAGGTATCTtacggatggaa	api-miR-993	GAAGCTCGTCTCTACAGGTATCT	3'	Yes	gp1a	(((((((((..((.((((((((..((((((((((....(((.....)))...))))))))))..))))))))))..)))))))))...	85	44.3	-41.4	high
95	sav-miR-996	api-miR-996_R-2	TGACTAGAGTTACACTCGT	19	186613003	+	32066	32125	ACGGGTGTAGTCTTTAGTGCACGttaatatttatagtcgTGACTAGAGTTACACTCGTca	1	api-mir-996,	api-mir-996	acgggtgtagtctttagtgcacgttaatatttatagtcgTGACTAGAGTTACACTCGTCA	api-miR-996	TGACTAGAGTTACACTCGTCA	3'	Diff	gp1a	((((((((((.(((((((.(((((((.......))).)))))))))))))))))))))..	58	40	-24.8	middle
96	sav-mir-996-p5	api-mir-996-p5	ACGGGTGTAGTCTTTAGTGCACG	23	186613003	+	32066	32125	ACGGGTGTAGTCTTTAGTGCACGttaatatttatagtcgTGACTAGAGTTACACTCGTca	1	api-mir-996,	api-mir-996	acgggtgtagtctttagtgcacgttaatatttatagtcgTGACTAGAGTTACACTCGTCA	api-mir-996-p5	acgggtgtagtctttagtgcacg	5'	New	gp1a	((((((((((.(((((((.(((((((.......))).)))))))))))))))))))))..	58	40	-24.8	middle
97	sav-mir-998-p5	api-mir-998-p5	GCTGAATTTTACGAGTGCCGCA	22	186612991	+	41490	41548	GCTGAATTTTACGAGTGCCGCATGTAATGTATGTCTTGTAGCACCAtggaattcagctg	1	api-mir-998,	api-mir-998	gctgaattttacgagtgccgcatgtaatgtatgtcttgTAGCACCATGGAATTCAGCTG	api-mir-998-p5	gctgaattttacgagtgccgca	5'	New	gp1a	((((((((..(...((((..((..............))..))))..)..))))))))..	57	44.1	-18.6	low
98	sav-mir-998-p3	api-mir-998-p3	TGTAATGTATGTCTTGTAGCACCA	24	186612991	+	41490	41548	GCTGAATTTTACGAGTGCCGCATGTAATGTATGTCTTGTAGCACCAtggaattcagctg	1	api-mir-998,	api-mir-998	gctgaattttacgagtgccgcatgtaatgtatgtcttgTAGCACCATGGAATTCAGCTG	api-mir-998-p3	tgtaatgtatgtcttgTAGCACCA	3'	New	gp1a	((((((((..(...((((..((..............))..))))..)..))))))))..	57	44.1	-18.6	middle
99	sav-miR-1000	api-miR-1000_R-2	ATATTGTCCTGTCACAGCAG	20	186636874	-	97320	97384	ATATTGTCCTGTCACAGCAGtaatgtcacgtatctgaatcgtaCTGCTGTCGCGGGACATTTTCG	1	api-mir-1000,	api-mir-1000	ATATTGTCCTGTCACAGCAGTAatgtcacgtatctgaatcgtactgctgtcgcgggacattttcg	api-miR-1000	ATATTGTCCTGTCACAGCAGTA	5'	Diff	gp1a	....(((((((..(((((((((...(((......)))....)))))))))..)))))))......	55	46.2	-28.7	middle
100	sav-mir-1000-p3	api-mir-1000-p3	CTGCTGTCGCGGGACATTTTCG	22	186636874	-	97320	97384	ATATTGTCCTGTCACAGCAGtaatgtcacgtatctgaatcgtaCTGCTGTCGCGGGACATTTTCG	1	api-mir-1000,	api-mir-1000	ATATTGTCCTGTCACAGCAGTAatgtcacgtatctgaatcgtactgctgtcgcgggacattttcg	api-mir-1000-p3	ctgctgtcgcgggacattttcg	3'	New	gp1a	....(((((((..(((((((((...(((......)))....)))))))))..)))))))......	55	46.2	-28.7	low
101	sav-miR-2765	api-miR-2765	TGGTAACTCCAAACCATTGCCGG	23	186636841	+	12541	12602	TGGTAACTCCAAACCATTGCCGGcgttttattttgtatccCGCAATGGTTGGAAGTTCCTCA	1	api-mir-2765,	api-mir-2765	TGGTAACTCCAAACCATTGCCGGcgttttattttgtatcccgcaatggttggaagttcctca	api-miR-2765	TGGTAACTCCAAACCATTGCCGG	5'	Yes	gp1a	.((.((((((.(((((((((.((((........))...)).)))))))))))).)))))...	58	45.2	-21.1	middle
102	sav-mir-2765-p3	api-mir-2765-p3	CGCAATGGTTGGAAGTTCCTCA	22	186636841	+	12541	12602	TGGTAACTCCAAACCATTGCCGGcgttttattttgtatccCGCAATGGTTGGAAGTTCCTCA	1	api-mir-2765,	api-mir-2765	TGGTAACTCCAAACCATTGCCGGcgttttattttgtatcccgcaatggttggaagttcctca	api-mir-2765-p3	cgcaatggttggaagttcctca	3'	New	gp1a	.((.((((((.(((((((((.((((........))...)).)))))))))))).)))))...	58	45.2	-21.1	middle
103	sav-miR-2796	api-miR-2796_R-2	GTAGGCCGGCGGAAACTACT	20	186636430	+	68374	68436	AGTTGTTTCAACCGGTCTTCAGcgactataaaacaatgtttGTAGGCCGGCGGAAACTACTag	1	api-mir-2796,	api-mir-2796	agttgtttcaaccggtcttcagcgactataaaacaatgtttGTAGGCCGGCGGAAACTACTAG	api-miR-2796	GTAGGCCGGCGGAAACTACTAG	3'	Diff	gp1a	(((.(((((..(((((((.((..(((...........))))).)))))))..))))).)))..	61	44.4	-21.7	middle
104	sav-mir-2796-p5	api-mir-2796-p5	AGTTGTTTCAACCGGTCTTCAG	22	186636430	+	68374	68436	AGTTGTTTCAACCGGTCTTCAGcgactataaaacaatgtttGTAGGCCGGCGGAAACTACTag	1	api-mir-2796,	api-mir-2796	agttgtttcaaccggtcttcagcgactataaaacaatgtttGTAGGCCGGCGGAAACTACTAG	api-mir-2796-p5	agttgtttcaaccggtcttcag	5'	New	gp1a	(((.(((((..(((((((.((..(((...........))))).)))))))..))))).)))..	61	44.4	-21.7	low
105	sav-mir-3015a-1-p3	api-mir-3015a-1-p3_1ss12TC	CGACACTTTACCGGACATTGTAAG	24	186622714	+	71126	71183	ggttcttacgacctccggttaaagttaacCGACACTTTACTGGACATTGTAAGaacgg	1	api-mir-3015a-1,	api-mir-3015a-1	ggttcttacgacctccggttaaagttaaccgacactTTACTGGACATTGTAAGAACGG	api-mir-3015a-1-p3	cgacactTTACTGGACATTGTAAG	3'	New	gp1a	.((((((((((..((((((.(((((........)))))))))))..))))))))))..	55	44.8	-23.7	low
106	sav-mir-3015a-2-p3	api-mir-3015a-2-p3_1ss12TC	CGACACTTTACCGGACATTGTAAG	24	186623592	+	10294	10345	tttcttacaatgtcaaaattaacCGACACTTTACTGGACATTGTAAGaacgg	1	api-mir-3015a-2,	api-mir-3015a-2	tttcttacaatgtcaaaattaaccgacactTTACTGGACATTGTAAGAACGG	api-mir-3015a-2-p3	cgacactTTACTGGACATTGTAAG	3'	New	gp1a	.(((((((((((((......................)))))))))))))...	48	34.6	-14.9	low
107	sav-mir-3015b-p3	api-mir-3015b-p3_1ss21GA	TAACTTTAACCGGACATTGTAAGAA	25	186626784	-	208797	208859	gccgttcttacaatgttcagtttagtgtcagtTAACTTTAACCGGACATTGTGAGAAcggctc	1	api-mir-3015b,	api-mir-3015b	gccgttcttacaatgttcagtttagtgtcagttaactttaaCCGGACATTGTGAGAACGGCTC	api-mir-3015b-p3	taactttaaCCGGACATTGTGAGAA	3'	New	gp1a	((((((((((((((((((.(((.(((........)))..))).))))))))))))))))))..	61	42.9	-33.7	low
108	sav-mir-3015c-p3	api-mir-3015c-p3	TAAGTGTCGATTAACTTTAACCA	23	186632125	-	86136	86192	gttcttacaattgccggtTAAGTGTCGATTAACTTTAACCAgatgttgtaagaacga	1	api-mir-3015c,	api-mir-3015c	gttcttacaattgccggttaagtgtcgattaactttAACCAGATGTTGTAAGAACGA	api-mir-3015c-p3	taagtgtcgattaactttAACCA	3'	New	gp1a	(((((((((((....((((((((........)).))))))....)))))))))))..	55	36.8	-20.7	low
109	sav-miR-3016	api-miR-3016	ATTGGTAACACATACGTCTTTAG	23	186641701	-	35770	35832	ATTGGTAACACATACGTCTTTAGcctttttgtggaaatctAAAGATGTTATTGTTACCTACGg	1	api-mir-3016,	api-mir-3016	ATTGGTAACACATACGTCTTTAGcctttttgtggaaatctaaagatgttattgttacctacgg	api-miR-3016	ATTGGTAACACATACGTCTTTAG	5'	Yes	gp1a	...(((((((...((((((((((((.......))....))))))))))...))))))).....	55	34.9	-21	middle
110	sav-mir-3016-p3	api-mir-3016-p3	AAAGATGTTATTGTTACCTACG	22	186641701	-	35770	35832	ATTGGTAACACATACGTCTTTAGcctttttgtggaaatctAAAGATGTTATTGTTACCTACGg	1	api-mir-3016,	api-mir-3016	ATTGGTAACACATACGTCTTTAGcctttttgtggaaatctaaagatgttattgttacctacgg	api-mir-3016-p3	aaagatgttattgttacctacg	3'	New	gp1a	...(((((((...((((((((((((.......))....))))))))))...))))))).....	55	34.9	-21	low
111	sav-mir-3018-p3	api-mir-3018-p3_1ss8GA	ATTTTTGAAATAAAA	15	186637716	-	63053	63110	ccttcgattttctatccttttataATTTTTGGAATAAAAgaatagaaaatcgaaggtg	1	api-mir-3018,	api-mir-3018	ccttcgattttctatccttttataatttttggaataAAAGAATAGAAAATCGAAGGTG	api-mir-3018-p3	atttttggaataAAA	3'	New	gp1a	(((((((((((((((.(((((((..........))))))).)))))))))))))))..	56	27.6	-24.9	low
112	sav-mir-3019-p5	api-mir-3019-p5_1ss12TG	AGTATTATTATGATA	15	186635924	+	250436	250496	aattaattggagagtcagtagcAGTATTATTATTATAgctactgactttctaattgattta	1	api-mir-3019,	api-mir-3019	aattaattggagagtcagtagcagtattattattatagcTACTGACTTTCTAATTGATTTA	api-mir-3019-p5	agtattattattata	5'	New	gp1a	((((((((((((((((((((((..((.......))..))))))))))))))))))))))..	59	26.2	-30	low
113	sav-mir-3020-p3	api-mir-3020-p3	TAATAGATCATTTTTCCGACAG	22	186636422	-	45802	45865	gtaagaataatgatccattagaaggtatacaaataaatcatcTAATAGATCATTTTTCCGACAG	1	api-mir-3020,	api-mir-3020	GTAAGAATAATGATCCATTAGAaggtatacaaataaatcatctaatagatcatttttccgacag	api-mir-3020-p3	taatagatcatttttccgacag	3'	New	gp1a	((..(((.(((((((.((((((.(((.((....)).))).)))))).))))))).)))..))..	62	28.1	-17.4	middle
114	sav-miR-3024	api-miR-3024_R-1	TCTTTGGGATTTAATAGAGCCGG	23	186641701	-	35890	35953	TCTTTGGGATTTAATAGAGCCGGttgaaattgtttcgtataccaGCTATCTTAAATTTCaaaat	1	api-mir-3024,	api-mir-3024	TCTTTGGGATTTAATAGAGCCGGTtgaaattgtttcgtataccagctatcttaaatttcaaaat	api-miR-3024	TCTTTGGGATTTAATAGAGCCGGT	5'	Diff	gp1a	..((((..((((((...(((.((((((((...)))))...))).)))...))))))..))))..	60	31.2	-16.5	middle
115	sav-mir-3024-p3	api-mir-3024-p3_1ss6CG	GCTATGTTAAATTTC	15	186641701	-	35890	35953	TCTTTGGGATTTAATAGAGCCGGttgaaattgtttcgtataccaGCTATCTTAAATTTCaaaat	1	api-mir-3024,	api-mir-3024	TCTTTGGGATTTAATAGAGCCGGTtgaaattgtttcgtataccagctatcttaaatttcaaaat	api-mir-3024-p3	gctatcttaaatttc	3'	New	gp1a	..((((..((((((...(((.((((((((...)))))...))).)))...))))))..))))..	60	31.2	-16.5	low
116	sav-miR-3027	api-miR-3027	CCAGTCTTGCATTTATTCCACT	22	186603186	-	85081	85141	GGGGATAATTGTAGGACTTACTgtgaatttgtaatacagCCAGTCTTGCATTTATTCCACT	1	api-mir-3027,	api-mir-3027	ggggataattgtaggacttactgtgaatttgtaatacagCCAGTCTTGCATTTATTCCACT	api-miR-3027	CCAGTCTTGCATTTATTCCACT	3'	Yes	gp1a	.(((((((.(((((((((..(((((.........)))))..))))))))).)))))))...	57	37.7	-23.8	middle
117	sav-mir-3027-p5	api-mir-3027-p5_1ss16AG	GGGGATAATTGTAGGGCTTACT	22	186603186	-	85081	85141	GGGGATAATTGTAGGACTTACTgtgaatttgtaatacagCCAGTCTTGCATTTATTCCACT	1	api-mir-3027,	api-mir-3027	ggggataattgtaggacttactgtgaatttgtaatacagCCAGTCTTGCATTTATTCCACT	api-mir-3027-p5	ggggataattgtaggacttact	5'	New	gp1a	.(((((((.(((((((((..(((((.........)))))..))))))))).)))))))...	57	37.7	-23.8	middle
118	sav-miR-3030	api-miR-3030	AGGTAACAGGTTTGTTTTGTGA	22	186626724	-	77754	77816	AGGTAACAGGTTTGTTTTGTGAgtgataaatttaaaacttcCCAGACGAACTCTGTTACCCCA	1	api-mir-3030,	api-mir-3030	AGGTAACAGGTTTGTTTTGTGAgtgataaatttaaaacttcccagacgaactctgttacccca	api-miR-3030	AGGTAACAGGTTTGTTTTGTGA	5'	Yes	gp1a	.((((((((((((((((...((((............))))...)))))))).))))))))...	59	38.1	-21.4	middle
119	sav-mir-3030-p3	api-mir-3030-p3	CCAGACGAACTCTGTTACCCCA	22	186626724	-	77754	77816	AGGTAACAGGTTTGTTTTGTGAgtgataaatttaaaacttcCCAGACGAACTCTGTTACCCCA	1	api-mir-3030,	api-mir-3030	AGGTAACAGGTTTGTTTTGTGAgtgataaatttaaaacttcccagacgaactctgttacccca	api-mir-3030-p3	ccagacgaactctgttacccca	3'	New	gp1a	.((((((((((((((((...((((............))))...)))))))).))))))))...	59	38.1	-21.4	middle
120	sav-miR-3031	api-miR-3031_R-1_1ss20AG	TTGCTTTTTAACAAGTTTCGCT	22	186629371	-	14323	14381	GGGAAATTTGTTAAGAAGCAAagtgttaaatattccTTGCTTTTTAACAAGTTTCACTa	1	api-mir-3031,	api-mir-3031	gggaaatttgttaagaagcaaagtgttaaatattccTTGCTTTTTAACAAGTTTCACTA	api-miR-3031	TTGCTTTTTAACAAGTTTCACTA	3'	Diff	gp1a	((((((((((((((((((((((((((...)))))..))))))))))))))))))).)).	58	28.8	-22	middle
121	sav-mir-3031-p5	api-mir-3031-p5_1ss15GA	GGGAAATTTGTTAAAAAGCAA	21	186629371	-	14323	14381	GGGAAATTTGTTAAGAAGCAAagtgttaaatattccTTGCTTTTTAACAAGTTTCACTa	1	api-mir-3031,	api-mir-3031	gggaaatttgttaagaagcaaagtgttaaatattccTTGCTTTTTAACAAGTTTCACTA	api-mir-3031-p5	gggaaatttgttaagaagcaa	5'	New	gp1a	((((((((((((((((((((((((((...)))))..))))))))))))))))))).)).	58	28.8	-22	middle
122	sav-miR-3032	api-miR-3032	TGTTAGTATAACTCTTAGTAACA	23	186641701	-	36636	36697	TGTTAGTATAACTCTTAGTAACAgtgaattttaaaattgTGACTAGAGTTTATACTACCGAt	1	api-mir-3032,	api-mir-3032	TGTTAGTATAACTCTTAGTAACAgtgaattttaaaattgtgactagagtttatactaccgat	api-miR-3032	TGTTAGTATAACTCTTAGTAACA	5'	Yes	gp1a	((.((((((((((((.(((.(((((..........))))).))))))).)))))))).))..	60	27.4	-17.1	middle
123	sav-mir-3032-p3	api-mir-3032-p3	TGACTAGAGTTTATACTACCGA	22	186641701	-	36636	36697	TGTTAGTATAACTCTTAGTAACAgtgaattttaaaattgTGACTAGAGTTTATACTACCGAt	1	api-mir-3032,	api-mir-3032	TGTTAGTATAACTCTTAGTAACAgtgaattttaaaattgtgactagagtttatactaccgat	api-mir-3032-p3	tgactagagtttatactaccga	3'	New	gp1a	((.((((((((((((.(((.(((((..........))))).))))))).)))))))).))..	60	27.4	-17.1	middle
124	sav-mir-3033-p5	api-mir-3033-p5_1ss17GA	ACAAGAATGGTTGCCCATGAACG	23	186628133	-	37289	37349	ACAAGAATGGTTGCCCGTGAACGtggtaatttgattcgtccacggacatccatttttgtga	1	api-mir-3033,	api-mir-3033	acaagaatggttgcccgtgaacgtggtaatttgattcgTCCACGGACATCCATTTTTGTGA	api-mir-3033-p5	acaagaatggttgcccgtgaacg	5'	New	gp1a	((((((((((.((.(((((.(((.............))).))))).)).))))))))))..	59	44.3	-23.6	middle
125	sav-mir-3036-4-p3	api-mir-3036-4-p3_1ss2TC	CCGGGATTTAGAAAGCAATAT	21	186635931	+	90786	90843	ATTGGTTTCTAGATCTCAGCAtttaaattgattgttgCTGGGATTTAGAAAGCAATAT	1	api-mir-3036-4,	api-mir-3036-4	ATTGGTTTCTAGATCTCAGCAtttaaattgattgttgctgggatttagaaagcaatat	api-mir-3036-4-p3	ctgggatttagaaagcaatat	3'	New	gp1a	((((.((((((((((((((((..............)))))))))))))))).))))..	56	31	-25.8	middle
126	sav-miR-3036	api-miR-3036	ATTGGTTTCTAGATCTCAGCA	21	186635931	+	90461	90518	ATTGGTTTCTAGATCTCAGCAtataaattgattgttgctgggacttagaaagcaatat	1	api-mir-3036-2,	api-mir-3036-2	ATTGGTTTCTAGATCTCAGCAtataaattgattgttgctgggacttagaaagcaatat	api-miR-3036	ATTGGTTTCTAGATCTCAGCA	5'	Yes	gp1a	((((.((((((..((((((((.((((.....))))))))))))..)))))).))))..	56	32.8	-22.6	middle
127	sav-mir-3036-3-p3	api-mir-3036-3-p3_1ss15CA	CTGGGATTTAGAAAACAATAT	21	186635931	+	91109	91166	ATTGGTTTCTAGATCTCAGCAtttaaattgattgttgCTGGGATTTAGAAACCAATAT	1	api-mir-3036-3,	api-mir-3036-3	ATTGGTTTCTAGATCTCAGCAtttaaattgattgttgctgggatttagaaaccaatat	api-mir-3036-3-p3	ctgggatttagaaaccaatat	3'	New	gp1a	(((((((((((((((((((((..............)))))))))))))))))))))..	56	31	-30.3	low
128	sav-mir-3037-p5	api-mir-3037-p5	AAATTCTGAATGTTATTGTAGACA	24	186629371	-	15412	15474	AAATTCTGAATGTTATTGTAGACAttctatgattttaaatgTTACAAAACATTCAGAATTTTG	1	api-mir-3037,	api-mir-3037	aaattctgaatgttattgtagacattctatgattttaaatgTTACAAAACATTCAGAATTTTG	api-mir-3037-p5	aaattctgaatgttattgtagaca	5'	New	gp1a	((((((((((((((.((((.((((((.((......))))))))))))))))))))))))))..	61	22.2	-20.8	middle
129	sav-miR-3037	api-miR-3037	TTACAAAACATTCAGAATTTTG	22	186629371	-	15412	15474	AAATTCTGAATGTTATTGTAGACAttctatgattttaaatgTTACAAAACATTCAGAATTTTG	1	api-mir-3037,	api-mir-3037	aaattctgaatgttattgtagacattctatgattttaaatgTTACAAAACATTCAGAATTTTG	api-miR-3037	TTACAAAACATTCAGAATTTTG	3'	Yes	gp1a	((((((((((((((.((((.((((((.((......))))))))))))))))))))))))))..	61	22.2	-20.8	middle
130	sav-miR-3038	api-miR-3038_R-1	TGGGGTTTCAATAGGCATTTAC	22	186610430	+	24401	24462	TGGGGTTTCAATAGGCATTTACccgacatttaacgagaggCAATGCCCTTAGAAATCCCATG	1	api-mir-3038,	api-mir-3038	TGGGGTTTCAATAGGCATTTACCcgacatttaacgagaggcaatgcccttagaaatcccatg	api-miR-3038	TGGGGTTTCAATAGGCATTTACC	5'	Diff	gp1a	(((((((((....((((((...((..............)).))))))....)))))))))..	60	45.2	-19.6	middle
131	sav-mir-3038-p3	api-mir-3038-p3	CAATGCCCTTAGAAATCCCATG	22	186610430	+	24401	24462	TGGGGTTTCAATAGGCATTTACccgacatttaacgagaggCAATGCCCTTAGAAATCCCATG	1	api-mir-3038,	api-mir-3038	TGGGGTTTCAATAGGCATTTACCcgacatttaacgagaggcaatgcccttagaaatcccatg	api-mir-3038-p3	caatgcccttagaaatcccatg	3'	New	gp1a	(((((((((....((((((...((..............)).))))))....)))))))))..	60	45.2	-19.6	middle
132	sav-miR-3039	api-miR-3039	AAAAACGTCAAAACACGGTGG	21	186628842	-	9589	9648	accgtgttttcccggttttctgtatcatccatatcgtggAAAAACGTCAAAACACGGTGG	1	api-mir-3039,	api-mir-3039	accgtgttttcccggttttctgtatcatccatatcgtggAAAAACGTCAAAACACGGTGG	api-miR-3039	AAAAACGTCAAAACACGGTGG	3'	Yes	gp1a	((((((((((..((.(((((..(............)..))))).))..))))))))))..	58	45	-19.5	middle
133	sav-miR-3040	api-miR-3040	CAGCCGGTGGTGACTGTTTCCACA	24	186636841	+	12701	12764	TGGTAACTCCACCACCGATTGCGtttttaattttgttccgCAGCCGGTGGTGACTGTTTCCACA	1	api-mir-3040,	api-mir-3040	tggtaactccaccaccgattgcgtttttaattttgttccgCAGCCGGTGGTGACTGTTTCCACA	api-miR-3040	CAGCCGGTGGTGACTGTTTCCACA	3'	Yes	gp1a	(((.(((..((((((((..((((...............))))..))))))))...))).)))..	62	48.4	-25	middle
134	sav-mir-3040-p5	api-mir-3040-p5	TGGTAACTCCACCACCGATTGCG	23	186636841	+	12701	12764	TGGTAACTCCACCACCGATTGCGtttttaattttgttccgCAGCCGGTGGTGACTGTTTCCACA	1	api-mir-3040,	api-mir-3040	tggtaactccaccaccgattgcgtttttaattttgttccgCAGCCGGTGGTGACTGTTTCCACA	api-mir-3040-p5	tggtaactccaccaccgattgcg	5'	New	gp1a	(((.(((..((((((((..((((...............))))..))))))))...))).)))..	62	48.4	-25	middle
135	sav-miR-3041	api-miR-3041_R-1	TTAAAGCTTTGATGACGGGAT	21	186626724	-	75189	75254	tcttgttcatcaaagttttaggtcgtacacgtctataggaacacTTAAAGCTTTGATGACGGGATa	1	api-mir-3041,	api-mir-3041	tcttgttcatcaaagttttaggtcgtacacgtctataggaacacTTAAAGCTTTGATGACGGGATA	api-miR-3041	TTAAAGCTTTGATGACGGGATA	3'	Diff	gp1a	((..(.(((((((((((((((((.((..............))))))))))))))))))))..))..	64	37.9	-22.7	middle
136	sav-miR-3042	api-miR-3042	GAGGGCAGATTATTTCTGATAC	22	186606330	-	19	82	GAGGGCAGATTATTTCTGATACgattttgacttttgacaggtAACAGAGTAATTCTGTCCTTCT	1	api-mir-3042,	api-mir-3042	GAGGGCAGATTATTTCTGATACgattttgacttttgacaggtaacagagtaattctgtccttct	api-miR-3042	GAGGGCAGATTATTTCTGATAC	5'	Yes	gp1a	(((((((((....(((((.(((..................))).)))))....)))))))))..	62	37.5	-18.7	low
137	sav-mir-3042-p3	api-mir-3042-p3	AACAGAGTAATTCTGTCCTTCT	22	186606330	-	19	82	GAGGGCAGATTATTTCTGATACgattttgacttttgacaggtAACAGAGTAATTCTGTCCTTCT	1	api-mir-3042,	api-mir-3042	GAGGGCAGATTATTTCTGATACgattttgacttttgacaggtaacagagtaattctgtccttct	api-mir-3042-p3	aacagagtaattctgtccttct	3'	New	gp1a	(((((((((....(((((.(((..................))).)))))....)))))))))..	62	37.5	-18.7	middle
138	sav-miR-3045b	api-miR-3045b_L-1_1ss2CT	TCTGGTGTGCTCTTATTCTGAA	22	186619422	+	17479	17552	cagaataagggcacactagattaacgtacaaaaccagttttgaccatattcgCCTGGTGTGCTCTTATTCTGAA	1	api-mir-3045a,	api-mir-3045a	CAGAATAAGGGCACACTAGATTAACGtacaaaaccagttttgaccatattcGCCTGGTGTGCTCTTATTCTGAA	api-miR-3045b	GCCTGGTGTGCTCTTATTCTGAA	3'	Diff	gp1a	(((((((((((((((((((......((.(((((....))))))).........)))))))))))))))))))..	72	40.5	-31.8	low
139	sav-mir-3045b-p3	api-mir-3045b-p3_1ss4TG	GTTGTGACCGTGGCCGCCTGGTGT	24	186603619	-	5361	5435	cagaataaaagcagaccagatttatgtagcaaatccaGTTTTGACCGTGGCCGCCTGGTGTgctcttattctgaa	1	api-mir-3045b,	api-mir-3045b	cagaataaaagcagaccagatttatgtagcaaatccagttttgaccgtggccGCCTGGTGTGCTCTTATTCTGAA	api-mir-3045b-p3	gttttgaccgtggccGCCTGGTGT	3'	New	gp1a	((((((((.((((.(((((...((((...((((......))))..)))).....))))).)))).))))))))..	73	44	-26.1	low
140	sav-miR-3046	api-miR-3046_R-6_1ss14AC	TTATAGATAATACCA	15	186637181	-	678	749	TTATAGATAATACAAgcatatagttttttttatttttttttcaaacgtatatgcttgtacatatctatatct	1	api-mir-3046,	api-mir-3046	TTATAGATAATACAAGCATATagttttttttatttttttttcaaacgtatatgcttgtacatatctatatct	api-miR-3046	TTATAGATAATACAAGCATAT	5'	Diff	gp1a	.((((((((.((((((((((((((((................)))).))))))))))))..))))))))...	68	19.4	-21.6	low
141	sav-miR-3047	api-miR-3047	CAAAACATTCAAAACTCCCTAC	22	186629371	-	14194	14254	GGGGAGTTTTGAATGTTGTTGTAtaatatttaaacaattCAAAACATTCAAAACTCCCTAC	1	api-mir-3047-2,	api-mir-3047-2	ggggagttttgaatgttgttgtataatatttaaacaattCAAAACATTCAAAACTCCCTAC	api-miR-3047	CAAAACATTCAAAACTCCCTAC	3'	Yes	gp1a	((((((((((((((((((((((.(((...))).)))))....)))))))))))))))))..	59	29.5	-26.3	middle
142	sav-mir-3047-1-p5	api-mir-3047-1-p5_1ss12AG	AATGTTGTTGTGAAAT	16	186629371	-	15176	15236	agggagttttgAATGTTGTTGTAAAATatttaaacaataCAAAACATTCAAAACTCCCTAC	1	api-mir-3047-1,	api-mir-3047-1	agggagttttgaatgttgttgtaaaatatttaaacaataCAAAACATTCAAAACTCCCTAC	api-mir-3047-1-p5	aatgttgttgtaaaat	5'	New	gp1a	(((((((((((((((((.(((((..............))))))))))))))))))))))..	59	27.9	-27	low
143	sav-mir-3047-2-p5	api-mir-3047-2-p5	GGGGAGTTTTGAATGTTGTTGTA	23	186629371	-	14194	14254	GGGGAGTTTTGAATGTTGTTGTAtaatatttaaacaattCAAAACATTCAAAACTCCCTAC	1	api-mir-3047-2,	api-mir-3047-2	ggggagttttgaatgttgttgtataatatttaaacaattCAAAACATTCAAAACTCCCTAC	api-mir-3047-2-p5	ggggagttttgaatgttgttgta	5'	New	gp1a	((((((((((((((((((((((.(((...))).)))))....)))))))))))))))))..	59	29.5	-26.3	middle
144	sav-miR-3049	api-miR-3049_R-4	TCGGGAAGGCAGCTGCGGCG	20	186643158	+	13231	13302	TCGGGAAGGCAGCTGCGGCGgactgtgcaggttcgtgcccaacattccagTCCGTCCAACTCCTTTCCGTTT	1	api-mir-3049,	api-mir-3049	TCGGGAAGGCAGCTGCGGCGGACTgtgcaggttcgtgcccaacattccagtccgtccaactcctttccgttt	api-miR-3049	TCGGGAAGGCAGCTGCGGCGGACT	5'	Diff	gp1a	.((((((((.((.((.(((((((((((..(((....)))...))...))))))))))).))))))))))...	68	59.7	-32.3	middle
145	sav-mir-3049-p3	api-mir-3049-p3	TCCGTCCAACTCCTTTCCGTTT	22	186643158	+	13231	13302	TCGGGAAGGCAGCTGCGGCGgactgtgcaggttcgtgcccaacattccagTCCGTCCAACTCCTTTCCGTTT	1	api-mir-3049,	api-mir-3049	TCGGGAAGGCAGCTGCGGCGGACTgtgcaggttcgtgcccaacattccagtccgtccaactcctttccgttt	api-mir-3049-p3	tccgtccaactcctttccgttt	3'	New	gp1a	.((((((((.((.((.(((((((((((..(((....)))...))...))))))))))).))))))))))...	68	59.7	-32.3	middle
146	sav-miR-3050	api-miR-3050	TGAGATCTTGATAAACTCGCCT	22	186639022	+	28016	28077	TGAGATCTTGATAAACTCGCCTgtgaatttttaaaactagGCGAGGATATAAAGATCTTATT	1	api-mir-3050,	api-mir-3050	TGAGATCTTGATAAACTCGCCTgtgaatttttaaaactaggcgaggatataaagatcttatt	api-miR-3050	TGAGATCTTGATAAACTCGCCT	5'	Yes	gp1a	(((((((((.(((..(((((((((...........)).)))))))..))).)))))))))..	60	32.3	-25	high
147	sav-mir-3050-p3	api-mir-3050-p3	GCGAGGATATAAAGATCTTATT	22	186639022	+	28016	28077	TGAGATCTTGATAAACTCGCCTgtgaatttttaaaactagGCGAGGATATAAAGATCTTATT	1	api-mir-3050,	api-mir-3050	TGAGATCTTGATAAACTCGCCTgtgaatttttaaaactaggcgaggatataaagatcttatt	api-mir-3050-p3	gcgaggatataaagatcttatt	3'	New	gp1a	(((((((((.(((..(((((((((...........)).)))))))..))).)))))))))..	60	32.3	-25	middle
148	sav-miR-3051	api-miR-3051	AAGGAACGTTAAAAACCATTGT	22	186613993	+	2284	2360	AAGGAACGTTAAAAACCATTGTgtatatgtttgaatccttaacttttacaacgacAATGGTGTTTTTCGTTTCTATA	1	api-mir-3051-2,	api-mir-3051-2	AAGGAACGTTAAAAACCATTGTgtatatgtttgaatccttaacttttacaacgacaatggtgtttttcgtttctata	api-miR-3051	AAGGAACGTTAAAAACCATTGT	5'	Yes	gp1a	.(((((((..(((.(((((((((((...(((.........)))...)))....)))))))).)))..)))))))...	73	29.9	-20.2	middle
149	sav-mir-3051-1-p3	api-mir-3051-1-p3	AATGGTGTTTTTCGTTTCTATA	22	186634752	+	28148	28224	AAGGAACGTTAAAAACCATTGTgtatatgtttaaatccttaaatgttaaaacaacAATGGTGTTTTTCGTTTCTATA	1	api-mir-3051-1,	api-mir-3051-1	AAGGAACGTTAAAAACCATTGTgtatatgtttaaatccttaaatgttaaaacaacaatggtgtttttcgtttctata	api-mir-3051-1-p3	aatggtgtttttcgtttctata	3'	New	gp1a	.(((((((..(((.((((((((((..(..(((((....)))))..)....)).)))))))).)))..)))))))...	73	26	-22.4	low
150	sav-mir-3051-2-p3	api-mir-3051-2-p3	AATGGTGTTTTTCGTTTCTATA	22	186613993	+	2284	2360	AAGGAACGTTAAAAACCATTGTgtatatgtttgaatccttaacttttacaacgacAATGGTGTTTTTCGTTTCTATA	1	api-mir-3051-2,	api-mir-3051-2	AAGGAACGTTAAAAACCATTGTgtatatgtttgaatccttaacttttacaacgacaatggtgtttttcgtttctata	api-mir-3051-2-p3	aatggtgtttttcgtttctata	3'	New	gp1a	.(((((((..(((.(((((((((((...(((.........)))...)))....)))))))).)))..)))))))...	73	29.9	-20.2	low
151	sav-miR-3053	api-miR-3053	CCACGGTTGAATAAGGTACCATA	23	186641701	-	35413	35475	AGGTAACTTATTCACTGTGCGAgtgttgtgtttgaaaatcCCACGGTTGAATAAGGTACCATA	1	api-mir-3053,	api-mir-3053	aggtaacttattcactgtgcgagtgttgtgtttgaaaatcCCACGGTTGAATAAGGTACCATA	api-miR-3053	CCACGGTTGAATAAGGTACCATA	3'	Yes	gp1a	.((((.(((((((((((((.((...((......))...)).))))).)))))))).))))...	59	39.7	-21.7	low
152	sav-mir-3053-p5	api-mir-3053-p5	AGGTAACTTATTCACTGTGCGA	22	186641701	-	35413	35475	AGGTAACTTATTCACTGTGCGAgtgttgtgtttgaaaatcCCACGGTTGAATAAGGTACCATA	1	api-mir-3053,	api-mir-3053	aggtaacttattcactgtgcgagtgttgtgtttgaaaatcCCACGGTTGAATAAGGTACCATA	api-mir-3053-p5	aggtaacttattcactgtgcga	5'	New	gp1a	.((((.(((((((((((((.((...((......))...)).))))).)))))))).))))...	59	39.7	-21.7	middle
153	sav-let-7	api-let-7	TGAGGTAGTTGGTTGTATAGT	21	186639105	+	75464	75526	TGAGGTAGTTGGTTGTATAGTagtttattatttgactttaCTATACAATCGGCTAACTTTACT	1	api-let-7,	api-let-7	TGAGGTAGTTGGTTGTATAGTagtttattatttgactttactatacaatcggctaactttact	api-let-7	TGAGGTAGTTGGTTGTATAGT	5'	Yes	gp1a	((((((((..(((((((((((((((........))))..)))))))))))..))).)))))..	61	30.2	-22.9	high
154	sav-let-7-p3	api-let-7-p3	CTATACAATCGGCTAACTTTACT	23	186639105	+	75464	75526	TGAGGTAGTTGGTTGTATAGTagtttattatttgactttaCTATACAATCGGCTAACTTTACT	1	api-let-7,	api-let-7	TGAGGTAGTTGGTTGTATAGTagtttattatttgactttactatacaatcggctaactttact	api-let-7-p3	ctatacaatcggctaactttact	3'	Yes	gp1a	((((((((..(((((((((((((((........))))..)))))))))))..))).)))))..	61	30.2	-22.9	middle
155	sav-miR-iab-4a	api-miR-iab-4	ACGTATACTAAATGTATCCTGA	22	186622734	+	115202	115274	ccctgtACGTATACTAAATGTATCCTGAgtgcattataaaactgtccggTATACCTTCAGTATACGTAACAgg	2	api-mir-iab-4,nvi-mir-iab-4,	api-mir-iab-4	ccctgtACGTATACTAAATGTATCCTGAgtgcattataaaactgtccggtataccttcagtatacgtaacagg	api-miR-iab-4	ACGTATACTAAATGTATCCTGA	5'	Yes	gp1a	.((((((((((((((.((.((((.((((((..........)))...))).)))).)).)))))))))).))))	72	39.7	-22.9	middle
156	sav-miR-iab-4b	nvi-miR-iab-4_L-3R+1	TATACCTTCAGTATACGTAACT	22	186622734	+	115202	115274	ccctgtACGTATACTAAATGTATCCTGAgtgcattataaaactgtccggTATACCTTCAGTATACGTAACAgg	2	api-mir-iab-4,nvi-mir-iab-4,	nvi-mir-iab-4	ccctgtacgtatactgaatgtatcctgagtgtatttctgtcCGGTATACCTTCAGTATACGTAACagga	nvi-miR-iab-4	CGGTATACCTTCAGTATACGTAAC	3'	Diff	gp1a	.((((((((((((((.((.((((.((((((..........)))...))).)))).)).)))))))))).))))	72	39.7	-22.9	middle
157	sav-miR-10-3p	bmo-miR-10-3p_L-1	AAATTCGGTTCTAGAGAGGTTT	22	186604099	-	8700	8782	atgctctacatcTACCCTGTAGATCCGAATTTGTttgaaaaacggcgacAAATTCGGTTCTAGAGAGGTTTgtgtggtgcata	9	api-mir-10,aae-mir-10,ame-mir-10-1,bmo-mir-10,cqu-mir-10,hme-mir-10,lmi-mir-10,tca-mir-10,isc-mir-10,	bmo-mir-10	agtgccctacatctACCCTGTAGATCCGAATTTGTttgaagtgaggcgaCAAATTCGGTTCTAGAGAGGTTTgtgtggtgcacg	bmo-miR-10-3p	CAAATTCGGTTCTAGAGAGGTTT	3'	Diff	gp1a	((((.((((((..(((((.((((.(((((((((((...........))))))))))).)))).)).)))..)))))).)))).	82	42.2	-37.6	high
158	sav-miR-993a-5p	bmo-miR-993a-5p_L-1R-3	CTACCCTGTAGATCCGGGCT	20	186615980	-	30664	30751	catccgtgatCTACCCTGTAGATCCGGGCTtttgtagaataatcgatatgttcaGAAGCTCGTCTCTACAGGTATCTtacggatggaa	4	api-mir-993,bmo-mir-993a,ngi-mir-993,tca-mir-993,	bmo-mir-993a	ggcacattcgtgaTCTACCCTGTAGATCCGGGCTTTTgtagattaattacatcaGAAGCTCGTCTCTACAGGTATCTcacggctggaa	bmo-miR-993a-5p	TCTACCCTGTAGATCCGGGCTTTT	5'	Diff	gp1a	(((((((((..((.((((((((..((((((((((....(((.....)))...))))))))))..))))))))))..)))))))))...	85	44.3	-41.4	middle
159	sav-miR-iab-8	ngi-miR-iab-8_R-3	TTACGTATACTGAAGGTATA	20	186622734	-	115202	115274	cctgTTACGTATACTGAAGGTATAccggacagttttataatgcactcaggatacatttagtatacgtacaggg	2	ngi-mir-iab-8,nvi-mir-iab-8,	ngi-mir-iab-8	tgTTACGTATACTGAAGGTATACCGgacagaaatacactcaggatacattcagtatacgt	ngi-miR-iab-8	TTACGTATACTGAAGGTATACCG	5'	Diff	gp1b	((((.(((((((((((((.((((.((.((..((........))..)).)))))).))))))))))))))))).	72	39.7	-29.3	middle
160	sav-miR-8-3p	PN-aae-miR-8-3p_R+1_1ss17AT	TAATACTGTCAGGTAATGATGTCC	24	gi|186614566|gb|EQ122275.1|	+	89834	90097	tggaactgttaacgtcttacttgggcaggattagagtgacaattgatatgtcTAATACTGTCAGGTAATGATGTCCtcagttacc	19	aae-mir-8,aga-mir-8,ame-mir-8,bmo-mir-8,cqu-mir-8,dan-mir-8,der-mir-8,dgr-mir-8,dmo-mir-8,dpe-mir-8,dse-mir-8,dwi-mir-8,hme-mir-8,lmi-mir-8,mse-mir-8,nlo-mir-8,tca-mir-8,isc-mir-8,dpu-mir-8,	aae-mir-8	gtctgttcaCATCTTACCGGGCAGCATTAGAtatttttgaaatacttcTAATACTGTCAGGTAAAGATGTCgtccgaac	aae-miR-8-3p	TAATACTGTCAGGTAAAGATGTC	3'	Diff	gp2a	.(((((((...(((((((((((((.(((.(((((((((........))).)))))).))))))))))).)))))...))))).))	84	40	-26.6	middle
161	sav-miR-10-3p	PN-dme-miR-10-3p_L-1R+1	AAATTCGGTTCTAGAGAGGTTTA	23	gi|186604099|gb|EQ126107.1|	-	8628	8890	ggtgtagtgatgctctacatcTACCCTGTAGATCCGAATTTGTTtgaaaaacggcgacAAATTCGGTTCTAGAGAGGTTTGtgtggtgcatattccttacgac	11	aga-mir-10,dan-mir-10,der-mir-10,dgr-mir-10,dme-mir-10,dmo-mir-10,dpe-mir-10,dvi-mir-10,dwi-mir-10,tur-mir-10,dpu-mir-10,	dme-mir-10	ccacgtctACCCTGTAGATCCGAATTTGTTttatactagctttaaggaCAAATTCGGTTCTAGAGAGGTTTgtgtgg	dme-miR-10-3p	CAAATTCGGTTCTAGAGAGGTTT	3'	Diff	gp2a	.(((.....((((.((((((..(((((.((((.(((((((((((...........))))))))))).)))).)).)))..)))))).))))......)))...	99	43.7	-39.6	middle
162	sav-miR-184c	PN-aae-miR-184_R+2	TGGACGGAGAACTGATAAGGGCTT	24	gi|186617135|gb|EQ121355.1|	+	77757	78020	cgtgaaatcgtttcgcataccggtccttatcattcttcgccttgtgtgcaatttaaacaacTGGACGGAGAACTGATAAGGGCTGgtatgtcgatactgcttcgtg	22	aae-mir-184,aga-mir-184,ame-mir-184,bmo-mir-184,cqu-mir-184,dan-mir-184,der-mir-184,dgr-mir-184,dme-mir-184,dmo-mir-184,dpe-mir-184,dps-mir-184,dvi-mir-184,dwi-mir-184,dya-mir-184,hme-mir-184,mse-mir-184,ngi-mir-184,nvi-mir-184,tca-mir-184,isc-mir-184,tur-mir-184,	aae-mir-184	ccggtgtattcgtacccttatcattcttgcgccccgtgttatattgttggcgacTGGACGGAGAACTGATAAGGGCccgggtcacctt	aae-miR-184	TGGACGGAGAACTGATAAGGGC	3'	Diff	gp2a	...(((...((.(((((((((((((((((((((((((((((...(((.........)))...)).))))))).))))))))))))))))).))).))...)))...	100	46.2	-47.3	middle
163	sav-miR-263a-5p	PN-aae-miR-263a-5p_L+1_1ss12GA	AAATGGCACTGAAAGAATTCACGG	24	gi|186602432|gb|EQ127560.1|	+	8957	9220	gtctcaccgaAAATGGCACTGAAAGAATTCACGGggtacatatttacacatcacccgtagttcttctgtgccgtattcggtggcca	22	aae-mir-263a,aga-mir-263a,ame-mir-263a,bmo-mir-263a,cqu-mir-263,dan-mir-263a,der-mir-263a,dgr-mir-263a,dme-mir-263a,dmo-mir-263a,dpe-mir-263a,dps-mir-263a,dse-mir-263a,dsi-mir-263a,dvi-mir-263a,dwi-mir-263a,dya-mir-263a,hme-mir-263a,mse-mir-263a,tca-mir-263a,isc-mir-263a,dpu-mir-263a,	aae-mir-263a	tcctagtacacgtAATGGCACTGGAAGAATTCACGGgtatattttgaaatcccCGTGTTCTGGCAGTGGCATCCCtggtactaaggtgattcatcag	aae-miR-263a-5p	AATGGCACTGGAAGAATTCACGG	5'	Diff	gp2a	...((((((((.(((((((.(((.(((((.(((((..................))))))))))))).))))))).))))))))...	80	47.7	-37.6	middle
164	sav-miR-275-3p	PN-aae-miR-275-3p_R+2	TCAGGTACCTGAAGTAGCGCGT	22	gi|186599802|gb|EQ128518.1|	-	3902	4163	atcggttgttttcacgggctgctacaggcactcttagactctttaatgttgacgaagTCAGGTACCTGAAGTAGCGCGTggaaatttaaccaaa	23	aae-mir-275,aga-mir-275,ame-mir-275,bmo-mir-275,cqu-mir-275,dan-mir-275,der-mir-275,dgr-mir-275,dme-mir-275,dmo-mir-275,dpe-mir-275,dps-mir-275,dse-mir-275,dsi-mir-275,dvi-mir-275,dwi-mir-275,dya-mir-275,mse-mir-275,ngi-mir-275,nvi-mir-275,tca-mir-275,isc-mir-275,dpu-mir-275,	aae-mir-275	atcctttcgatttcgCGCGCTAAGCAGGAACCGAGACtttgtcatttgctagcagTCAGGTACCTGAAGTAGCGCgcgtgatc	aae-miR-275-3p	TCAGGTACCTGAAGTAGCGC	3'	Diff	gp2a	...(((((((((((((.((((((.((((.((.((..(((((.(((....))).).)))))))).)))).)))))).)))))))))..))))...	88	44.7	-36.8	middle
165	sav-miR-315a	PN-dan-miR-315_R+2	TTTTGATTGTTGCTCAGAAAGCCC	24	gi|186615904|gb|EQ121797.1|	-	7686	7949	ctagctctaaatgaTTTTGATTGTTGCTCAGAAAGCCTttcatatattgtacggtggctttctagcaataatcatgaccacaaaagagcatt	11	dan-mir-315,der-mir-315,dme-mir-315,dmo-mir-315,dpe-mir-315,dse-mir-315,dsi-mir-315,dvi-mir-315a,dwi-mir-315,dya-mir-315-2,dpu-mir-315,	dan-mir-315	cacttatataaTTTTGATTGTTGCTCAGAAAGCccttataaattattagctggctttcgagcaataattgaaaccaaataagtg	dan-miR-315	TTTTGATTGTTGCTCAGAAAGC	5'	Diff	gp2a	...(((((...((.(..(((((((((((.((((((((...((.....))......)))))))))))))))))))..).))....)))))...	86	35.9	-33	low
166	sav-miR-993b-5p	PN-bmo-miR-993b-5p_R-1	TACCCTGTAGATCCGGGCTTTC	22	gi|186615980|gb|EQ121778.1|	-	30553	30817	acgcatccgtgatcTACCCTGTAGATCCGGGCTTTTgtagaataatcgatatgttcaGAAGCTCGTCTCTACAGGTATCTTAcggatggaa	6	bmo-mir-993b,nlo-mir-993,isc-mir-993,tur-mir-993a-1,tur-mir-993a-2,dpu-mir-993,	bmo-mir-993b	ggcacattcgtgatcTACCCTGTAGATCCGGGCTTTCGtaaaaaacaaatcgAAAGCTCGTCTCTACAGGTATATcacggctggcccacgccaccttttctacaattagtcaagaactg	bmo-miR-993b-5p	TACCCTGTAGATCCGGGCTTTCG	5'	Diff	gp2a	...(((((((((..((.((((((((..((((((((((....(((.....)))...))))))))))..))))))))))..)))))))))...	85	45.1	-41.5	low
167	sav-miR-993b-3p	PN-bmo-miR-993b-3p_R+2_2ss1AG22AC	GAAGCTCGTCTCTACAGGTATCTTT	25	gi|186615980|gb|EQ121778.1|	-	30553	30817	acgcatccgtgatcTACCCTGTAGATCCGGGCTTTTgtagaataatcgatatgttcaGAAGCTCGTCTCTACAGGTATCTTAcggatggaa	6	bmo-mir-993b,nlo-mir-993,isc-mir-993,tur-mir-993a-1,tur-mir-993a-2,dpu-mir-993,	bmo-mir-993b	ggcacattcgtgatcTACCCTGTAGATCCGGGCTTTCGtaaaaaacaaatcgAAAGCTCGTCTCTACAGGTATATcacggctggcccacgccaccttttctacaattagtcaagaactg	bmo-miR-993b-3p	AAAGCTCGTCTCTACAGGTATAT	3'	Diff	gp2a	...(((((((((..((.((((((((..((((((((((....(((.....)))...))))))))))..))))))))))..)))))))))...	85	45.1	-41.5	middle
168	sav-miR-316a	PN-ame-miR-316_R-1_1ss22CT	TGTCTTTTTCCGCTTTGCTGCT	22	gi|186640509|gb|EQ111780.1|	+	23499	23760	accattcttgtgggttTGTCTTTTTCCGCTTTGCTGCCgaagtgtaaatacgatttgacagcaaagtgaaagagactgattcatagagaataat	5	ame-mir-316,bmo-mir-316,hme-mir-316,mse-mir-316,tca-mir-316,	ame-mir-316	gtgtggccgagggtgTGTCTTTTTCCGCTTTGCTGCCGctgaaatggagtccgccagcaaaggggaacaggccgaccctcccgcaccaa	ame-miR-316	TGTCTTTTTCCGCTTTGCTGCCG	5'	Diff	gp2b	...(((((((((..(..((((((((.((((((((((.((((..((....))..)))).))))))))))))))))))..)..)))).)))))...	88	38.3	-36.7	middle
