# Supplementary material for: Comparative profiling of microRNAs in the winged and wingless English grain aphid, Sitobion avenae (F.) (Homoptera: Aphididae)
Source: Sci Rep. 2016 Oct 20;6:35668. doi: 10.1038/srep35668 (PMC5071838; doi:10.1038/srep35668)
Supplement: Supplementary Table S2 [file srep35668-s3.xls]

## Sheet: novel miRNA
Table S3.Summary of predicted miRNA.
miRNA_Index	miR_name	miR_seq	len	genomeID	strand	start	end	genome_seq	#mir	type	Sequence in miRbase	group	SS	hairpinLen	CG%	dG	Expression level
1	PC-5p-139377_10	GGGTGCTTTTCATCAGGTTAGTA	23	gi|186604099|gb|EQ126107.1|	-	8001	8263	tttGGGTGCTTTTCATCAGGTTAGTAgtgatttaatacatactacttgatgaaaaatatcctaa	0	5'	New	gp4	...((((..((((((((((((.(((((((......))).))))))))))))))))..))))...	58	29.7	-23	low
2	PC-3p-80125_21	NTACTTGATGAAAAATATCCT	21	gi|186604099|gb|EQ126107.1|	-	7405	7665	ataaggttttgtaaatttatagttgtattaatagtattaaaaaattagatttaatatcatataatatcttacttttatttttGGGTGTTTTTCATCAGGTTAGTAgtgattatatacataCTACTTGATGAAAAATATCCTaaaatggaagttcatattattatatatataatttttttatgtgattataactattaatattcattaaaagtaacataaaattatatttt	0	3'	New	gp4	(((..(((((((..((((.((((.(((((((((((((((...((..(((((..((((.((((((((....((((..(((((.((((((((((((((((((.(((((((......))).)))))))))))))))))))))).)))))..))))......)))))))))))))))))..))...))))....)))))))))))..)))).))))...)))))))..)))...	227	16.5	-56.7	middle
3	PC-5p-338862_3	AATTGGCCCATTGGTTTT	18	MP_CL957Contig1	+	2	259	ttccaaattgAATTGGCCCATTGGTTTTacatcgatttttattgtgatgaatataatttaaaaccatatggtatcaaccaatttgcat	0	5'	New	gp4	...(((((((..((((.((((((((((((.....((.(((((....))))).))....)))))))).))))..)))).)))))))...	82	28.4	-17.6	low
4	PC-5p-3146186_1	CGCACGGGTGGATGACGTAT	20	gi|186638928|gb|EQ112336.1|	+	15317	15576	aCGCACGGGTGGATGACGTACgatgccaagtgcaaaatgcataattgtatgtggatccgcacgtggat	0	5'	New	gp4	...((((.((((((.(((((((((.....((((.....)))).)))))))))..)))))).))))...	62	50	-24.7	low
5	PC-5p-51337_37	ACATGTACACGGAGGTCATACT	22	76661	+	1	206	aggttgtagcacatgataaatACATGTACACGGAGATCATACTagtaaaaaaaaaaaatagTATGACCTCCGTTTGCGTGCATttgccatgttctataaaaa	0	5'	New	gp4	...((((((.(((((..((((.((((((.((((((.((((((((..............)))))))).)))))).)))))).))))..))))).))))))...	96	33.3	-39.6	middle
6	PC-3p-130161_11	TATGACCTCCGTTTGCGTGCAT	22	76661	+	1	206	aggttgtagcacatgataaatACATGTACACGGAGATCATACTagtaaaaaaaaaaaatagTATGACCTCCGTTTGCGTGCATttgccatgttctataaaaa	0	3'	New	gp4	...((((((.(((((..((((.((((((.((((((.((((((((..............)))))))).)))))).)))))).))))..))))).))))))...	96	33.3	-39.6	middle
7	PC-3p-1687458_1	TTGGTGTTCAACCTTACAGTGAGA	24	gi|186615957|gb|EQ121784.1|	+	51189	51452	gaatgggtatggccgcccactttaagtttgagcaccaagcctcaggcttattgtTTGGTGTTCAACCTTACAGTGAGCggacgtactcgaga	0	3'	New	gp4	...((((((((.((((.((((.((((.(((((((((((((............))))))))))))).)))).)))).)))).))))))))...	86	50	-44.2	low
8	PC-5p-63588_28	TATACGTATTCCATGCAGTCTA	22	4938	+	306	567	atccaagatgaaattgtttttaTATACGTATTCCATGCAGTCTAaatgtctaattgccgcagtcttgacacgtgtgttttggaaaaatattcgtgtcaaggctgagatagttagactgcttgaaatacgtgtataaaacgtctaatcttgtcg	0	5'	New	gp4	...((((((.....((.(((((((((((((((.((.(((((((((.(((((........(((((((((((((..((((((...))))))..)))))))))))))))))).))))))))).)).)))))))))))))))))....))))))...	147	35.9	-65.2	low
9	PC-5p-730741_1	TCTCAGTGGATACTTATGGAACT	23	gi|186641393|gb|EQ111435.1|	-	10067	10329	accacgaaatgtcgtacaacaggcgaagttcggggggatattttccttttagcttcactagcgccgTCTTAGTGGATACTTATGGAACTagaaattcgtatgatgtgttctagttccatgagtatccactacggcggcgctactccgcgctagtaataccaaaaagaaaatatcccccgaacaccgcctgttgaataacatttcgtaac	0	5'	New	gp4	...(((((((((..(.(((((((((..((((.(((((((((((((.(((((((.....((((((((((.((((((((((((((((((((((((...(((...)))..)))))))))))))))))))))))).))))))))))......)))).........))).)))))))))))))))))..))))))))).)..)))))))))...	203	45	-116.9	low
10	PC-5p-373819_3	TCATGAATTGTTTCTAGTTGGTA	23	gi|186626724|gb|EQ117794.1|	-	67223	67484	tatgatgtgggcaCCATGAATTGTTTCTAGTTGGTAtttggtactcataattaaactctaTCACTGGTGACAATTCATGAAGcatgcatttta	0	5'	New	gp4	...(((((..((..((((((((((..(((((.((((...(((............))).)))))))))..))))))))))..))..)))))...	87	34.4	-26.7	low
11	PC-3p-55615_34	TCACTGGTGACAATTCATGAAG	22	gi|186626724|gb|EQ117794.1|	-	67223	67484	tatgatgtgggcaCCATGAATTGTTTCTAGTTGGTAtttggtactcataattaaactctaTCACTGGTGACAATTCATGAAGcatgcatttta	0	3'	New	gp4	...(((((..((..((((((((((..(((((.((((...(((............))).)))))))))..))))))))))..))..)))))...	87	34.4	-26.7	middle
12	PC-5p-303354_4	CTTGGCAAACGCATTCGTG	19	gi|186642756|gb|EQ110921.1|	-	11012	11270	cccgctgaaattGTTGGCAAACGCATTCGTGtaaaattggacggtaaacaagtcatgaaagtacatttggacaaaactcagcaaa	0	5'	New	gp4	...(((((..(((((..((((.((.((((((.....(((.........)))..)))))).))...)))))))))...)))))...	79	40	-17	low
13	PC-5p-290272_4	TCCGTCGAATTCAAAATGCATTGGTTT	27	gi|186637578|gb|EQ112836.1|	-	9742	10008	tgtTCCGTCGAATTGAAAATGCATTGGTTTatatcggagccgctatacacaacgggcgtacaatgcgtaatacggaagaaaacgcggcgtattacgcccgtcatgtatagctgctccgataagaaccaatgcatttttaattcgacggaa	0	5'	New	gp4	..(((((((((((((((((((((((((((..(((((((((.((((((((..(((((((((..((((((....((........))..)))))))))))))))..)))))))).)))))))))..)))))))))))))))))))))))))))	148	44.7	-96.4	low
14	PC-5p-666973_2	GGGTGCTTTTCATCAGGTTAGT	22	gi|186604099|gb|EQ126107.1|	-	7680	7941	accatataatatgttacttttatttttGGGTGCTTTTCATCAGGTTAGTagtgattaaatacaatataCTACTTGATGAAAAATATCCTAaaatggaagttcgtattatatata	0	5'	New	gp4	...((((((((((..((((..(((((.((((..((((((((((((.((((................))))))))))))))))..)))).)))))..)))).))))))))))...	108	24.6	-38.7	low
15	PC-3p-9687_230	CTACTTGATGAAAAATATCCTT	22	gi|186604099|gb|EQ126107.1|	-	7680	7941	accatataatatgttacttttatttttGGGTGCTTTTCATCAGGTTAGTagtgattaaatacaatataCTACTTGATGAAAAATATCCTAaaatggaagttcgtattatatata	0	3'	New	gp4	...((((((((((..((((..(((((.((((..((((((((((((.((((................))))))))))))))))..)))).)))))..)))).))))))))))...	108	24.6	-38.7	middle
16	PC-5p-7415_304	TAAGGAACGTTAAAAACCATTG	22	gi|186634752|gb|EQ114836.1|	+	28027	28288	atttaatttaagttctacagataacagctttcatttttTAAGGAACGTTAAAAACCATTGtgtatatgtttaaatccttaaatgttaaaacaacaATGGTGTTTTTCGTTTCTATAAatgatgttaagcactgtcttcagtaataaaattattt	0	5'	New	gp4	...((((((.....((..(((((...((((.(((..(((((((((((..(((.((((((((((..(..(((((....)))))..)....)).)))))))).)))..))))))).))))..)))..))))..)))))..)).....))))))...	148	24	-35.1	middle
17	PC-3p-2156579_1	ATGGTGTTTTTCGTTTCTATAA	22	gi|186634752|gb|EQ114836.1|	+	28027	28288	atttaatttaagttctacagataacagctttcatttttTAAGGAACGTTAAAAACCATTGtgtatatgtttaaatccttaaatgttaaaacaacaATGGTGTTTTTCGTTTCTATAAatgatgttaagcactgtcttcagtaataaaattattt	0	3'	New	gp4	...((((((.....((..(((((...((((.(((..(((((((((((..(((.((((((((((..(..(((((....)))))..)....)).)))))))).)))..))))))).))))..)))..))))..)))))..)).....))))))...	148	24	-35.1	low
18	PC-5p-687616_2	TGTGCATACTTCAGACAATCT	21	gi|186613827|gb|EQ122532.1|	+	3096	3356	ttttaTGTGCATACTTCAGACAATCTaagtgtcaatagccacagcgtttgcacatatattttcatccgatggatgcaattatagctatgggataaaagtgtatgtgccaacgctacggcatttagattgtttgatgtgtgcatata	0	5'	New	gp4	...(((((((((((.((((((((((((((((((.........((((((.(((((((((((((.((((.((((............)))).)))).))))))))))))).))))))..)))))))))))))))))).)))))))))))	143	37	-70	low
19	PC-3p-698556_2	ATCGTCTTAACTTGGTCGCACT	22	gi|186637648|gb|EQ112809.1|	+	16626	16887	ataataatgtatagtgcgacaaagttaagacgataaccagttaacatgggaccaaaccggtcttagacagttatatctggtcATCGTCTTAACTTGGTCGCACTatataatgtagt	0	3'	New	gp4	...(((.(((((((((((((.(((((((((((((.(((((.((((.(((((((.....)))))....))))))...))))).))))))))))))).))))))))))))).)))...	110	37.1	-55.1	low
20	PC-5p-124746_12	CTGAGATCTTGATAAACTCGCCT	23	gi|186639022|gb|EQ112303.1|	+	27936	28198	tgttattgaGTGAGATCTTGATAAACTCGCCTgtgaatttttaaaactagGCGAGGATATAAAGATCTTATTTggtactc	0	5'	New	gp4	...(((..(((((((((((.(((..(((((((((...........)).)))))))..))).)))))))))))..)))...	74	33.8	-32.7	middle
21	PC-3p-99145_16	GCGAGGATATAAAGATCTTATTT	23	gi|186639022|gb|EQ112303.1|	+	27936	28198	tgttattgaGTGAGATCTTGATAAACTCGCCTgtgaatttttaaaactagGCGAGGATATAAAGATCTTATTTggtactc	0	3'	New	gp4	...(((..(((((((((((.(((..(((((((((...........)).)))))))..))).)))))))))))..)))...	74	33.8	-32.7	middle
22	PC-5p-609791_2	CCCATGTGACACCCTGCCAT	20	gi|186602367|gb|EQ127581.1|	-	29857	30116	ttcctgcagcgcgtcCCCACGTGACACCCTGCCATagaagaatcgatagcagggtgacgtgggatgatgcgcaatttgcggaat	0	5'	New	gp4	((((.(((((((((((((((((..((((((((.((.((....)).)).)))))))))))))))..)))))))....))))))).	83	56	-45	low
23	PC-5p-16646_132	ATAGTGTAGGGGTTTTTGACCG	22	gi|186626103|gb|EQ118010.1|	+	8471	8732	tcatgaaactaagtaggtggtattaaatggttaaATAGTGTAGGGGTTTTTGACCGcagctagtaagtactgatgaatggcgtctggtatccatacaccattcttcagtactgcgATCAAAAACCTCTGCACTATTTaaactttcaataccatcaataccgccaaccttagtttcaact	0	5'	New	gp4	...((((((((((..(((((((((..(((((((((((((((((((((((((((.((((........(((((((.((((((.((.(((...))).)).)))))).))))))))))).))))))))))))))))))))))..........))))).)))))))))...))))))))))...	173	38.5	-85.8	middle
24	PC-3p-1605_1479	ATCAAAAACCTCTGCACTATTT	22	gi|186626103|gb|EQ118010.1|	+	8471	8732	tcatgaaactaagtaggtggtattaaatggttaaATAGTGTAGGGGTTTTTGACCGcagctagtaagtactgatgaatggcgtctggtatccatacaccattcttcagtactgcgATCAAAAACCTCTGCACTATTTaaactttcaataccatcaataccgccaaccttagtttcaact	0	3'	New	gp4	...((((((((((..(((((((((..(((((((((((((((((((((((((((.((((........(((((((.((((((.((.(((...))).)).)))))).))))))))))).))))))))))))))))))))))..........))))).)))))))))...))))))))))...	173	38.5	-85.8	middle
25	PC-5p-104101_15	CGCGTTCACTGTTGAGCCTATATG	24	gi|186619605|gb|EQ120413.1|	+	14011	14274	aaaattcgctcctTGCGTTCACTGTTGAGCCTATATGttgttaatatgaatcaTAAGGCACGCGGTGAATGCCAAGATcgaatgaa	0	5'	New	gp4	...(((((.((...(((((((((((.(.((((.((((...((.....))..)))))))).))))))))))))...)).)))))...	80	40.7	-29.1	middle
26	PC-3p-3369103_1	TAAGGCACGCGGTGAATGCCAATAT	25	gi|186619605|gb|EQ120413.1|	+	14011	14274	aaaattcgctcctTGCGTTCACTGTTGAGCCTATATGttgttaatatgaatcaTAAGGCACGCGGTGAATGCCAAGATcgaatgaa	0	3'	New	gp4	...(((((.((...(((((((((((.(.((((.((((...((.....))..)))))))).))))))))))))...)).)))))...	80	40.7	-29.1	low
27	PC-5p-191000_7	TATACGTATTCCATGCAGCCTA	22	gi|186618410|gb|EQ120869.1|	+	27943	28204	cgtttttaTATACGTATTCCATGCAGCCTAtatgtccaattgccatagccttggcacgtgtgattccatccgacgaaacaactatttgtgggatagaagtatgtgtgccaaggctagggcatttagactgcttgggatacgtgtgtaaaa	0	5'	New	gp4	...((((((((((((((((((.((((.(((.((((((........(((((((((((((..(..(((.((((.(((((.......))))).)))).)))..)..))))))))))))))))))).))).)))).))))))))))))))))))	147	43.3	-77.3	low
28	PC-5p-354175_3	ATAGTGCAGGAGTTTTTGACC	21	2588	-	875	1135	agtttggcggcattggtattgaaattacctagtatttaATAGTGCAGTAGTTTTTGACCacggtactaaaaaatggtgtatggataccagacgccattcttcagtacctatactagttgcaGTCAAAAACTTCTGCACTATTtaaatacaaggtacttttaataccgcaccaatat	0	5'	New	gp4	...((((..((...((((((((((.(((((.((((((((((((((((.((((((((((..(((((((.((.((((((((.(((...))).)))))))).)).))))))..........)..)))))))))).)))))))).)))))))).))))).)))))))))))).))))...	170	35.8	-73.1	low
29	PC-3p-522170_2	NTCAAAAACTTCTGCACTATT	21	2588	-	875	1135	agtttggcggcattggtattgaaattacctagtatttaATAGTGCAGTAGTTTTTGACCacggtactaaaaaatggtgtatggataccagacgccattcttcagtacctatactagttgcaGTCAAAAACTTCTGCACTATTtaaatacaaggtacttttaataccgcaccaatat	0	3'	New	gp4	...((((..((...((((((((((.(((((.((((((((((((((((.((((((((((..(((((((.((.((((((((.(((...))).)))))))).)).))))))..........)..)))))))))).)))))))).)))))))).))))).)))))))))))).))))...	170	35.8	-73.1	low
30	PC-3p-1126572_1	CAATGACGAGGTACACTTGACACTTACT	28	gi|186622982|gb|EQ119187.1|	-	1357	1624	ataaaaaaaaatccagcaaagtcactctgctgtacctatagtaggtttcaagtgtatctcgtcattgagttcaattgtcgttCAATGACGAGGTACACTTGACACTTACTatattattataacagagtgactatattccgcggattttttttaaa	0	3'	New	gp4	...(((((((((((.((..((((((((((.((((..((((((((((.((((((((((((((((((((((...........)))))))))))))))))))))).))))))))))....)))).)))))))))).......)))))))))))))...	149	33.5	-73.1	low
31	PC-5p-2834380_1	TCACCGGTGCTGGCCGCGGTCCTCTGC	27	gi|186603656|gb|EQ126550.1|	-	4956	5222	taataaatagtctggtctctagtcacgatgcgtttagtggcggcgatgttagcgTCACCGGTGCTGGCCGCGGTCCTCTGCttgttcgtctgcAGTCAGACAATCGTGGCGATGGCACCTggtggcggcagtagcgatggagccctatacttgacgcccctgatacaggcaggccggatcaa	0	5'	New	gp4	.........(((((((((((.((((....((((..((((..(((..(((((((((((((((((((.((((((((..((((..(((......)))..))))..))))))))...)))))).)))))).))..))))).....)))...))))..))))...))))...)).)))))))))...	170	57.1	-73.3	low
32	PC-3p-875530_1	AGTCGGACAATCGTGGCGATGGCACCT	27	gi|186603656|gb|EQ126550.1|	-	4956	5222	taataaatagtctggtctctagtcacgatgcgtttagtggcggcgatgttagcgTCACCGGTGCTGGCCGCGGTCCTCTGCttgttcgtctgcAGTCAGACAATCGTGGCGATGGCACCTggtggcggcagtagcgatggagccctatacttgacgcccctgatacaggcaggccggatcaa	0	3'	New	gp4	.........(((((((((((.((((....((((..((((..(((..(((((((((((((((((((.((((((((..((((..(((......)))..))))..))))))))...)))))).)))))).))..))))).....)))...))))..))))...))))...)).)))))))))...	170	57.1	-73.3	low
33	PC-5p-1629_2517	CCGCGTCCCGGCGTGCGGCGGGC	23	gi|186593641|gb|EQ130904.1|	-	462	724	cccggtatccccgaacgcgttcgcccgtcgtccacggcggtcgtcgggcgcggccgcgccatCCGCGTCCCGGCGTTCGGCGGGCgtatgtcggccggggggcaacctccggtcgGCCTGCGTCCGTCGTGCGTCGGGCTCCGTGgtgaagcgcgccgtgttcgcggccgtcgccggcggatcacgatacgttactagggctacc	0	5'	New	gp4	...((((.(((.....(((((((.((((((....(((((((((.((..(((((.(((((...(((((.(((((((..(((((((((((.((((((((((((....)))))))))))).)))))))))))..)))))))...)))))....))))))))))..))))))))))).))))))....))).)))).....))).))))	202	74.6	-137.4	middle
34	PC-3p-25031_84	GCCCGCGTCCGTCGTGCGTCGGGCTCCGTG	30	gi|186593641|gb|EQ130904.1|	-	462	724	cccggtatccccgaacgcgttcgcccgtcgtccacggcggtcgtcgggcgcggccgcgccatCCGCGTCCCGGCGTTCGGCGGGCgtatgtcggccggggggcaacctccggtcgGCCTGCGTCCGTCGTGCGTCGGGCTCCGTGgtgaagcgcgccgtgttcgcggccgtcgccggcggatcacgatacgttactagggctacc	0	3'	New	gp4	...((((.(((.....(((((((.((((((....(((((((((.((..(((((.(((((...(((((.(((((((..(((((((((((.((((((((((((....)))))))))))).)))))))))))..)))))))...)))))....))))))))))..))))))))))).))))))....))).)))).....))).))))	202	74.6	-137.4	middle
35	PC-5p-3036984_1	TGTACCAGGACTTCTATTTATATT	24	gi|186636799|gb|EQ113407.1|	-	2705	2968	tttattatattaTGTACCAGGACTTCTATTTATATGtttctacttatcatatatagatagattccggtatataataaattaattac	0	5'	New	gp4	.......(((((((((((.(((..(((((((((((((...........))))))))))))).))))))))))))))..........	69	20.9	-26.2	low
36	PC-3p-693708_3	CGATGTGTACAATAATGACTGT	22	gi|186610163|gb|EQ123893.1|	-	67294	67555	ttgtacagtgatttttgtgcacattgcgaattgtacaatgttgctgtacaaagtaaagctagactgtacaagttacactatatacgattcgCGATGTGTACAATAATCACTGTaatt	0	3'	New	gp4	...((((((((((.(((((((((((((((((((((...(((..(((((((.((.....))....))))).))..))).....))))))))))))))))))))).))))))))))...	111	34.2	-52.4	low
37	PC-3p-2486099_1	ATATTACGGGTGTTGGTGCCT	21	gi|186636405|gb|EQ113801.1|	-	117677	117937	cacaggcaccaacacccgtaatattatatatttctataaagaatataATATTACGGGTGTTGGTGCCTata	0	3'	New	gp4	...((((((((((((((((((((((((((...(((....)))))))))))))))))))))))))))))...	65	33.8	-44	low
38	PC-3p-943628_2	CATCGTCTATCTGATGG	17	gi|186611864|gb|EQ123273.1|	+	7921	8177	atttcaggtagatgtgatgccaggtcgtacgtaaacgcccgtttatCATCGTCTATCTGATCGaggggaatcggatacgggtcctgtagattattccgcatcct	0	3'	New	gp4	...((((((((((((((((...((.(((......))).))...))))).)))))))))))............((((.((((.............)))).)))).	57	48.1	-35.2	low
39	PC-3p-28849_72	TTGTAACTCGTGAACATGTTAGA	23	gi|186620995|gb|EQ119913.1|	+	21979	22241	tcaattcatatatgtttaacatgttttcgggtgacatatctgtgaataaaatgaTTGTAACTCGTGAACATGTTAAAgattattgaataca	0	3'	New	gp4	...(((((...((.(((((((((((..(((((.(((.(((............)))))).)))))..))))))))))).))...)))))...	85	27.5	-27.7	middle
40	PC-5p-672387_2	GTGGCATTTTTTCGGTAGGGC	21	gi|186628100|gb|EQ117295.1|	-	14104	14364	atactatagtacacgaggcgaaaagagaggcgtgaccatagtaccccggGTGGCATTTTTTCGGTAGGACtataggatatagtaggactattatctactatactactatagccctactgaaaaaatgccgctcagggcgctctgatcacggctcacttttcaactcatgtactatagggg	0	5'	New	gp4	...((((((((((.(((..((((((.(((.(((((.((.((..(((.(((((((((((((((((((((.((((((..(((((((((.......)))))))))...)))))).))))))))))))))))))))).)))..)).)).))))).))).))))))..))).))))))))))...	174	45	-101.7	low
41	PC-3p-646363_2	TCGTCACCGTCGCACC	16	3168	+	1	196	cgggccgccgggggccggacagatacacacggaaggacctgctgcagctgtactacgtcgTCGTCACCGTCGCACCgtca	0	3'	New	gp4	(((..((.(((.(((..(((.(((....((((..((.....))....)))).....))))))))).))).))..)))...	77	67.5	-19.3	low
42	PC-3p-248815_5	AAAAACGTCAAAACACGGTGGA	22	gi|186628842|gb|EQ117007.1|	-	9468	9729	agcgggccaccgtgttttcccggttttctgtatcatccatatcgtggAAAAACGTCAAAACACGGTGGCccacc	0	3'	New	gp4	...(((((((((((((((..((.(((((..(............)..))))).))..)))))))))))))))...	68	52.7	-36.4	low
43	PC-3p-899190_1	CACTTAACCGGGCATTGTAAGA	22	gi|186601180|gb|EQ128011.1|	-	105534	105795	gaagctggattcttagggccattcttacaatgtccggttaaagttaacggaCACTTAACCGGACATTGTAAGAacggcccatttttaaggaattaaagtatt	0	3'	New	gp4	...(((.(((((((.(((((.((((((((((((((((((((.(((....)))..)))))))))))))))))))).))))).......)))))))..)))...	96	39.2	-46.9	low
44	PC-3p-205736_6	GATAAATTACTCTATGATA	19	gi|186615916|gb|EQ121794.1|	+	228681	228939	gtgcatagagtaattattataattaagtacctacctaatTATAAATTACTCTATGATA	0	3'	New	gp4	...((((((((((((..((((((((.((....)).))))))))))))))))))))...	52	22.4	-18.9	low
45	PC-5p-97152_17	AACGGGTGTAGTCTTTAGTGCACG	24	gi|186603206|gb|EQ127000.1|	+	2420	2683	aattaattattagatccagtcatagcatttAACGGGTGTAGTCTTTAGTGCACGttaatatttatagtcgtgactagagttacactcgtcaaattctaaag	0	5'	New	gp4	......................(((.((((.((((((((((.(((((((.(((((((.......))).))))))))))))))))))))).)))).)))...	76	32.7	-29	middle
46	PC-3p-399975_3	TAAAGATTCTGGTTTTAAAT	20	gi|186622639|gb|EQ119309.1|	-	28210	28469	tgctttgggatcggtaatcaattaaaattattgattaaataattaTAATGATTCTGGTTTTAAATtt	0	3'	New	gp4	...(((..((((((.((((.((((.(((((((.....))))))).))))))))))))))..)))...	61	20.9	-16.3	low
47	PC-3p-1352650_1	AAAGAATATTAAAGCTATATTTG	23	gi|186624051|gb|EQ118780.1|	-	27084	27346	gttattcgaaaataggttttgattatttttaattattttaattttggtgtttacaattattgttgtatAAAGAATATTAAAGCTATATTTGtagaatcac	0	3'	New	gp4	((.((((..((((((((((((((.((((((...(((..((((.(((.......)))..))))..)))..))))))))))))))).)))))...)))).))	100	19	-16.5	low
48	PC-3p-622693_2	TAAAGATGTTTACTACTCT	19	gi|186641701|gb|EQ111320.1|	-	36052	36310	ttcgggtagtataaacattttttgctagtaacatacaaatcatattctgcTAAAGATGTTTACTACTCTat	0	3'	New	gp4	...((((((((..(((((((((.((.((..................)))).)))))))))))))))))...	65	28.2	-17.4
49	PC-3p-2953391_1	AATTGATCCCATTTCTTAATA	21	gi|186639022|gb|EQ112303.1|	+	68858	69118	tatttataattattttgtttattagttataaaatgtggttagttaaaaaaaatAATTGATCCCATTTCTTAATAtataatttattgtaataattgtaataa	0	3'	New	gp4	...(((((((((((..((..((((((((..(((((.(((((((((.......))))))))).)))))..))))...))))..))...)))))))))))...	95	12.9	-18.9	low
50	PC-5p-2572988_1	TATGAGTTTTTGAACATTA	19	gi|186620013|gb|EQ120277.1|	-	150571	150829	gcaaattaattgtttTATGAGTTTTTGAACATTGaagttcaaatttttttgacattgaaaattcacctgatttttcatagaaagattttcttattttgttgtgattcaaaaacaaatatccgtagttaattact	0	5'	New	gp4	...(((((((((...(((..((((((((((((.(((((..(((((((((((....((((((.((....)).)))))))))))))))))....)))))...))).)))))))))..)))....)))))))))...	128	23.1	-25.6	low
51	PC-5p-1334096_1	CAGTATGACAATTGACAAT	19	gi|186638790|gb|EQ112384.1|	-	8373	8631	acCAGTATGACAATTGACAGTatataattgtagctcgtaaaatatttagttattgtcagttgtcactactcga	0	5'	New	gp4	...(((((((((((((((((((..(((.(((..........))).)))..))))))))))))))).))))...	67	31.5	-22	low
52	PC-3p-464906_2	TGGATTTGGAACATAAATTA	20	gi|186622468|gb|EQ119369.1|	-	14650	14909	atttcacaggatcgtcgtacatttgcttaggttctgaccggtattcattaatatacgttccgaacccataaattgtacaaggtggtacatcctgtataacctggtacaattgaacgaataTGGATTTGGAACATATATTAatgaataggtaccggtcagaacttaagcaaattttcgacgattccgtgaaatata	0	3'	New	gp4	(((((((.(((((((((...(((((((((((((((((((((((((((((((((((.((((((((.(((((((((((((.((((..(((.....)))..)))).)))))))).......))))).)))))))).)))))))))))....))))))))))))))))))))))))...))))))))).)))))))...	192	36.4	-103.8	low
53	PC-3p-1177398_1	TTAGTTTACTATAGGTACC	19	gi|186614557|gb|EQ122277.1|	-	159393	159651	aaatgtatgtacctataagtagtataataattattaaTTAGTTTACTGTAGGTACCtataata	0	3'	New	gp4	...((((.(((((((((.((((..((((........))))..))))))))))))).))))...	57	20.6	-16.1	low
54	PC-3p-1080465_1	TATTATTTGTTGTGACGTA	19	gi|186607566|gb|EQ124839.1|	-	91281	91539	ttttcaatatattttacttagacgattatgacacctaatacctatattgcatataagcatattgcgtaggtaggtgcttgtgttaaataatTATTATTTGTTATGACGTAacgtaaggtttattgatag	0	3'	New	gp4	...((((((.(..((((....(((.((((((((..(((((..(((.(((.((((((((((...((....))..))))))))))))))))..)))))..)))))))))))...))))..).))))))...	123	27.9	-32.4	low
55	PC-5p-2522803_1	ACAAGCCGTATTACTGAAATTA	22	gi|186630539|gb|EQ116375.1|	+	16095	16356	gctgctaagttcACAAGCCGTATTACTGGAATTAcgaaaacgtctttttatgccatattttgttcaatagtgcgccctcttcgtatcagaattttatacaaataaaactatacttttgttcttcaagtaatacggcttattgaagtggttta	0	5'	New	gp4	...((((..((((.(((((((((((((.(((..((((((..((..((((((....(((...((((....(((((.......)))))..))))...)))...))))))..))..))))))..))).)))))))))))))..)))).))))...	146	33.6	-37.5	low
56	PC-3p-2581433_1	ATTGAATTGCGTGGCATGAA	20	gi|186617188|gb|EQ121335.1|	-	29506	29765	ataatatattatatgcctgcaatacaaaatatacacctttatcaaaatatTTTGAATTGCGTGGCATGAAgtcatatatgga	0	3'	New	gp4	...((((((..((((((((((((.((((((((..............)))))))).)))))).)))))).....))))))...	76	26.8	-20.3	low
57	PC-3p-2409833_1	ACGGAATTCTAAAATATGT	19	gi|186616000|gb|EQ121774.1|	-	120621	120879	ccgcaaaaacagggtacaattcaattaaactacccattatattattcagtaccttatacatatttttaaattctgtttgctggacatgaaactagactaatggatcataaattttcacaaACGGAATTCTAAAATATGTattgggtactaagtaatgtaagtaacagagttaaagtgtacctagtttgtgcggaca	0	3'	New	gp4	(((((.((((..((((((.((.((((....(((...((((((((((.((((((..(((((((((((..(((((((((((.((((.((((..(((......))).)))).....)))))))))))))))..)))))))))))..)))))).)))))))))))))....)))).)).))))))..)))).)))))...	193	31.1	-68.1	low
58	PC-3p-1970007_1	AGTCATGGGTGTCTGGAGAAGATGGATTCA	30	3519	+	250	519	acccaggagtttgagttcttcgatttcacagacatcaatgacatggaacgtggccgattgctgcacatgccgtattccgcacggaacgAGTCATGGGTGTCTGGAGAAGATGGATTCAaacatcctgattttccatggacttttcgcgggactcaac	0	3'	New	gp4	...(((((((((((((((.((..((((.((((((((.(((((..(...((((.(.((.(((.((....)).))).)).)))))...)..))))).)))))))))))).)).)))))))))).)))))...((((..(((...)))..))))......	124	49	-58.2	low
59	PC-3p-462607_2	TTGTAACTCGTGAACATGTTA	21	gi|186603683|gb|EQ126523.1|	-	92698	92958	tcaattcatatatgtttaacatgttttcgggtgacatatctgtgaataaaatgattggaTAGTAACTCGTGAACATGTTAaagattattgaataca	0	3'	New	gp4	...(((((...((.(((((((((((..(((((.((.(((((...............))))))).)))))..))))))))))).))...)))))...	90	28.1	-28.7	low
60	PC-3p-522901_2	CGTTAAATATTATGTAGTTATAT	23	gi|186613514|gb|EQ122644.1|	+	11565	11827	aatcgtagtcgtatgtaaaaatatgtaattaatgttaaatgtatattgtataatgtatattataatgCGTTAAATATTATGTAGTTATATtatattaattacgggc	0	3'	New	gp4	..(((((((...((((((..(((((((.(((((((..((((((((((....)))))))))).....))))))).))).))))..)))))).......)))))))..	102	19.8	-19.1	low
61	PC-3p-523367_2	CGGAGAATAACCATTCAAATGA	22	gi|186637120|gb|EQ113086.1|	+	446	707	cttagttgtatttattaaaaattaatcatttatatggtttttctccggtatgaattattcttaatgtaagttatgctaagttatcataactctcattaggatttattcCGGAGAATAACCATACAAATGAattgttggtaataaatcaatttat	0	3'	New	gp4	...(((((.((((((((..(((...((((((.(((((((.((((((((.(((((....((((((((..(((((((.........)))))))..))))))))))))).)))))))).))))))).))))))...)))..)))))))))))))...	148	24	-54.3	low
62	PC-5p-9569_234	CAAAACATTCAAAACTCCCTACT	23	gi|186629371|gb|EQ116818.1|	-	14073	14335	tggggagttttgaatgttgttgtataatatttaaacaattCAAAACATTCAAAACTCCCTACTatccttaggtatgtactacaatcaaacaagaatttgttcgtgtcaaccaatctatgggtattggggagttttgaatgttttgtacaatatttaaacaaataccacacattcaataattcc	0	5'	New	gp4	...(((((((((((((.(((.((((....((((((.....(((((((((((((((((((((.(((((.(((((.((....(((....(((((....)))))..)))....))))))).))))).))))))))))))))))))))).......))))))...)))).)))))))))).))))))	180	30.6	-61.7	middle
63	PC-5p-3000921_1	TTGTGCGCGGAAAAAACATGATT	23	24098	+	1	201	attattaTTGTGCGCGGAAAAAACATGATTttatttatttatttattttttgtcaaatgtatgtattttccgttgcgcattc	0	5'	New	gp4	........(((((((((((((.(((((((((.((.................)).)))).))))).)))))))).)))))...	71	25.6	-19.1	low
64	PC-5p-263973_4	TAATGCAGAATGAACTTC	18	gi|186641670|gb|EQ111331.1|	-	362	620	aattgtaatagtgaTAATGCTGAATGAACTTCagaaatagatttaggtagtgatggaagtgtttttcttctcgcacgataaatacttctgcgaatggagtttatacagcatttaatgttatatcc	0	5'	New	gp4	...(((((((.....(((((((.((((((((((....((((..((....(((..(((((.......)))))..)))......))..))))....)))))))))).)))))))...)))))))...	119	32	-35.3	low
65	PC-3p-456090_2	CTTAACCGGACATTGTAAGAAT	22	gi|186632155|gb|EQ115781.1|	-	161593	161854	tttgggccccgttctcacaatggccggggttaggtgtcggttaaggctaaccggctgaattatatcggtaacacaaaagaaattctgccggttagcgatatcagacaCTTAACCGGACATTGTAAGAATggcccttatattgtaacaatataataatatgcgcatcgatggcacactgcaacagcgcaaaccgttggaatattgttctataatgcagcgaacgg	0	3'	New	gp4	...(((((..(((((.((((((.((..((((((((((((((....((((((((((.(((((......(.....)......))))).))))))))))...))).))))))))))))).)))))).)))))))))).(((((((...))))))).......((((((..((((.(((.((...(((((.....)))))...)).))).)))).)))).))......	131	44.6	-81.5	low
66	PC-5p-1915544_1	CGACAGGAGTACTAGCGCTTT	21	gi|186629526|gb|EQ116774.1|	-	171275	171535	taacttcttacgttgCGACAGGACTACTAGCGCTTTacagtattgttctgtgttaaccgggagaataatgaactattatcatttagttccatattctcccggttgtcacagaacaaccctataaagcgctagtagtcctgccacaacgtaagaagg	0	5'	New	gp4	...((((((((((((...(((((((((((((((((((.((..((((((((((..(((((((((((((..((((((........))))))..)))))))))))))..))))))))))..)).)))))))))))))))))))...)))))))))))).	152	41.7	-99.4	low
67	PC-3p-3072370_1	ATAATGTTCTTAACTTTAAGGT	22	gi|186629508|gb|EQ116778.1|	-	195039	195300	tttgagtgaagattgaaccatcatgaaacttaaatttaagaacactatctgacgtacaaacatgaATAATGTTCTTAACTTTAAGGTtgacgatatgtcaatacgcactccat	0	3'	New	gp4	...(((((...(((((...(((......((((((.(((((((((.((((..............).))).))))))))).))))))......)))...)))))...)))))...	107	31.9	-26.8	low
68	PC-3p-196707_6	TGGAGGTAAAATAGA	15	gi|186617282|gb|EQ121302.1|	-	60706	60960	attgcacacgtctaacttttcccaaccacagtccattgaggacttTGGAGGTAAAATAGAagtgtgtgac	0	3'	New	gp4	.(..(((((.((((..((((.((..(((.(((((.....))))).))).)).)))))))).)))))..).	68	42.9	-25.5	low
69	PC-3p-295555_4	ATAGGTACTAAGATTTTA	18	gi|186622718|gb|EQ119284.1|	-	17353	17610	caatagtcaataattaagattttggaatttaaaaatatcatactcaaagaccatattattttaaaATAGGTACTAAGATTTTAtttattgtactactt	0	3'	New	gp4	...((((((((((.(((((((((((.(..((((((((...................))))))....))..).))))))))))).)))))).))))...	92	19.4	-16.2	low
70	PC-5p-995263_1	TCAGAATAAGAGTACACCAGAT	22	gi|186621415|gb|EQ119773.1|	-	221062	221323	ctatTCAGAATAAGAGCACACCAGATttacgtaacaaaaccgatttttaccatggccccctggtgtcgtcttattctgaaaga	0	5'	New	gp4	((.((((((((((((..(((((((.....(((...((((.....))))...))).....)))))))..)))))))))))))).	82	41	-25.5	low
71	PC-3p-68737_25	GTCAAAAACTTCTGCACTATTT	22	CL2349Contig1	+	230	491	attggtattgaaattacctagtatttaatagtgcagtagtttttgaccacggtactaaaaaatggtgtatggataccagacgccattcttcagtacctatactagttgcaGTCAAAAACTTCTGCACTATTTaaatacaaggtacttttaataccgca	0	3'	New	gp4	...((((((((((.(((((.((((((((((((((((.((((((((((..(((((((.((.((((((((.(((...))).)))))))).)).))))))..........)..)))))))))).)))))))).)))))))).))))).))))))))))...	152	34.2	-69.6	middle
72	PC-3p-1821180_1	TAACCGGAGATCGACTATTGT	21	gi|186631956|gb|EQ115853.1|	+	46668	46928	tttggtgcccacttagggccgtattacaatggtcgattgcgcttaacccactgatttccgagtctgagaccgaattctgcggttTAACCGGAGATCGACTATTGTaatacgggcccttactgctttaaccgga	0	3'	New	gp4	..((((...((...((((((((((((((((((((((((.((.((((.((...((.(((.(.(((...))))))).))...)).)))).))..)))))))))))))))))))).))))...)).....))))..	129	48.9	-50.9	low
73	PC-5p-2981853_1	AAATGACAAGATATTACCT	19	gi|186601038|gb|EQ128062.1|	-	59180	59438	ttAAATGACACGATATTACCTattactgtgcgtgcataaagtataggtacgtatcgtcgttattata	0	5'	New	gp4	...((((((((((((((((((((.((((((....)))..)))))))))).))))))).))))))...	61	32.8	-22.5	low
74	PC-3p-757814_1	CGACTGGGAGTAAGTAACGGCC	22	gi|186623929|gb|EQ118819.1|	+	3168	3429	ggcgtggcgcgttggctgctaccagtcgcggaatgCGACTGGGAGTAAGTAACGGCCacagt	0	3'	New	gp4	...(((((.(((((..((((.((((((((.....)))))))).))))..))))))))))...	56	62.9	-34.7	low
75	PC-5p-722112_2	CGCCACCGTCGCCACCACCGCC	22	gi|186625386|gb|EQ118287.1|	-	122708	122969	ataCGCCACCGCCGCCACCACCGCCgccggtggcatgtactgacggtgacgacggtggcgttgtcggtggcggcggcggcggtggaggtgatg	0	5'	New	gp4	...((((.((((((((.((.((((((((((..((...(((((.((....)).)))))..))..)))))))))).)).)))))))).))))...	87	72	-65.2	low
76	PC-3p-216769_8	TTTACCCAATATATGGCTATAT	22	gi|186612985|gb|EQ122838.1|	+	47274	47535	gggtttttggatgtatccatgttttgggtatacacttgattcttcggaaccgtattgtagaggtgTTTACCCAATATATGGCTATATctaaaaaatc	0	3'	New	gp4	...((((((((((((.((((((.(((((((.((((((.((....((....))....))..)))))).))))))).)))))).))))))))))))...	91	36.1	-38.5	low
77	PC-3p-420630_4	GCCGATGGCCAAGATGAACTGG	22	gi|186609106|gb|EQ124285.1|	-	6848	7109	acccgtccagttcatcttggccgtcggctgctgacgtcatagtcggtattaatttacattataagacatgaatatcgtaacggtcGCCGATGGCCAAGATGAACTGGacgtct	0	3'	New	gp4	...(((((((((((((((((((((((((..((((((((((.(((.....((((....))))...)))))))....)))..)))..)))))))))))))))))))))))))...	107	47.8	-61.5	low
78	PC-3p-358445_3	TGTAGATTGCGTGGT	15	MP_CL2984Contig1	+	109	366	tcagcactaccatatgtcaacaatgttccacatcttggtaatataattggttgtgttttatcagccgatgtttttgcaagatatTGTAGATTGCGTGGTtggaatacattatatattagtggtactgatgaatatggtactgcaac	0	3'	New	gp4	...(((.((((((((.(((.((..((.((((.......(((((((......(((((((...(((((.((((.(((((((....)))))))..))))))))))))))))...))))))))))).)))).))))))))))).)))...	140	34.9	-41.7	low
79	PC-5p-1543991_1	CCATGGGTGGGGCTGGAGA	19	gi|186623951|gb|EQ118811.1|	+	1833	2091	ttaaaaagtcaaattccgaCCATGGGTGGGGCTGGAGAaacgtttcccccgccccacccactgttttttggcttttgcg	0	5'	New	gp4	...((((((((((....(((..((((((((((.((.(((....))).)).))))))))))..))).))))))))))...	73	51.9	-37.2	low
80	PC-3p-50325_37	ATTGAACGAGAAAAACA	17	gi|186626746|gb|EQ117785.1|	-	63728	63986	tattatacagcagggtggcgtttttttcgcgtaagctgtacgcaagggctataATTGAACGAGAAAAACAccatggaccactctgtatataa	0	3'	New	gp4	...(((((((.(((((((.((((((((((..(((..((((.((....)))))).)))..)))))))))).))....))).)))))))))...	86	41.3	-28.6	middle
81	PC-3p-2542517_1	CGTTACGATAACATTTTGA	19	gi|186617264|gb|EQ121308.1|	-	28153	28411	cgagttctaattttatcatgacgtgttgttattgCGTTACGATAAGATTTTGAatcac	0	3'	New	gp4	...((((.(((((((((.((((((.........)))))).)))))))))..))))...	52	32.8	-15.1	low
82	PC-5p-964646_1	TTATCTGTGTTCATATGTTGGT	22	gi|186634810|gb|EQ114815.1|	-	6405	6666	tTTATCTGTGTTCGTATGTTGGTtttttacgataattccgtttttaagtgagttatgagcatttttaatttatagtttattataaactcataacttcttaaaaaaattgaactatcgtaaaaaaccaacatacaaacacagat	0	5'	New	gp4	...(((((((((.(((((((((((((((((((((.(((..((((((((.((((((((((.........(((((((....)))))))))))))))))))))))))....))).))))))))))))))))))))).)))))))))	140	24.5	-61.9	low
83	PC-5p-425326_2	TGGTGCGAGTCGGTTTCGGTGT	22	gi|186601044|gb|EQ128060.1|	+	42826	43087	tagctgtggctatagaTGGTGCGAGTTGGTTTCGGTGTtgtcgtcgcagttctgtcaacaagaaaggatagacctgcttagggcagataaggcgccaaaatattcctcaccgttttaatgaacacaacc	0	5'	New	gp4	....((((..(((((((((((.((((..((((.((((((((((((((((.((((((..........)))))).))))....))).))))..))))).))))))))..))))))))..)))..))))...	122	46.5	-38.4	low
84	PC-3p-504466_2	TTCAGTGACCGCTATATGGAAG	22	gi|186622683|gb|EQ119296.1|	-	36317	36578	acctctatatagcggtcacctggaaggtcttgaacttctgttagcggtcacctctgtaggacgggcacctctaaatagcggtcattatttacagtctcTTCAGTGACCGCTATATGGAAGt	0	3'	New	gp4	((.((((((((((((((((.((((..(.(((((.(..(((((((.(((..((((.....)).))..))).)).)))))..))))........)).)..)))))))))))))))))))).))	121	47.1	-45.1	low
85	PC-5p-1786004_1	GTGAAATATTGTTTTAATTTCTTTGAT	27	gi|186608503|gb|EQ124491.1|	-	6136	6402	cgagaaggctacaatcataactaagaaattagattttcaccatataaaaaggagaactttggctGTGAAATATTGTTTTAATTTTTTTGATataatttatatgaaaaaagtttttcaagtttgaaaaacacaatcaataatggtttttgaaacagtaagaacttttttttttcatataagtgatatcaaaaaagtaagaacaacgttgcac	0	5'	New	gp4	......(((((.........((((....))))...(((.((.........)).)))...)))))(((.((..(((((((.(((((((((((((.(((((((((((((((((((((...((((.((((((.((........)))))))).))))...)))))))....)))))))))))))).))))))))))))).)))))))..)).)))	147	24.6	-54.5	low
86	PC-5p-117687_13	ACCGCGCCGGTGATTGTTTTCGG	23	gi|186635392|gb|EQ114589.1|	+	54	316	tctgtcggtcgACCGCGCCGGTGATTGTTTTCGGaagttcgtcgtcggacgaacgcccggaggcggtcactggcgcggtcggccgaccgg	0	5'	New	gp4	.(.(((((((((((((((((((((..(..(((((..(((((((....)))))))..)))))..)..))))))))))))))))))))).).	88	68.9	-71	middle
87	PC-5p-3109337_1	TGCATTGGTTCACATCGGAGTAGCT	25	gi|186635869|gb|EQ114337.1|	+	959	1223	cgtttccgtcgaattaaaaaTGCATTGGTTCATATCGGAGTAGCTatatacacgagtacaagacggatgaaaacggggcgtattacgtccgtcgtgtatagctgctccaatataaaccaatgcatttttaattcgacggaaaac	0	5'	New	gp4	..((((((((((((((((((((((((((((.((((.(((((((((((((((..........((((((((((.(((...))).)).))))))))))))))))))))))).)))).))))))))))))))))))))))))))))..	140	41	-81.8	low
88	PC-3p-501018_3	AACGAATAAAAGGTACTCC	19	gi|186608887|gb|EQ124355.1|	+	12989	13247	tgtatgcatttttatttttaattcaatacgacttttatttgtttctcttaAACGAATAAAACGTACTCCatttaatacacagaaatgtattta	0	3'	New	gp4	...((((((((((....((((.....((((..((((((((((((.....))))))))))))))))......)))).....))))))))))...	87	22.6	-16.9	low
89	PC-3p-3156961_1	TTTTGGATGAAAAGTTAA	18	gi|186632110|gb|EQ115796.1|	-	73305	73562	atttttgatttcttatttagtttaatagattatgttgtagcaaccttaagatagattaataaatttattatttatcgagttatttataaaccatttgttatgttTTTTGGATGAGAAGTTAAatta	0	3'	New	gp4	...(((((((((((((..((..((((((((....((((((....(((..(((((((.((((....))))))))))))))....))))))...))))))))......))..)))))))))))))...	120	19	-23.3	low
90	PC-3p-325338_3	TAGTAACAGGCGCTGCC	17	gi|186636894|gb|EQ113312.1|	+	2345	2601	ccccagactgatagcagcgactgttacgaggccctgtttcctttgtgctatttagtatacttataagaaacggggccTAGTAACAGTCGCTGCCgtcagtctgcgt	0	3'	New	gp4	...((((((((..((((((((((((((.((((((((((((...((((((....)))))).......)))))))))))).))))))))))))))..))))))))...	100	50	-67.3	low
91	PC-3p-1263749_1	TAAAATTGGCAACAGCTTCAAA	22	gi|186603683|gb|EQ126523.1|	-	20875	21136	attttgaagctcttgccaatgatatgttgaattaaaaatcaTAAAATTGGCAACAGCTTCAATat	0	3'	New	gp4	...((((((((.((((((((..((((((........)).))))..)))))))).))))))))...	59	27.7	-24.2	low
92	PC-5p-2700647_1	TGTTGTTATTATTTTTCGAATAA	23	gi|186607438|gb|EQ124888.1|	-	9884	10146	cgtaccatggtaagcatcgtgtaggtagatattctaccttctacatAGTTGTTATTATTTTTCGAATAAtatgttcttatagtttgttatttgtatattaagtttataataagtcataacaaattattatgataaatagtaataatattggaatga	0	5'	New	gp4	(((.(((...........(((.((((((.....))))))..)))...(((((((((((((.(((((((((.(((...(((..((((((((...............))))))))..)))))).)))))).))).)))))))))))))..))).))).	99	23.7	-33.4	low
93	PC-5p-2106078_1	GTAGTGAATAGAAACCGTG	19	gi|186607749|gb|EQ124779.1|	+	9391	9649	acatacacaactttggattGTAGTGAAAAGAAACCGTGccgttcaatattttaactgggcgggtttcgttttcactggtagtccaaagtttttgtaaat	0	5'	New	gp4	...((((.((((((((((..(((((((((((((((.((((.................)))))))))).)))))))))...))))))))))..))))...	93	37.4	-36.1	low
94	PC-3p-170316_8	TTAAAGCTTTGATGACGGGATAT	23	gi|186626724|gb|EQ117794.1|	-	75068	75330	ttacattattttttttattactgacgtacgttttcttgttcatcaaagttttaggtcgtacacgtctataggaacacTTAAAGCTTTGATGACGGGATAGtgtgcgccggggatgtcgtcgagtggtggcg	0	3'	New	gp4	...((..((((....(((..(((.(((((..(.((..(.(((((((((((((((((.((..............))))))))))))))))))))..)).)..))))).)))..))).....))))..))...	125	42	-40.5	low
95	PC-3p-3032247_1	TGGATCTGGCCATGTTGATCTGCACTA	27	gi|186601264|gb|EQ127988.1|	+	1	266	gttcctgaactagtgctagatcgatgttgtttaagatgcagtaggatcttagttccaccgaaactgccaTGGATCTAGCCATGTTGATCTGCACTAtcttcatggtacgctcattcataactggttttgagctgaagagccct	0	3'	New	gp4	((.((((((.((((((.(((((((..(.(((..((((.((((((..((...........))..))))..)).))))))).)..)))))))))))))..)))).)).))..............((((((.......))))))..	108	44.1	-39.5	low
96	PC-5p-113190_15	TTGGATGCCTATGTGG	16	gi|186599757|gb|EQ128532.1|	-	72701	72957	agggatatgttcgaaaaatactacggaggactatcttctaaattcatgccttacttTTGGATGCCGATGTGGacacaagtaaaagatccatctgcaagatttattcaacattatgcagccaaataatgagcatttt	0	5'	New	gp4	..(((((.((((...............))))))))).........(((.((((..(((((.(((.(((((.((...((((...(((....))).....))))..)).)))))..))).)))))...)))))))...	88	36	-22.9	middle
97	PC-3p-437592_2	TGCACGATGGCCTAGC	16	gi|186606330|gb|EQ125307.1|	+	23699	23954	aactagagtcgtcgtagtaatagacattgaaaacatgttctagtcaagttcaaatacttttttacaattttttttttttattctaaTGCACGATGGCCTAACt	0	3'	New	gp4	...(((.((((((((.(((.((((....(((((...(((.(((..((((......))))..))).)))...))))).....)))).))))))))))))))...	97	29.1	-22.2	low
98	PC-3p-2743_844	ACAGCAAAGTGAAAGAGACTGA	22	gi|186640509|gb|EQ111780.1|	+	23540	23801	accattcttgtgggtttgtctttttccgctttgctgccgaagtgtaaatacgatttgACAGCAAAGTGAAAGAGACTGAttcatagagaataat	0	3'	New	gp4	...(((((((((..(..((((((((.((((((((((.((((..((....))..)))).))))))))))))))))))..)..)))).)))))...	88	38.3	-36.7	middle
99	PC-3p-3265081_1	ATTGATAATCAAGTATTTAA	20	gi|186637315|gb|EQ112934.1|	-	11067	11326	gtgttgtcaattccacttattagatgcgatgatccagtatttaatggcattatcaaacaggaaaatATTGATAATCAAGTATTTAAtggaatgataaaag	0	3'	New	gp4	...(((((.((((((....((((((((..((((.((((((((..((...........))...))))))))...)))).)))))))))))))))))))...	94	29	-22.2	low
100	PC-5p-368106_4	AGATAATTGTGATGAA	16	gi|186615507|gb|EQ121934.1|	-	8969	9224	taaAGATAATTTTGATGAActtacgttacatttctgtgataatggcacattgtgtaatggcacagtttgtcaaaaattatttaga	0	5'	New	gp4	...((((((((((((..((((..((((((((...((((.......))))..))))))))....))))..)).))))))))))...	79	28.2	-24.8	low
101	PC-3p-707769_2	TATGTTCTCTTTCTTTTTT	19	gi|186631873|gb|EQ115883.1|	+	11613	11871	tatagagtaaagaagaagagagaacgtggggggaaatagagtatttagtttcatacgtctattatttcccccttTATGTTCTCTCTCTTTTTTtctctctt	0	3'	New	gp4	...((((.(((((((.((((((((((((((((((((((((((((........)))).)))))...))))))))..)))))))))))))))))).))))...	95	34.7	-45.1	low
102	PC-5p-1589516_1	ACGATAACGAGTAGGTAC	18	gi|186601115|gb|EQ128037.1|	+	72206	72463	cACGATAACGAGTAGGTACtggacgataaagtaagtactacagtgtcttgctacgttttctaa	0	5'	New	gp4	...((.(((((((((((((((...................))))).)))))).)))).))...	57	39.7	-16	low
103	PC-3p-857852_1	AACGGTAAGAAAAATGC	17	gi|186636432|gb|EQ113774.1|	-	290827	291083	gccacactttttttttattttcaattttacggtttattttttattttgtgtttgataagcgcgttttgaAACGGTAAGAAAAATGTgttca	0	3'	New	gp4	...((((.((((((((((((((((....((((((((((...(((...)))...))))))).))).))))))..)))))))))).))))...	85	27.5	-19.3	low
104	PC-5p-1961320_1	TGCGGAATCGTGTATGTATTTA	22	gi|186623467|gb|EQ118993.1|	-	13742	14003	cgttgcatttaaaagtaTGCGGAATCGTGTATGTATTTCaatggctattaaaatcaacacgattccgcaaatgtaatacctatttaatgtaaga	0	5'	New	gp4	.((((((((........(((((((((((((.((.((((.(((....))).))))))))))))))))))))))))))).................	76	31.9	-27	low
105	PC-5p-650939_2	TATTGACTAAAGGATA	16	gi|186617006|gb|EQ121400.1|	+	14327	14582	acgtggttTATTGACTAAAGGATAtggactgtgccatggcgttagcggaaattcttatgcttttatgtcattgttccaatt	0	5'	New	gp4	...(((..((.((((((((((....(((((((((....))....))))....)))....)))))).)))).))..)))...	75	38.3	-18.1	low
106	PC-3p-458112_2	TCAATTCATCCAGATACACTCT	22	gi|186637674|gb|EQ112801.1|	+	74813	75074	gacgaaatatgcccataataatatataaggcgtgtatctggaagatttaacagtattgctcatttaaatagTCAATTCATCCAGATACACTCTatatacatatattactattcgctattttata	0	3'	New	gp4	...((((((.((..(((.((((((((..((.(((((((((((.((.((.((..((((.........)))))).)).)).))))))))))).))......)))))))).)))..))))))))...	118	28.2	-28.2	low
107	PC-3p-1621032_2	AACCGGACATTGTAAGAATGGC	22	gi|186601180|gb|EQ128011.1|	+	105568	105829	ttccttaaaaatgggccgttcttacaatgtccggttaagtgtccgttaactttAACCGGACATTGTAAGAATGGCcctaagaat	0	3'	New	gp4	...((((.....((((((((((((((((((((((((((((........)).))))))))))))))))))))))))))))))...	78	40.5	-48.6	low
108	PC-5p-548389_2	TTACAATTGAACAATGATAAAT	22	gi|186619988|gb|EQ120285.1|	+	154334	154595	taagacaTTACAATTGAACATTGATAAATacgtatactgtttaagtatttatcaatgttcaattttgtaaagtcaag	0	5'	New	gp4	...(((.((((((((((((((((((((((((.............)))))))))))))))))))..))))).)))...	71	23.4	-30.3	low
109	PC-3p-2618268_1	AACGATGTCAATAATTATTATAT	23	gi|186609045|gb|EQ124303.1|	-	46407	46669	tttatatgttatttataaaatataataagtattcgcttgtgtcattattaagtggagtgAACGATGTCAATAATTATTATATtatatattattttaatatattat	0	3'	New	gp4	...((((((((..((((.((((((((((.((((..(((((.(((((.........))))))))).)..)))).)))))))))).))))......))))))))...	99	16.2	-18.3	low
110	PC-5p-566517_2	ATACGTATTCCATGCAGTCTAGAT	24	gi|186637625|gb|EQ112817.1|	-	49908	50171	tttctgctgtggttatgttaatttaattcagaacaaatccattttcgtgtgtgtacttcaaaaatataattgccccgatcctgtagctgccctactccaagactaaccgtttttatATACGTATTCCATGCAGTCTAGATgtcgattgcctcagccttggcacgtgtgtttctacccgacggacatactggctatggggtagaagtatgtgtgccaaggctgcggcatttagattgcttggcatacgtatgtaaaaacgt	0	5'	New	gp4	..(((...(..((((((((.........((..(((............))).)).........))))))))..).........((((.....))))....))).....(((((((((((((((((.(((.(((((((((((((((.......(((((((((((((..(..((((((((..(((.....)))......))))))))..)..)))))))))))))))))))))))))))).))).))))))))))))))))).	152	42.7	-99.8	low
111	PC-5p-2635163_1	GTGGAGCTTGATACGAGGA	19	gi|186624875|gb|EQ118475.1|	-	5537	5795	aaaattaggtatgataacgcgtgcaagtGTGGAGCTTGTTACGAGGAtcaggcgatattaaagctatatgcattggctgtcctcggaacagtgccatttctctcactcttatgataaagcccatgatata	0	5'	New	gp4	...(((((((((.((((...(((..((.((((..(.((((.((((((.(((.((((......((.....)))))).))))))))).)))))..))))..))..)))..)))).)))....)).))))...	124	41.5	-33.9	low
112	PC-3p-516456_2	AAACAATACATCTTGCAGA	19	gi|186635798|gb|EQ114408.1|	+	31740	31998	atagaatatattatgtttattgtttatgtttatatcaaatcattttgatattatgattaccattgatatgataaaaaAAACAATACATCTTGTAGAtcaaa	0	3'	New	gp4	...((.((((..((((..(((((((....((((((((((((((.........))))).....)))))))))......)))))))))))..))))..))...	95	17.8	-16.7	low
113	PC-5p-516312_2	ATTAATAGGGACAGTCGGG	19	gi|186618426|gb|EQ120864.1|	+	4750	5008	gATTAATCGGGACAGTCGGGataatggggacaaataggtcaccgcccgatgtgtcccaattatgc	0	5'	New	gp4	...((((.((((((((((((....(((.(((......))).))))))))).)))))).))))...	59	50.8	-26.2	low
114	PC-3p-1147794_1	GTGGGCACAATAGAGTG	17	gi|186628175|gb|EQ117273.1|	+	159847	160103	tttggagtatctaaacgtctctctgaattgtgtcccactgctagaagtgttGTGGGCACAATAGAGTAtatggctcctgaagtgataa	0	3'	New	gp4	...(((((.......(((..((((..((((((.(((((..(.......)..)))))))))))))))...))))))))...........	74	42	-25.7	low
115	PC-3p-2911882_1	CGGCACATGTACGCGCGCGTT	21	gi|186603173|gb|EQ127033.1|	-	55519	55779	ggggacgcgcgtgtaacataggtacctctctgccgtcggtgataagcctccggcatccCGGCACATGTACGCGCGCGTTgtt	0	3'	New	gp4	...((((((((((((.(((..((.((....(((((..(((.....)))..)))))....)).)))))))))))))))))...	76	62.2	-36.9	low
116	PC-3p-40838_47	ATCAAAAACTTCTGCACT	18	gi|186614420|gb|EQ122327.1|	+	43373	43630	aatggttaaacagtgttgaagtttttgatcgcagttagtaagtactgaaaaatggcgtctggtatccatacgccattcttcagtattgcgATCAAAAACTTCTGCACTgttaaatcttt	0	3'	New	gp4	...((((.(((((((..((((((((((((((((........((((((((.((((((((.(((...))).)))))))).))))))))))))))))))))))))..))))))).))))...	113	36.1	-61.4	middle
117	PC-5p-3087922_1	CGGGAGTTCGTCGTTCGAC	19	gi|186631988|gb|EQ115842.1|	+	11978	12236	cacCGGGAGTTCGACGTTCGACtcgtcctcccggaagccattccttcgacagtcgaacgaaacgaaaccccgata	0	5'	New	gp4	...((((..((((.(((((((((.(((.....((((....))))...))))))))))))...))))..))))...	69	57.3	-31.6	low
118	PC-5p-2774712_1	TACTCCCGGTAGACGGCGAGGCGAC	25	gi|186613066|gb|EQ122809.1|	-	28300	28564	attgcttactagccggttttttggtggcatgatatattTACTCCCGGTAGATGGCGAGGCGACgtggttacaagcgattaaaacaatatttgtcttataacattgtaatcgctagtagtcacgtttcctcgccatctaccgggagtaaatattttgtaccactgaaaaacaggccagtgagca	0	5'	New	gp4	..((((((((.(((.((((((..((((.(..(.((((((((((((((((((((((((((..(((((..(((.(((((((...(((((.((........)).)))))))))))).)))..)))))..)))))))))))))))))))))))))).)..).))))..)))))).))).))))))))	181	42.1	-111.7	low
119	PC-3p-850481_1	CATTGTCGGAGTGGGGCGTATG	22	gi|186608778|gb|EQ124394.1|	+	19862	20123	atcgtatgcgcgcgttttcattttacattgattaagttcatacgcgccaaaccggcgagggaaacgcgcCATTGTCGGAGTGGCGCGTATGaatttgaccaatgtaaatgaaaatgcgcgcgtacaat	0	3'	New	gp4	...((((((((((((((((((((.((((((.((((((((((((((((((..(((((((.((.......)).)))))))..)))))))))))))))))).))))))))))))))))))))))))))...	122	46.9	-82	low
120	PC-3p-826816_1	AATATTGAAAAATCTCCGACGCTT	24	gi|186610439|gb|EQ123791.1|	+	98031	98294	acattatctgtgcttaagcgtcggcgattttccatatattttaattatcaagcaaaatatgggtagctatttgaaatattatgaaatattaaaactgctcatattacgcttgaaaactaaAATATTGAAAAATCTCCGACGCTTaagtttttatgttct	0	3'	New	gp4	((((.......(((((((((((((.((((((.((.((((((((.((.((((((..(((((((((((...(((..((((((....)))))).))))))))))))))..)))))).)).)))))))))).)))))).)))))))))))))....))))...	156	28.3	-56.1	low
121	PC-5p-1645033_1	TAACGGTACTATTTGACAAAT	21	gi|186614417|gb|EQ122328.1|	-	10755	11015	aacacagagtgTAACGGGACTATTTGACAAATatataacaacgtttgtaatgacaatttgttaaatagtcctgttacctacacccagtcctgtaaa	0	5'	New	gp4	...((((((.((((((((((((((((((((((.(((.((((...)))).)))...))))))))))))))))))))))))..........))))...	90	34.4	-32	low
122	PC-3p-3344863_1	CGTTAAAATTGAAATATATTAAAA	24	gi|186636425|gb|EQ113781.1|	-	71179	71442	cttgggcttttaaatatattttaatttaaaagcgagttatgagtattttaagacgtataaacaatttacaattttaaaatacttataactcgCGTTAAAATTAAAATATATTAAAAagcccatc	0	3'	New	gp4	..(((((((((.(((((((((((((((.((.((((((((((((((((((((((.(((.........)))..)))))))))))))))))))))).)).))))))))))))))).)))))))))..	120	21.8	-54.9	low
123	PC-3p-387693_3	TGCTAATAAATGTGTGGACAGTTACCT	27	gi|186598637|gb|EQ128953.1|	-	743	1009	ttgtaggtaataggtatacaaattaatggtacacattttaaaagtaTGCTAATAAATGTGTGGACTGTTACCTaaac	0	3'	New	gp4	...((((((((((.((((((..(((.(((((.((.........)).))))).))).))))))..))))))))))...	71	28.6	-20.8	low
124	PC-3p-2963314_1	AGATCGATTGCGGGAGTCTGGAC	23	gi|186633537|gb|EQ115288.1|	-	116023	116285	gtctctaaacttcgtgtaaaccgatcaataccatacctaggtatAGATCGATTGCGGGAGTCTGGACaatgcgccgtgtatgtacttacggaatttcg	0	3'	New	gp4	...((((.(((((.(((((..(((((.(((((.......))))).))))).)))))))))).)))).......(((((........))))).......	63	44.9	-28.6	low
125	PC-3p-1197639_1	TTTTCCTGAATTTTGTATT	19	gi|186614492|gb|EQ122300.1|	-	64459	64717	atgctgtatagaaatttctaatacaaacattcagtgaaaatgtcatgtatctacagtaacttttttaagagttacaccaaagaccaaaactTTTTCCTGAATTTTGTTTTgggaaactacaggga	0	3'	New	gp4	...(((((......(((((((.(((((.((((((.(((((.((..((..(((...((((((((....)))))))).....))).))..)).)))))))))))))))).)))))))..)))))...	119	30.4	-29.4	low
126	PC-3p-3364970_1	AAGAAAAGAATCTGTTGACATTTTT	25	gi|186619794|gb|EQ120348.1|	+	37137	37401	catgaaaaaaaattaatgtcaacggtattttttttttttttcaAAGAAAATAATCTGTTGACATTTTTtttcttctcc	0	3'	New	gp4	...(((.(((((..(((((((((((.(((.((((((((....)))))))).)))))))))))))).))))).)))...	72	21.8	-21.1	low
127	PC-3p-3199025_1	ATGACAATGTTTTAAACAAT	20	gi|186622620|gb|EQ119316.1|	-	73479	73738	gccaccgtaaatctcttctgagtaaaaaatattgtaatcgcacaacagatcgtatatctattttccgttgaatatggttgacgATGACAATGTTTTATACAATcagctggagtgagaggttac	0	3'	New	gp4	...(((......((((.(((((((.((((((((((.((((.......((((((((.((...........))))))))))..)))).)))))))))).)))..))))..)))).....)))...	117	36.6	-29.3	low
128	PC-3p-94006_17	CAGAAAATTAAGTACAAAA	19	gi|186634786|gb|EQ114823.1|	-	37538	37796	gggtttgtgcaaattttcagtttaagtgtaaaagatttttttacaatttgtaCAGAAAATTACGTACAAAAta	0	3'	New	gp4	...(((((((.(((((((.((.....((((((((...))))))))......)).)))))))..)))))))...	67	24.7	-15.1	middle
129	PC-5p-1044896_1	AAACGAGTTCTGAGTATTTTAAAAT	25	gi|186621379|gb|EQ119783.1|	-	61563	61827	ctgataaaatttaaaggtaagattattctaatcaatctcgtgggttttttttattatattttaattttaAAACGAGTTATGAGTATTTTAAAATtggaaattgtttgtacatcttaaaatattcataactcgctttaagattaaaatataataaaaatcccatgagattgcataaataataatcttacttttaaattttataaa	0	5'	New	gp4	...((((((((((((((((((((((((...((((((((((((((...((((((((((((((((((((((((.(((((((((((((((((((...((.............))..))))))))))))))))))).)))))))))))))))))))))))).)))))))))))).))....))))))))))))))))))))))))...	198	19.1	-86.7	low
130	PC-3p-549810_2	TAAGTGTCTTTTGTTAAATTAA	22	gi|186611845|gb|EQ123278.1|	+	30114	30375	cattgttgactatagttgagggtaattaatttaacgtaagactctttacgtgatatatttatggtatgTAAGTGTCTTTTGTTAAATTAAtcactctacaatattagctgtcgacgtaa	0	3'	New	gp4	...(((((((..(((((((((((.(((((((((((..(((((.(((.(((((..((....))..)))))))).)))))..))))))))))).))))).))))..))...)))))))...	113	29.4	-35	low
131	PC-5p-536291_2	TATTTTTTAGGTCATCGAGA	20	gi|186636926|gb|EQ113280.1|	+	108981	109240	aaaatctattaTATTTTTTAGGTCATCGAAAtaattaaatagatactctcatctatttcaatgttttaggtgtaacataaaaacaaatagatact	0	5'	New	gp4	...(((((((....((((((.((((((((((((...((((((((......))))))))...)))))).))))..)).))))))..)))))))...	89	21.1	-17.1	low
132	PC-5p-885036_1	TCGGAGGTGCAATAATAAT	19	gi|186636432|gb|EQ113774.1|	-	36944	37202	tacgTCGGAAGTGCAATAATAATtattacaatatgcgtggccgcagaaataatatatacgcgttttataatcacaatatatttttacactactcgacttt	0	5'	New	gp4	...(((((.((((.((.(((((((((((.((.(((((((.................))))))).)).))))...))).)))).)).)))).).))))...	94	31	-16.3	low
133	PC-3p-306045_4	TAATTCGATCAATCAAAAGTGG	22	gi|186615912|gb|EQ121795.1|	+	15071	15332	gtaccataacttgacctaggtatgttgtagttcttcaatttttattgattgacattattttttaattgcatagggaaaTAATTCGACCAATCAAAAGTGGagaactacgacattagccaatggcccgttatggagg	0	3'	New	gp4	...(((((((....((..(((((((((((((((((((.((((.((((.((((.(((((((..(.........)..))))))))))).)))).)))).))))))))))))))))..)))...))...)))))))...	130	35.3	-45.5	low
134	PC-3p-735955_1	TTTTAAAATACTCATAACTTGCTC	24	gi|186607734|gb|EQ124784.1|	+	63307	63570	atctagtgaatctcttaggttttttttggatttaaattttaaagcaagttatcagtattttaaaatgcactaacaatttacaaTTTTAAAATACTCATAACTTGCTCtaaaattaaaatataaaaaaaatccaatgaaggtcaattcactataa	0	3'	New	gp4	...(((((((((..(((((((((((((..((((.(((((((.((((((((((.(((((((((((((................))))))))))))).)))))))))).))))))).))))..))))))))))...)))..)...))))))))...	148	21.4	-44.1	low
135	PC-5p-2914867_1	TACTGTTGCAGTTGTCGTAC	20	CL62Contig1	+	1	150	gggatTACTGTTGCAGTTGTCGTACcgtacacaccgtgcgcaattgtcaattttaatagt	0	5'	New	gp4	...((((..((((((((((.(((((.((....)).))))))))))).))))..))))...	54	43.3	-17.6	low
136	PC-5p-2966928_1	TATACAGGGTGAACCATTTAACGTAA	26	gi|186607650|gb|EQ124809.1|	-	7796	8061	atagaatatataTATACAGGGTGATCCATTTAACGTAAgacattttatcgtttaaccatctacttttcatacaataaaagtcttacgttaaatgtgtcaacctgtatatttatatttgtg	0	5'	New	gp4	...(((((((.(((((((((.(((..(((((((((((((((.((((((.((...................)).)))))))))))))))))))))..))).))))))))).)))))))...	114	26.7	-45.1	low
137	PC-3p-131984_11	TGACTAGAATTATATACTATTA	22	gi|186626724|gb|EQ117794.1|	-	78136	78397	gtttaatagtatatttttcagtaacatgtgctaattgaatttgTGACTAGAATTATATACTATTAatc	0	3'	New	gp4	..((((((((((((..((((((.(((...............))).))).)))..))))))))))))..	64	22.1	-16.8	middle
138	PC-3p-2631835_1	TACTCAGCTTGTCTAAACTTTA	22	gi|186618619|gb|EQ120795.1|	+	129320	129581	tttaagtattttaatcatataaattaaatttaaggcaagtagtttttgagatataagtatttaaagtttagattggccgagtggactggtacggtgttatccctcaaaatgtttatccacTACTCAGCTTGTCTAAACTTTAaacacttataactcataaactactatttctaaatttgattttaatgtatcaaaatacttaaaaaa	0	3'	New	gp4	((((((((((((.(((((..((((((((((((..(..((((((((.((((.(((((((.((((((((((((((..((.((((((..(((....(..((.........))..)....))))))))).))..)))))))))))))).))))))).)))).))))))))..)..))))))))))))..))).)).))))))))))))...	204	25.6	-70.8	low
139	PC-5p-712113_2	TAATGTTTAGATGGGCGGAG	20	gi|186604257|gb|EQ126042.1|	-	83180	83439	tctaagtattttaattcataaaattcgaatttagggcgagtagtttatgagttataagtattTAATGTTTAGATGGGCGGAGtggattgatatggggttaccccgcaaaatttttgtccactactccgcttgtctaaactttgaaagcttataactcataagctactcgtcctaaattcgattttaatgtatcaaaatactt	0	5'	New	gp4	...(((((((((.((.(((.(((.((((((((((((((((((((((((((((((((((..(((((.(((((((..((((((((((...(((((((((...))))).........))))..))))))))))..))))))).)))))..)))))))))))))))))))))))))))))))))).))).))).)).)))))))))	199	32.7	-106	low
140	PC-5p-468338_2	GGTGGAGTGATTTGTCT	17	gi|186630781|gb|EQ116288.1|	-	59987	60243	accccGGTGGAGTGATTAGTCTccattcaatgaatgttaacaatcagattttattctatcggtaa	0	5'	New	gp4	...((((((((((((..(((((.(((((...))))).........)))))))))))))))))...	59	36.9	-16.7	low
141	PC-3p-2488475_1	CTAGACGAGATGAAGAAAA	19	gi|186636705|gb|EQ113501.1|	-	542	800	attgtataatattattatctattctgtattcatcatattttgtttattatttttaataatttaaattgtcaaaaaaatacttaattggttcaatgataagaaaattaaaggATAGACGAGATGAAGAAAAaaaaacttacacggtagtttagataaatttacgtt	0	3'	New	gp4	..((((.(((.(((((..((((..(((((((.(((..(((((((((((........((((((...((((((.......(((.....)))....))))))..))))))...)))))))))))))).))).........))))..))))....))))))))))))..	161	19.4	-21.8	low
142	PC-3p-523623_2	GGAATTAGTGGAGCAAAAATGCT	23	gi|186602367|gb|EQ127581.1|	-	12624	12886	tttgagtatttttgagctattgaattcactagagtgttaagaattacaaacattatgtttaataaacaacggattaGGAATTAGTGGATCAAAAATGCTtgca	0	3'	New	gp4	...((((((((((((.(((((((.(((.((((..((((....((((..(((.....)))))))....))))..)))))))))))))).))))))))))))...	97	28.2	-24.3	low
143	PC-3p-3344387_1	TGGAGAATGAACACTTTGA	19	gi|186611612|gb|EQ123350.1|	-	21807	22065	catttagtttcaaaacgtacaatctcctgtgacatttattattggtttttttggttttctagacatttagtgaacaTGGAGAATGTACACTTTGAaattagagc	0	3'	New	gp4	..((((((((((((..(((((.(((((.(((...(((((((...((((............))))...))))))))))))))).)))))..))))))))))))..	100	30.8	-28.9	low
144	PC-5p-841157_1	TCCGACGATCCGACGATCT	19	4872	-	269	527	agtgaTCCGACGATCCGACGACCTatgtccgctgctgtacgatatccgttgtcgtgtcgttgtgatcgtc	0	5'	New	gp4	...((((((((((..(((((((..(((((.((....))..)))))..)))))))..)))))).))))...	64	54.3	-29.1	low
145	PC-5p-425150_2	TAAATATAGAATTTATAGC	19	gi|186630742|gb|EQ116301.1|	-	61726	61984	ataaaTAAATATAGAATTTATAGTataaattaaatatacactataatataattaattctcaaagttctatgtttgtttca	0	5'	New	gp4	..(((((((((((((((((..((....((((((.((((........)))).))))))))..)))))))))))))))))..	76	13.8	-15.6	low
146	PC-3p-3171205_1	ATTCAATTGAATGCTCAGA	19	gi|186635910|gb|EQ114296.1|	-	45096	45354	ttatcgacttctgatattcgaatgaaggtaactgttggttgtaaattatttacttatttagaagaacctagtaATTCAATTGAATGTTCAGAtattggaat	0	3'	New	gp4	...((((..((((((((((((.((((....((((..((((.(((((.........)))))....))))))))..)))).)))))))).))))..))))...	95	27.7	-20.5	low
147	PC-5p-318397_3	AGGATGGCATAGAAGC	16	gi|186603320|gb|EQ126886.1|	-	197	452	aattatgttgaAGGATGGCATAGAGGCtttaataacttattgagttcatgtcatccaacaatatggaa	0	5'	New	gp4	...(((((((..(((((((((.(((.(((.((((...)))))))))))))))))))..)))))))...	62	32.4	-21.1	low
148	PC-5p-1187231_1	CGCGGTCGTCGTCCCGTCGC	20	gi|186635914|gb|EQ114292.1|	-	85101	85360	tgctatcgttacCGCGGTCGTCGTCCTGTCGCggagaggtatttagagtgaaagtggcgccgcgccggtgaaa	0	5'	New	gp4	...(((((....(((((.(((((..((.((((..(((....)))...)))).)))))))))))).)))))...	67	58.9	-22.4	low
149	PC-5p-1048249_1	CAACTGGCGCTTTATAGGATTGTTCTG	27	gi|186603178|gb|EQ127028.1|	-	25776	26042	aatataggtacaggatacggaacggaaaagtcttttcaatgtttttctgagtccgcccgcttcttactgtttggcatgaCAACTGTCGCTTTATAGGATTGTTCTGggttaactggaagaataataggaactaaatgacaatagttcattattctcctgggctgttacacagaacaatcctataaagcgatagttgtcaagaaggttcgggcttc	0	5'	New	gp4	......((..(((((.((((((..((....))..)))..)))..)))))...))(((((..((((.((........((((((((((((((((((((((((((((((.((...(..(.((((((((..((((((........)))))))))))))).)..)......)).))))))))))))))))))))))))))))))))))))..)))))...	158	40	-85.2	low
150	PC-3p-294999_4	TATGTGGATTGAAAGA	16	gi|186614524|gb|EQ122288.1|	-	25149	25404	tcggataccttattattgaatacacatacctacttcgattattattccacatgagtttaaattgcgttattttctttaaatccattcgattTATGTGGATTGAAAGAtgggatatatgggattcgtgtgtatgcgttttgatgtattata	0	3'	New	gp4	...(((((.(((..((...((((((((.((((.(((.(((.(((.((((((((((((.....((..(((.......)))...))...)))))))))))).)))..))).)))....))))....))))))))..))..))).)))))...	144	30.7	-31.6	low
151	PC-5p-1222110_2	ATATTTTTTAGTGAGCTTG	19	gi|186624035|gb|EQ118785.1|	-	5563	5821	tatctgtggtATATTTTTTAGTGAGATTGtaggttgtggacgaacttcactactataatttaaactgctatttcctgaaattataatacagctt	0	5'	New	gp4	...((((..((((..((((((.(((((.((((((.(((((.....))))).))...........)))).))))))))))).))))..))))...	88	29.8	-19.5	low
152	PC-3p-1221684_1	AACACAGAACAATCCTATAAAGCGCC	26	gi|186635869|gb|EQ114337.1|	-	2137	2402	nnggctttcttcgcgttgcggcataacacctagcgctttataggattgtcgtattaaccgggacaataataaactattagttccttattctcccggttAACACAGAACAATCCTATAAAGCGCTagttgtcctgccgcaacgcgagaaggtgcg	0	3'	New	gp4	...((((((.(((((((((((((..(((.(((((((((((((((((((((((.((((((((((.(((((..(((.....)))..))))).)))))))))).)).).)))))))))))))))))))).)))..)))))))))))))))))))...	148	45.5	-92.5	low
153	PC-5p-2580767_1	ATTAAAAGCTGACAAC	16	gi|186619340|gb|EQ120506.1|	-	4497	4755	aagccaattcactttaatATTAAAAGCTGACAACataaaattggttctgctaaatgcaaatttcctatgttgtaggtttgtaatctccattatatgtgggtgtgggca	0	5'	New	gp4	..(((....(((......((((.((((..((((((((.....((...(((.....))).....))))))))))..)))).))))..((((.....)))))))..))).	66	33.3	-25	low
154	PC-5p-432301_2	AACGAGATTTTCACCACATAAA	22	gi|186617114|gb|EQ121362.1|	+	13858	14119	aaaggctatagtcataactaagaAACGAGATTTTCACCACATAAAaaggaaaactctggctgtgcaacgttgtttttatgtggtaaaaatctcgtttcttagttacgccaac	0	5'	New	gp4	...(((........((((((((((((((((((((.((((((((((((....(((..((......))..))).)))))))))))).)))))))))))))))))))).)))...	106	35.7	-43.4	low
155	PC-5p-13684_161	AAGGTAACTTATTCACTGTGCGA	23	gi|186641701|gb|EQ111320.1|	-	35334	35596	ttattttgtcatacatcAAGGTAACTTATTCACTGTGCGAgtgttgtgtttgaaaatcccacggttgaataaggtaccataatgtatgatgaaaaaa	0	5'	New	gp4	...(((..((((((((...((((.(((((((((((((.((...((......))...)).))))).)))))))).))))...))))))))..)))...	91	33	-34.2	middle
156	PC-3p-3656_637	CTACTTGATGAAAAATATCC	20	gi|186604099|gb|EQ126107.1|	-	6594	6853	taccatataatatgttgcttttatttttgggtgctttttatcaggttagtagtgattaaatgcataCTACTTGATGAAAAATATCCtaaaatggaagttctcattatatgtgtag	0	3'	New	gp4	(((((((((((.....((((..(((((.((((..((((((((((((.((((((........)).))))))))))))))))..)))).)))))..))))....)))))))).))).	114	27.8	-38	middle
157	PC-3p-301584_4	TCTTAAAATACTTATAACTCGCT	23	gi|186601118|gb|EQ128036.1|	+	31921	32183	agagattattatctaggcaacctcataggatttttattatattttaatataaaagcgagttatgagtatttttaaattgtaaattgtttgtacaTCTTAAAATACTTATAACTCGCTttaaaattaaaatataataaaagcccaggtggttgcctagatgataatcaaa	0	3'	New	gp4	...(((((((((((((((((((.....((.((((((((((((((((((...(((((((((((((((((((((.....((((.........))))....)))))))))))))))))))))...)))))))))))))))))))).....)))))))))))))))))))...	163	24.3	-77.2	low
158	PC-3p-2810598_1	ATGAATTATATTTGTTTTATT	21	gi|186624005|gb|EQ118793.1|	-	23619	23879	tacaaaaaataaaataatttatttgttaactacctaattaaatctataaaaaaatgttgtaataagtaggtttttatgttatctgattatgtcatATTAATTATATTTGTTTTATTttttatt	0	3'	New	gp4	...((((((((((((((..(((..(((((..((.((((((.((.((((((((..(..(......)..)..))))))))..)).)))))).))....))))).))).))))))))))))))...	117	13.8	-15.6	low
159	PC-5p-2367147_2	AATTAGTTATGAGTGTTTAAAC	22	gi|186632152|gb|EQ115782.1|	+	105552	105813	aagtagatagttAATTAGTTATGAGTGTTTAAAGttttgatgagcggagtagtgccgtagtggtataactattaacttttggctgtctaccactggtaacactacactcagctcgtcaaaattttaaataattattactcatgaactacctagt	0	5'	New	gp4	...(((.(((((.((.(((.((((.((((((((((((((((((((.((((((((...((((((((((.(((........))).)))..)))))))....))))..)))).)))))))))))))))))))).)))).))).)).))))).)))..	149	33.8	-52.7	low
160	PC-3p-145232_10	TGACTAGAGTTTATACTACCGATT	24	gi|186633429|gb|EQ115325.1|	+	21040	21303	ttagtcgttattatcgaccgttagtataactcttagtgacattggaatttaaaatattgTGACTAGAGTTTATACTACCGGTTgatgataactgcagt	0	3'	New	gp4	...(..((((((((((((((.((((((((((((.(((.(((.((..........)).))).))))))).)))))))).))))))))))))))..)...	92	32.7	-39.1	low
161	PC-5p-660134_2	TACAGTTTCCGGATATATGCC	21	gi|186599765|gb|EQ128529.1|	-	33987	34247	tgcggagtatgtaatggaattataaaTACAGTTTCCGGATATATGCTggtaaatatatacaccgtcatttatccggaaacggtattacaactccatg	0	5'	New	gp4	...(((((.((((............((((.(((((((((((.(((..(((..........)))..))).))))))))))).)))))))))))))...	91	36.1	-32.7	low
162	PC-5p-1270478_1	ATTTGGCTAGAGCTAACGA	19	gi|186614586|gb|EQ122271.1|	-	359300	359558	tgaaaaacgaaATTTGGCTAGAGCTAATGAagagcagtcgcccatcatggatagtagccaacctgaaaacaatattcttcactcagttgtttacaacagtgtggtagtggtcggctttgcactattcatttacttagtcagatatgtttt	0	5'	New	gp4	...((((((..((((((((.(((..((((((..((((..(((.(((((........((((..(((.(((((((............)))))))....)))..)))).))))).))).))))....))))))..))))))))))).))))))	147	38.7	-36.2	low
163	PC-3p-3314599_1	TATATATAATGTGCGTTT	18	gi|186624051|gb|EQ118780.1|	+	206786	207043	atatcgccatgtccccgcacacatatataatatacatatataatatacctaTATATATAATGTGCGTTTgggtttgtgggtgagta	0	3'	New	gp4	...(((((....(((((((((..((((((.((((..((((...))))..)))))))))).))))))...)))......)))))...	80	33.7	-22.6	low
164	PC-5p-729628_3	ATACTGAACGGCACTT	16	gi|186602580|gb|EQ127512.1|	-	90122	90377	ttttggtactaacagatgcATACTGAACGGAACTTtaacgatcctacccgaatgcttccgactaaccgttctcatttcgttcagtgtgagtctgactgtcatcgtgc	0	5'	New	gp4	...((((((...((((..((((((((((((((....((((....((..((........))..))..))))....))))))))))))))..))))...)).))))...	101	44.9	-28.2	low
165	PC-5p-319159_3	TTATTGGTTTCTAGATCTCAGC	22	gi|186635931|gb|EQ114275.1|	+	90339	90600	tcggttTTATTGGTTTCTAGATCTCAGCatataaattgattgttgctgggacttagaaagcaatataacagt	0	5'	New	gp4	...(((.(((((.((((((..((((((((.((((.....))))))))))))..)))))).))))).)))...	66	33.3	-27	low
166	PC-5p-2688171_1	CGAGATTTTCACCACATAAAAAGG	24	gi|186632031|gb|EQ115824.1|	+	42437	42700	actctagtcataactaagaaaCGAGATTTTCACCACATAAAAAGGaaattggctatgcaacgttgtttttatgtggtcaaaatctcgtttcttagttatgactagcct	0	5'	New	gp4	...(((((((((((((((((((((((((((.((((((((((((..(..(((......)))..)..)))))))))))).)))))))))))))))))))))))))))...	102	34.3	-57.7	low
167	PC-3p-39319_57	CGGCGGGCGTGTGTCG	16	gi|186641582|gb|EQ111359.1|	-	64743	64998	ggctacgacgacgacgacgacgttattactcgcgcggacagtcccgtctgcgggCGGCGGGCGTCTGTCGtcgtataa	0	3'	New	gp4	...(((((((((((((.((.(((.......(.(((((((......))))))))))).))..)))).)))))))))...	72	64.1	-34.3	middle
168	PC-3p-2681138_1	TTTGGCATAGAGTATAGACA	20	gi|186607749|gb|EQ124779.1|	-	24614	24873	gtggtctatactccattccaaataagaaacaccacggcagctacgggcaaaaccggttttgctacgtaaaagtgggtgtttcttaTTTGGAATAGAGTATAGACAataataaacaatatattataatattgtgattttgcgtcgacgactataattattttgtaagtaattagaactcgtagaat	0	3'	New	gp4	...((((((((((.(((((((((((((((((((((......(((((((((((....))))))).))))...)).))))))))))))))))))).))))))))))........(((((((......))))))).........((.((((...(((((((((...)))))))))....)))).))..	101	33.5	-67.7	low
169	PC-3p-262491_4	TGTATAGAATGGATGACA	18	gi|186622677|gb|EQ119298.1|	-	63829	64085	atttatgttattattctattattgaaatttcatacaaagaaaatgaaacattttaaataggtacatggtttaTGTATAGAATGTATGACAtaata	0	3'	New	gp4	..(((((((((((((((((...((((......(((....((((((...))))))......))).....))))...)))))))).)))))))))..	91	18.9	-18.2	low
170	PC-3p-668489_2	ATGTGCTGTGCACGCGTGG	19	gi|186607696|gb|EQ124794.1|	-	108644	108902	atgacgtgttcgcaggtatagataggtatacgtattatacctataaagcgtgttATGCGCTGTGCACGCGTGGc	0	3'	New	gp4	...((((((.((((((((((((((((((((.....)))))))))........)))))).))))).))))))...	68	45.9	-27	low
171	PC-3p-811932_1	CCATTTCTACGGAAAGACCTAC	22	gi|186603660|gb|EQ126546.1|	+	74387	74648	acgttattatgtaggtctttccgttgaaatgtaatttccattttcattacattCCATTTCTATGGAAAGACCTACataataaata	0	3'	New	gp4	...(((((((((((((((((((((.((((((.(((...............))).)))))).)))))))))))))))))))))...	79	28.2	-35.3	low
172	PC-3p-66379_27	CAAAGCGTTTGAATTGTAAAACA	23	gi|186621415|gb|EQ119773.1|	-	395669	395931	gtcctgtggtgtttggttttagaattcctacgctttaccgtacaattttatcggCAAAGCGTTTGAATTGTAAAACCgaaccccagtac	0	3'	New	gp4	((.(((.((.(((((((((((.(((((..(((((((.(((...........))).)))))))..))))).)))))))))))))))).))	89	41.6	-38.8	middle
173	PC-3p-11271_200	ATCAAAAACTTCTGCACTATT	21	gi|186614420|gb|EQ122327.1|	+	43647	43907	tgttgaaactaagtaggtggtattaaatggttaaacagtgttgaagtttttgatcgcagttagtaagtactgaaaaatggcgtctggtatccatacgccattcttcagtattgcgATCAAAAACTTCTGCACTGTTtaaactttcaataccatgaacaccgccaacgtaagtttcaact	0	3'	New	gp4	.(((((((((..((.((((((.....((((((((((((((..((((((((((((((((........((((((((.((((((((.(((...))).)))))))).))))))))))))))))))))))))..)))))))))..........)))))....)))))).))...))))))))).	177	36.9	-86.7	middle
174	PC-3p-2725903_1	ACTAAACAAGCTTGCTGAT	19	gi|186636416|gb|EQ113790.1|	+	78387	78645	tatttagcaaagtttgatttgttcacggacgaatgataatattataatatgagaacACTAAACAAGCTTGCTAATag	0	3'	New	gp4	...(((((.(((((((.(((((((.((.....(((((...)))))....)).)))))..)).))))))))))))...	71	28.6	-15.1	low
175	PC-5p-3060985_1	TTGAGTGTGAACATTTATC	19	gi|186630724|gb|EQ116308.1|	-	4551	4809	aatttgtagcTTGAGTGTGAACATTTATCtggagtgagtgtgctaaaagtatagtaaaaaagttgtctgttcatattcctggccgcgaccc	0	5'	New	gp4	...(((..(((.(((((((((((..((.((....((..(((((.....))))).))....)).))..)))))))))))..)))..)))...	85	39.6	-24.6	low
176	PC-3p-1149314_1	CTCATAACTCGCTTAATAACT	21	gi|186606404|gb|EQ125278.1|	-	206910	207170	ttttattatattttaattattaagcgagttatgagtactttaaaatacacaaacaatttacaattttaaaataCTCATAACTCGCTTAATAATTaaaatataatataa	0	3'	New	gp4	...((((((((((((((((((((((((((((((((((.((((((((................)))))))).))))))))))))))))))))))))))))))))))...	102	15.7	-47.5	low
177	PC-3p-2974091_1	ATAATGGAAATATAAAAGA	19	gi|186603125|gb|EQ127081.1|	-	76975	77233	atttattttattttcacattaactttattttactaaaatttcatatttaaaatatattctattttgtaaaaatgaattttataaaataataattataATAATGGAAATATAAAATAtaa	0	3'	New	gp4	...((((((((((((.(((((...((((((((.(((((((.(((...(((((((.....))))))).....)))))))))))))))))).........))))))))).))))))))...	113	8.4	-16.8	low
