# Supplementary material for: Comparative profiling of microRNAs in the winged and wingless English grain aphid, Sitobion avenae (F.) (Homoptera: Aphididae)
Source: Sci Rep. 2016 Oct 20;6:35668. doi: 10.1038/srep35668 (PMC5071838; doi:10.1038/srep35668)
Supplement: Supplementary Table S3 [file srep35668-s4.xls]

## Sheet: catogary_2_Target_predict_annot
	Table S4. The predicted targets for S. avenae miRNAs based on sequences from a model species D. melanogaster and four aphid species A. pisum, M. persicae, T. citricida, and A. gosspii.
Gene ID	Gene Discription	Species name	Transcript ID	Symbol	Gene Annoation	miRNA ID	TargetScan	miRanda	Total	GO Term	KEGG pathways
ACYPI000032-RA	aphidbase_2.1b_mRNA	Acyrthosiphon pisum	ACYPI000032-RA	CYB5	sp|P49096|CYB5_MUSDO Cytochrome b5 OS=Musca domestica GN=Cyt-b5 PE=1 SV=1	api-let-7	1	1	2	GO:0005789(endoplasmic reticulum membrane);GO:0016021(integral to membrane);GO:0005792(microsome);GO:0020037(heme binding);GO:0022900(electron transport chain);GO:0006810(transport)	ko00520(Amino sugar and nucleotide sugar metabolism)
ACYPI000033-RA	aphidbase_2.1b_mRNA	Acyrthosiphon pisum	ACYPI000033-RA	RL31	sp|Q9GP16|RL31_HELVI 60S ribosomal protein L31 OS=Heliothis virescens GN=RpL31 PE=2 SV=1	api-let-7	1	1	2	GO:0005840(ribosome);GO:0003735(structural constituent of ribosome);GO:0006412(translation)	ko03010(Ribosome)
ACYPI000068-RA	aphidbase_2.1b_mRNA	Acyrthosiphon pisum	ACYPI000068-RA	-	-	api-let-7	1	1	2
ACYPI000110-RA	aphidbase_2.1b_mRNA	Acyrthosiphon pisum	ACYPI000110-RA	XPA	sp|P28518|XPA_DROME DNA repair protein complementing XP-A cells homolog OS=Drosophila melanogaster GN=Xpac PE=2 SV=3	api-let-7	1	1	2	GO:0005634(nucleus);GO:0003684(damaged DNA binding);GO:0046872(metal ion binding);GO:0000166(nucleotide binding);GO:0006289(nucleotide-excision repair)	ko03420(Nucleotide excision repair)
ACYPI000183-RA	aphidbase_2.1b_mRNA	Acyrthosiphon pisum	ACYPI000183-RA	CNI	sp|P49858|CNI_DROME Protein cornichon OS=Drosophila melanogaster GN=cni PE=1 SV=1	api-let-7	1	1	2	GO:0005789(endoplasmic reticulum membrane);GO:0016021(integral to membrane);GO:0005515(protein binding);GO:0004872(receptor activity);GO:0045450(bicoid mRNA localization);GO:0046843(dorsal appendage formation);GO:0006888(ER to Golgi vesicle-mediated transport);GO:0030722(establishment of oocyte nucleus localization involved in oocyte dorsal/ventral axis specification);GO:0008314(gurken receptor s…
ACYPI000251-RA	aphidbase_2.1b_mRNA	Acyrthosiphon pisum	ACYPI000251-RA	-	-	api-let-7	1	1	2		ko00330(Arginine and proline metabolism)
ACYPI000365-RA	aphidbase_2.1b_mRNA	Acyrthosiphon pisum	ACYPI000365-RA	SMAD4	sp|P97471|SMAD4_MOUSE Mothers against decapentaplegic homolog 4 OS=Mus musculus GN=Smad4 PE=1 SV=2	api-let-7	1	1	2	GO:0005737(cytoplasm);GO:0005667(transcription factor complex);GO:0003682(chromatin binding);GO:0005518(collagen binding);GO:0003677(DNA binding);GO:0003700(sequence-specific DNA binding transcription factor activity);GO:0008283(cell proliferation);GO:0048589(developmental growth);GO:0007492(endoderm development);GO:0048859(formation of anatomical boundary);GO:0001702(gastrulation with mouth form…	ko04110(Cell cycle);ko04310(Wnt signaling pathway);ko04350(TGF-beta signaling pathway);ko04520(Adherens junction);ko05200(Pathways in cancer);ko05210(Colorectal cancer);ko05212(Pancreatic cancer);ko05220(Chronic myeloid leukemia)
ACYPI000436-RA	aphidbase_2.1b_mRNA	Acyrthosiphon pisum	ACYPI000436-RA	-	-	api-let-7	1	1	2
ACYPI000621-RA	aphidbase_2.1b_mRNA	Acyrthosiphon pisum	ACYPI000621-RA	ANM5	sp|O14744|ANM5_HUMAN Protein arginine N-methyltransferase 5 OS=Homo sapiens GN=PRMT5 PE=1 SV=4	api-let-7	1	1	2	GO:0005829(cytosol);GO:0005634(nucleus);GO:0008469(histone-arginine N-methyltransferase activity);GO:0005515(protein binding);GO:0035243(protein-arginine omega-N symmetric methyltransferase activity);GO:0043021(ribonucleoprotein binding);GO:0008283(cell proliferation);GO:0043985(histone H4-R3 methylation);GO:0034660(ncRNA metabolic process);GO:0007088(regulation of mitosis);GO:0000387(spliceosoma…	ko04111(Cell cycle - yeast)
ACYPI000677-RA	aphidbase_2.1b_mRNA	Acyrthosiphon pisum	ACYPI000677-RA	-	-	api-let-7	1	1	2		ko05200(Pathways in cancer);ko05210(Colorectal cancer)
ACYPI000862-RA	aphidbase_2.1b_mRNA	Acyrthosiphon pisum	ACYPI000862-RA	SMAL1	sp|Q498E7|SMAL1_XENLA SWI/SNF-related matrix-associated actin-dependent regulator of chromatin subfamily A-like protein 1 OS=Xenopus laevis GN=smarcal1 PE=2 SV=1	api-let-7	1	1	2	GO:0005634(nucleus);GO:0005524(ATP binding);GO:0003677(DNA binding);GO:0003678(DNA helicase activity);GO:0008094(DNA-dependent ATPase activity);GO:0016568(chromatin modification);GO:0006259(DNA metabolic process);GO:0006357(regulation of transcription from RNA polymerase II promoter)	ko00230(Purine metabolism)
ACYPI001026-RA	aphidbase_2.1b_mRNA	Acyrthosiphon pisum	ACYPI001026-RA	NKX21	sp|P43699|NKX21_HUMAN Homeobox protein Nkx-2.1 OS=Homo sapiens GN=NKX2-1 PE=1 SV=1	api-let-7	1	1	2	GO:0005515(protein binding);GO:0044212(transcription regulatory region DNA binding);GO:0060441(epithelial tube branching involved in lung morphogenesis);GO:0021759(globus pallidus development);GO:0030336(negative regulation of cell migration);GO:0010719(negative regulation of epithelial to mesenchymal transition);GO:0030512(negative regulation of transforming growth factor beta receptor signaling…
ACYPI001148-RA	aphidbase_2.1b_mRNA	Acyrthosiphon pisum	ACYPI001148-RA	GGT1	sp|P20735|GGT1_PIG Gamma-glutamyltranspeptidase 1 OS=Sus scrofa GN=GGT1 PE=2 SV=1	api-let-7	1	1	2	GO:0016021(integral to membrane);GO:0003840(gamma-glutamyltransferase activity);GO:0006750(glutathione biosynthetic process)	ko00430(Taurine and hypotaurine metabolism);ko00450(Selenoamino acid metabolism);ko00460(Cyanoamino acid metabolism);ko00480(Glutathione metabolism);ko00590(Arachidonic acid metabolism)
ACYPI001311-RA	aphidbase_2.1b_mRNA	Acyrthosiphon pisum	ACYPI001311-RA	ANR50	sp|Q9ULJ7|ANR50_HUMAN Ankyrin repeat domain-containing protein 50 OS=Homo sapiens GN=ANKRD50 PE=1 SV=4	api-let-7	1	1	2
ACYPI001364-RA	aphidbase_2.1b_mRNA	Acyrthosiphon pisum	ACYPI001364-RA	-	-	api-let-7	1	1	2		ko00514(O-Mannosyl glycan biosynthesis)
ACYPI001392-RA	aphidbase_2.1b_mRNA	Acyrthosiphon pisum	ACYPI001392-RA	GUS	sp|A1Z6E0|GUS_DROME Protein gustavus OS=Drosophila melanogaster GN=gus PE=1 SV=1	api-let-7	1	1	2
ACYPI001393-RA	aphidbase_2.1b_mRNA	Acyrthosiphon pisum	ACYPI001393-RA	CCZ1	sp|A7RJI7|CCZ1_NEMVE Vacuolar fusion protein CCZ1 homolog OS=Nematostella vectensis GN=v1g238755 PE=3 SV=1	api-let-7	1	1	2
ACYPI001563-RA	aphidbase_2.1b_mRNA	Acyrthosiphon pisum	ACYPI001563-RA	-	-	api-let-7	1	1	2
ACYPI001642-RA	aphidbase_2.1b_mRNA	Acyrthosiphon pisum	ACYPI001642-RA	RTBS	sp|Q95SX7|RTBS_DROME Probable RNA-directed DNA polymerase from transposon BS OS=Drosophila melanogaster GN=RTase PE=2 SV=1	api-let-7	1	1	2	GO:0003723(RNA binding);GO:0003964(RNA-directed DNA polymerase activity);GO:0006278(RNA-dependent DNA replication);GO:0006313(transposition, DNA-mediated)
ACYPI001804-RA	aphidbase_2.1b_mRNA	Acyrthosiphon pisum	ACYPI001804-RA	LIAS	sp|Q7JQW6|LIAS_DROME Lipoyl synthase, mitochondrial OS=Drosophila melanogaster GN=Las PE=1 SV=2	api-let-7	1	1	2	GO:0005739(mitochondrion);GO:0051539(4 iron, 4 sulfur cluster binding);GO:0016992(lipoate synthase activity);GO:0046872(metal ion binding)	ko00785(Lipoic acid metabolism)
ACYPI001931-RA	aphidbase_2.1b_mRNA	Acyrthosiphon pisum	ACYPI001931-RA	CASP1	sp|P89116|CASP1_SPOFR Caspase-1 OS=Spodoptera frugiperda PE=1 SV=1	api-let-7	1	1	2	GO:0004197(cysteine-type endopeptidase activity);GO:0006915(apoptosis);GO:0006508(proteolysis)
ACYPI001939-RA	aphidbase_2.1b_mRNA	Acyrthosiphon pisum	ACYPI001939-RA	GPDA	sp|O97463|GPDA_DROKA Glycerol-3-phosphate dehydrogenase [NAD(+)], cytoplasmic OS=Drosophila kanekoi GN=Gpdh1 PE=3 SV=3	api-let-7	1	1	2	GO:0009331(glycerol-3-phosphate dehydrogenase complex);GO:0004367(glycerol-3-phosphate dehydrogenase [NAD+] activity);GO:0051287(NAD binding);GO:0042803(protein homodimerization activity);GO:0046168(glycerol-3-phosphate catabolic process)	ko00564(Glycerophospholipid metabolism)
ACYPI002143-RA	aphidbase_2.1b_mRNA	Acyrthosiphon pisum	ACYPI002143-RA	US6NL	sp|Q80XC3|US6NL_MOUSE USP6 N-terminal-like protein OS=Mus musculus GN=Usp6nl PE=1 SV=2	api-let-7	1	1	2	GO:0005622(intracellular);GO:0005097(Rab GTPase activator activity)
ACYPI002189-RA	aphidbase_2.1b_mRNA	Acyrthosiphon pisum	ACYPI002189-RA	ZN235	sp|Q14590|ZN235_HUMAN Zinc finger protein 235 OS=Homo sapiens GN=ZNF235 PE=2 SV=3	api-let-7	1	1	2	GO:0005634(nucleus);GO:0003677(DNA binding);GO:0008270(zinc ion binding);GO:0006355(regulation of transcription, DNA-dependent);GO:0006351(transcription, DNA-dependent)
ACYPI002244-RA	aphidbase_2.1b_mRNA	Acyrthosiphon pisum	ACYPI002244-RA	SPB8	sp|Q5BIR5|SPB8_BOVIN Serpin B8 OS=Bos taurus GN=SERPINB8 PE=2 SV=1	api-let-7	1	1	2	GO:0004867(serine-type endopeptidase inhibitor activity);GO:0030162(regulation of proteolysis)
ACYPI002354-RA	aphidbase_2.1b_mRNA	Acyrthosiphon pisum	ACYPI002354-RA	LCPS	sp|Q67GH9|LCPS_BLATR Bifunctional lycopene cyclase/phytoene synthase OS=Blakeslea trispora GN=carRA PE=1 SV=1	api-let-7	1	1	2	GO:0016021(integral to membrane);GO:0016767(geranylgeranyl-diphosphate geranylgeranyltransferase activity);GO:0016872(intramolecular lyase activity);GO:0045436(lycopene beta cyclase activity);GO:0046905(phytoene synthase activity)
ACYPI002430-RA	aphidbase_2.1b_mRNA	Acyrthosiphon pisum	ACYPI002430-RA	PXDN	sp|A4IGL7|PXDN_XENTR Peroxidasin OS=Xenopus tropicalis GN=pxdn PE=2 SV=1	api-let-7	1	1	2	GO:0005576(extracellular region);GO:0020037(heme binding);GO:0004601(peroxidase activity);GO:0042744(hydrogen peroxide catabolic process)
ACYPI002499-RA	aphidbase_2.1b_mRNA	Acyrthosiphon pisum	ACYPI002499-RA	-	-	api-let-7	1	1	2
ACYPI002649-RA	aphidbase_2.1b_mRNA	Acyrthosiphon pisum	ACYPI002649-RA	NOLC1	sp|P41777|NOLC1_RAT Nucleolar and coiled-body phosphoprotein 1 OS=Rattus norvegicus GN=Nolc1 PE=1 SV=1	api-let-7	1	1	2	GO:0005737(cytoplasm);GO:0005730(nucleolus);GO:0005524(ATP binding);GO:0034512(box C/D snoRNA binding);GO:0034513(box H/ACA snoRNA binding);GO:0005525(GTP binding);GO:0008139(nuclear localization sequence binding);GO:0019904(protein domain specific binding);GO:0003700(sequence-specific DNA binding transcription factor activity);GO:0008134(transcription factor binding);GO:0033979(box H/ACA snoRNA …
ACYPI002826-RA	aphidbase_2.1b_mRNA	Acyrthosiphon pisum	ACYPI002826-RA	-	-	api-let-7	1	1	2
ACYPI002931-RA	aphidbase_2.1b_mRNA	Acyrthosiphon pisum	ACYPI002931-RA	DGCR8	sp|Q8WYQ5|DGCR8_HUMAN Microprocessor complex subunit DGCR8 OS=Homo sapiens GN=DGCR8 PE=1 SV=1	api-let-7	1	1	2
ACYPI003022-RA	aphidbase_2.1b_mRNA	Acyrthosiphon pisum	ACYPI003022-RA	RAB5B	sp|Q5ZHW4|RAB5B_CHICK Ras-related protein Rab-5B OS=Gallus gallus GN=RAB5B PE=2 SV=1	api-let-7	1	1	2	GO:0031901(early endosome membrane);GO:0005886(plasma membrane);GO:0005525(GTP binding);GO:0015031(protein transport);GO:0007264(small GTPase mediated signal transduction)
ACYPI003056-RA	aphidbase_2.1b_mRNA	Acyrthosiphon pisum	ACYPI003056-RA	VLDLR	sp|P98165|VLDLR_CHICK Very low-density lipoprotein receptor OS=Gallus gallus GN=VLDLR PE=1 SV=1	api-let-7	1	1	2	GO:0005905(coated pit);GO:0016021(integral to membrane);GO:0034361(very-low-density lipoprotein particle);GO:0034185(apolipoprotein binding);GO:0005509(calcium ion binding);GO:0030228(lipoprotein particle receptor activity);GO:0008203(cholesterol metabolic process);GO:0006869(lipid transport);GO:0021517(ventral spinal cord development)	ko04340(Hedgehog signaling pathway)
ACYPI003059-RA	aphidbase_2.1b_mRNA	Acyrthosiphon pisum	ACYPI003059-RA	GID4	sp|Q8IVV7|GID4_HUMAN Glucose-induced degradation protein 4 homolog OS=Homo sapiens GN=GID4 PE=2 SV=1	api-let-7	1	1	2
ACYPI003084-RA	aphidbase_2.1b_mRNA	Acyrthosiphon pisum	ACYPI003084-RA	PANG1	sp|P91943|PANG1_DROME Protein pangolin, isoforms A/H/I OS=Drosophila melanogaster GN=pan PE=1 SV=1	api-let-7	1	1	2		ko04310(Wnt signaling pathway);ko04520(Adherens junction);ko04916(Melanogenesis);ko05200(Pathways in cancer);ko05210(Colorectal cancer);ko05213(Endometrial cancer);ko05215(Prostate cancer);ko05216(Thyroid cancer);ko05217(Basal cell carcinoma);ko05221(Acute myeloid leukemia);ko05412(Arrhythmogenic right ventricular cardiomyopathy )
ACYPI003140-RA	aphidbase_2.1b_mRNA	Acyrthosiphon pisum	ACYPI003140-RA	SYT7	sp|O43581|SYT7_HUMAN Synaptotagmin-7 OS=Homo sapiens GN=SYT7 PE=1 SV=3	api-let-7	1	1	2	GO:0030054(cell junction);GO:0016021(integral to membrane);GO:0030672(synaptic vesicle membrane);GO:0005215(transporter activity)
ACYPI003296-RA	aphidbase_2.1b_mRNA	Acyrthosiphon pisum	ACYPI003296-RA	CHERP	sp|Q8CGZ0|CHERP_MOUSE Calcium homeostasis endoplasmic reticulum protein OS=Mus musculus GN=Cherp PE=1 SV=1	api-let-7	1	1	2	GO:0005783(endoplasmic reticulum);GO:0048471(perinuclear region of cytoplasm);GO:0003723(RNA binding);GO:0006396(RNA processing)
ACYPI003327-RA	aphidbase_2.1b_mRNA	Acyrthosiphon pisum	ACYPI003327-RA	-	-	api-let-7	1	1	2		ko04142(Lysosome)
ACYPI003509-RA	aphidbase_2.1b_mRNA	Acyrthosiphon pisum	ACYPI003509-RA	LMBL4	sp|Q8NA19|LMBL4_HUMAN Lethal(3)malignant brain tumor-like protein 4 OS=Homo sapiens GN=L3MBTL4 PE=2 SV=2	api-let-7	1	1	2	GO:0005634(nucleus);GO:0003700(sequence-specific DNA binding transcription factor activity);GO:0008270(zinc ion binding);GO:0016568(chromatin modification)
ACYPI003626-RA	aphidbase_2.1b_mRNA	Acyrthosiphon pisum	ACYPI003626-RA	PDCD4	sp|Q98TX3|PDCD4_CHICK Programmed cell death protein 4 OS=Gallus gallus GN=PDCD4 PE=2 SV=1	api-let-7	1	1	2	GO:0005829(cytosol);GO:0005634(nucleus);GO:0003723(RNA binding);GO:0007569(cell aging);GO:0043508(negative regulation of JUN kinase activity);GO:0045892(negative regulation of transcription, DNA-dependent)
ACYPI003641-RA	aphidbase_2.1b_mRNA	Acyrthosiphon pisum	ACYPI003641-RA	SMC3	sp|O93309|SMC3_XENLA Structural maintenance of chromosomes protein 3 OS=Xenopus laevis GN=smc3 PE=1 SV=2	api-let-7	1	1	2	GO:0000785(chromatin);GO:0000775(chromosome, centromeric region);GO:0030893(meiotic cohesin complex);GO:0005634(nucleus);GO:0005524(ATP binding);GO:0005515(protein binding);GO:0051301(cell division);GO:0051276(chromosome organization);GO:0006281(DNA repair);GO:0007126(meiosis);GO:0007067(mitosis);GO:0006275(regulation of DNA replication)	ko04110(Cell cycle);ko04111(Cell cycle - yeast);ko04113(Meiosis - yeast);ko04114(Oocyte meiosis)
ACYPI003697-RA	aphidbase_2.1b_mRNA	Acyrthosiphon pisum	ACYPI003697-RA	ESMC	sp|Q01070|ESMC_DROME Enhancer of split mgamma protein OS=Drosophila melanogaster GN=HLHmgamma PE=2 SV=1	api-let-7	1	1	2	GO:0005634(nucleus);GO:0043565(sequence-specific DNA binding);GO:0003700(sequence-specific DNA binding transcription factor activity);GO:0030154(cell differentiation);GO:0048749(compound eye development);GO:0000122(negative regulation of transcription from RNA polymerase II promoter);GO:0007399(nervous system development);GO:0007219(Notch signaling pathway);GO:0048190(wing disc dorsal/ventral pat…
ACYPI003876-RA	aphidbase_2.1b_mRNA	Acyrthosiphon pisum	ACYPI003876-RA	SH24A	sp|Q9D7V1|SH24A_MOUSE SH2 domain-containing protein 4A OS=Mus musculus GN=Sh2d4a PE=1 SV=1	api-let-7	1	1	2	GO:0005737(cytoplasm)
ACYPI003929-RA	aphidbase_2.1b_mRNA	Acyrthosiphon pisum	ACYPI003929-RA	-	-	api-let-7	1	1	2
ACYPI004291-RA	aphidbase_2.1b_mRNA	Acyrthosiphon pisum	ACYPI004291-RA	-	-	api-let-7	1	1	2
ACYPI004385-RA	aphidbase_2.1b_mRNA	Acyrthosiphon pisum	ACYPI004385-RA	RAC1	sp|P62998|RAC1_BOVIN Ras-related C3 botulinum toxin substrate 1 OS=Bos taurus GN=RAC1 PE=1 SV=1	api-let-7	1	1	2	GO:0042470(melanosome);GO:0005525(GTP binding)	ko04010(MAPK signaling pathway);ko04062(Chemokine signaling pathway);ko04145(Phagosome);ko04310(Wnt signaling pathway);ko04360(Axon guidance);ko04370(VEGF signaling pathway);ko04510(Focal adhesion);ko04520(Adherens junction);ko04620(Toll-like receptor signaling pathway);ko04650(Natural killer cell mediated cytotoxicity);ko04662(B cell receptor signaling pathway);ko04664(Fc epsilon RI signaling pa…
ACYPI004428-RA	aphidbase_2.1b_mRNA	Acyrthosiphon pisum	ACYPI004428-RA	AVR2B	sp|Q90670|AVR2B_CHICK Activin receptor type-2B OS=Gallus gallus GN=ACVR2B PE=2 SV=1	api-let-7	1	1	2	GO:0016021(integral to membrane);GO:0017002(activin-activated receptor activity);GO:0005524(ATP binding);GO:0046872(metal ion binding);GO:0004702(receptor signaling protein serine/threonine kinase activity);GO:0005024(transforming growth factor beta-activated receptor activity);GO:0032924(activin receptor signaling pathway)	ko04060(Cytokine-cytokine receptor interaction);ko04350(TGF-beta signaling pathway)
ACYPI004520-RA	aphidbase_2.1b_mRNA	Acyrthosiphon pisum	ACYPI004520-RA	MDHC	sp|Q5ZME2|MDHC_CHICK Malate dehydrogenase, cytoplasmic OS=Gallus gallus GN=MDH1 PE=2 SV=1	api-let-7	1	1	2	GO:0005488(binding);GO:0030060(L-malate dehydrogenase activity);GO:0044262(cellular carbohydrate metabolic process);GO:0006108(malate metabolic process);GO:0006099(tricarboxylic acid cycle)	ko00020(Citrate cycle );ko00620(Pyruvate metabolism);ko00630(Glyoxylate and dicarboxylate metabolism);ko00710(Carbon fixation in photosynthetic organisms)
ACYPI004856-RA	aphidbase_2.1b_mRNA	Acyrthosiphon pisum	ACYPI004856-RA	-	-	api-let-7	1	1	2
ACYPI004903-RA	aphidbase_2.1b_mRNA	Acyrthosiphon pisum	ACYPI004903-RA	PERC	sp|Q9VEG6|PERC_DROME Chorion peroxidase OS=Drosophila melanogaster GN=Pxt PE=2 SV=3	api-let-7	1	1	2	GO:0005615(extracellular space);GO:0020037(heme binding);GO:0004601(peroxidase activity);GO:0007306(eggshell chorion assembly);GO:0042744(hydrogen peroxide catabolic process)	ko00360(Phenylalanine metabolism);ko00680(Methane metabolism);ko00940(Phenylpropanoid biosynthesis)
ACYPI004943-RA	aphidbase_2.1b_mRNA	Acyrthosiphon pisum	ACYPI004943-RA	CU21	sp|P81225|CU21_LOCMI Cuticle protein 21 OS=Locusta migratoria GN=ACP21 PE=1 SV=1	api-let-7	1	1	2	GO:0042302(structural constituent of cuticle)
ACYPI005157-RA	aphidbase_2.1b_mRNA	Acyrthosiphon pisum	ACYPI005157-RA	WDR61	sp|Q6P5M2|WDR61_DANRE WD repeat-containing protein 61 OS=Danio rerio GN=wdr61 PE=2 SV=1	api-let-7	1	1	2
ACYPI005253-RA	aphidbase_2.1b_mRNA	Acyrthosiphon pisum	ACYPI005253-RA	TBC24	sp|A1A5K6|TBC24_XENLA TBC1 domain family member 24 OS=Xenopus laevis GN=tbc1d24 PE=2 SV=1	api-let-7	1	1	2	GO:0005622(intracellular);GO:0005097(Rab GTPase activator activity)
ACYPI005468-RA	aphidbase_2.1b_mRNA	Acyrthosiphon pisum	ACYPI005468-RA	SHC1	sp|Q8AY68|SHC1_XENLA SHC-transforming protein 1 OS=Xenopus laevis GN=shc1 PE=1 SV=2	api-let-7	1	1	2	GO:0005737(cytoplasm);GO:0035556(intracellular signal transduction);GO:0040008(regulation of growth)	ko04012(ErbB signaling pathway);ko04062(Chemokine signaling pathway);ko04510(Focal adhesion);ko04650(Natural killer cell mediated cytotoxicity);ko04722(Neurotrophin signaling pathway);ko04910(Insulin signaling pathway);ko05100(Bacterial invasion of epithelial cells);ko05214(Glioma);ko05220(Chronic myeloid leukemia)
ACYPI005667-RA	aphidbase_2.1b_mRNA	Acyrthosiphon pisum	ACYPI005667-RA	ADCY6	sp|P30804|ADCY6_CANFA Adenylate cyclase type 6 OS=Canis familiaris GN=ADCY6 PE=2 SV=1	api-let-7	1	1	2	GO:0016021(integral to membrane);GO:0004016(adenylate cyclase activity);GO:0005524(ATP binding);GO:0046872(metal ion binding)	ko00230(Purine metabolism);ko04062(Chemokine signaling pathway);ko04114(Oocyte meiosis);ko04270(Vascular smooth muscle contraction);ko04540(Gap junction);ko04742(Taste transduction);ko04912(GnRH signaling pathway);ko04914(Progesterone-mediated oocyte maturation);ko04916(Melanogenesis);ko04962(Vasopressin-regulated water reabsorption);ko05414(Dilated cardiomyopathy)
ACYPI005673-RA	aphidbase_2.1b_mRNA	Acyrthosiphon pisum	ACYPI005673-RA	BICD	sp|P16568|BICD_DROME Protein bicaudal D OS=Drosophila melanogaster GN=BicD PE=1 SV=2	api-let-7	1	1	2	GO:0005856(cytoskeleton);GO:0005794(Golgi apparatus);GO:0045502(dynein binding);GO:0007294(germarium-derived oocyte fate determination);GO:0008298(intracellular mRNA localization);GO:0051028(mRNA transport);GO:0007314(oocyte anterior/posterior axis specification);GO:0008103(oocyte microtubule cytoskeleton polarization);GO:0007312(oocyte nucleus migration involved in oocyte dorsal/ventral axis spe…
ACYPI005674-RA	aphidbase_2.1b_mRNA	Acyrthosiphon pisum	ACYPI005674-RA	PSA1	sp|Q3T0X5|PSA1_BOVIN Proteasome subunit alpha type-1 OS=Bos taurus GN=PSMA1 PE=1 SV=1	api-let-7	1	1	2	GO:0005737(cytoplasm);GO:0005634(nucleus);GO:0019773(proteasome core complex, alpha-subunit complex);GO:0004298(threonine-type endopeptidase activity);GO:0006511(ubiquitin-dependent protein catabolic process)	ko03050(Proteasome)
ACYPI005756-RA	aphidbase_2.1b_mRNA	Acyrthosiphon pisum	ACYPI005756-RA	CHIA1	sp|P20533|CHIA1_BACCI Chitinase A1 OS=Bacillus circulans GN=chiA1 PE=1 SV=1	api-let-7	1	1	2	GO:0005576(extracellular region);GO:0030246(carbohydrate binding);GO:0043169(cation binding);GO:0004568(chitinase activity);GO:0006032(chitin catabolic process)	ko00520(Amino sugar and nucleotide sugar metabolism)
ACYPI005768-RA	aphidbase_2.1b_mRNA	Acyrthosiphon pisum	ACYPI005768-RA	CRY1	sp|Q17DK5|CRY1_AEDAE Cryptochrome-1 OS=Aedes aegypti GN=cry PE=3 SV=1	api-let-7	1	1	2	GO:0005641(nuclear envelope lumen);GO:0048471(perinuclear region of cytoplasm);GO:0009882(blue light photoreceptor activity);GO:0003913(DNA photolyase activity);GO:0050660(flavin adenine dinucleotide binding);GO:0000166(nucleotide binding);GO:0006281(DNA repair);GO:0045892(negative regulation of transcription, DNA-dependent);GO:0000060(protein import into nucleus, translocation);GO:0018298(protei…	ko04710(Circadian rhythm - mammal)
ACYPI006020-RA	aphidbase_2.1b_mRNA	Acyrthosiphon pisum	ACYPI006020-RA	ASUN	sp|B4JHB4|ASUN_DROGR Protein asunder OS=Drosophila grimshawi GN=asun PE=3 SV=1	api-let-7	1	1	2	GO:0051301(cell division);GO:0007067(mitosis);GO:0007275(multicellular organismal development);GO:0007346(regulation of mitotic cell cycle)
ACYPI006085-RA	aphidbase_2.1b_mRNA	Acyrthosiphon pisum	ACYPI006085-RA	-	-	api-let-7	1	1	2
ACYPI006129-RA	aphidbase_2.1b_mRNA	Acyrthosiphon pisum	ACYPI006129-RA	AN13C	sp|Q7ZUV0|AN13C_DANRE Ankyrin repeat domain-containing protein 13C OS=Danio rerio GN=ankrd13c PE=2 SV=1	api-let-7	1	1	2	GO:0005789(endoplasmic reticulum membrane)
ACYPI006136-RA	aphidbase_2.1b_mRNA	Acyrthosiphon pisum	ACYPI006136-RA	PDE6	sp|B4NAL6|PDE6_DROWI cGMP-specific 3',5'-cyclic phosphodiesterase OS=Drosophila willistoni GN=Pde6 PE=3 SV=1	api-let-7	1	1	2	GO:0005886(plasma membrane);GO:0047555(3',5'-cyclic-GMP phosphodiesterase activity);GO:0046872(metal ion binding);GO:0046068(cGMP metabolic process);GO:0007165(signal transduction)	ko00230(Purine metabolism)
ACYPI006248-RA	aphidbase_2.1b_mRNA	Acyrthosiphon pisum	ACYPI006248-RA	6PGL	sp|O95336|6PGL_HUMAN 6-phosphogluconolactonase OS=Homo sapiens GN=PGLS PE=1 SV=2	api-let-7	1	1	2	GO:0005829(cytosol);GO:0017057(6-phosphogluconolactonase activity)	ko00030(Pentose phosphate pathway)
ACYPI006362-RA	aphidbase_2.1b_mRNA	Acyrthosiphon pisum	ACYPI006362-RA	PARP	sp|Q11208|PARP_SARPE Poly [ADP-ribose] polymerase OS=Sarcophaga peregrina PE=1 SV=1	api-let-7	1	1	2	GO:0005634(nucleus);GO:0003677(DNA binding);GO:0051287(NAD binding);GO:0003950(NAD+ ADP-ribosyltransferase activity);GO:0008270(zinc ion binding);GO:0006471(protein ADP-ribosylation)	ko03410(Base excision repair)
ACYPI006523-RA	aphidbase_2.1b_mRNA	Acyrthosiphon pisum	ACYPI006523-RA	Y2165	sp|C0LGK4|Y2165_ARATH Probable LRR receptor-like serine/threonine-protein kinase At2g16250 OS=Arabidopsis thaliana GN=At2g16250 PE=1 SV=1	api-let-7	1	1	2	GO:0016021(integral to membrane);GO:0009505(plant-type cell wall);GO:0005886(plasma membrane);GO:0009506(plasmodesma);GO:0005524(ATP binding);GO:0004674(protein serine/threonine kinase activity);GO:0004872(receptor activity)	ko04620(Toll-like receptor signaling pathway)
ACYPI006633-RA	aphidbase_2.1b_mRNA	Acyrthosiphon pisum	ACYPI006633-RA	-	-	api-let-7	1	1	2
ACYPI006694-RA	aphidbase_2.1b_mRNA	Acyrthosiphon pisum	ACYPI006694-RA	ALDR	sp|P16116|ALDR_BOVIN Aldose reductase OS=Bos taurus GN=AKR1B1 PE=1 SV=1	api-let-7	1	1	2	GO:0005737(cytoplasm);GO:0047006(17-alpha,20-alpha-dihydroxypregn-4-en-3-one dehydrogenase activity);GO:0004032(alditol:NADP+ 1-oxidoreductase activity)	ko00040(Pentose and glucuronate interconversions);ko00051(Fructose and mannose metabolism);ko00052(Galactose metabolism);ko00561(Glycerolipid metabolism);ko00620(Pyruvate metabolism)
ACYPI006763-RA	aphidbase_2.1b_mRNA	Acyrthosiphon pisum	ACYPI006763-RA	TRI37	sp|Q6PCX9|TRI37_MOUSE E3 ubiquitin-protein ligase TRIM37 OS=Mus musculus GN=Trim37 PE=2 SV=1	api-let-7	1	1	2	GO:0048471(perinuclear region of cytoplasm);GO:0005777(peroxisome);GO:0016874(ligase activity);GO:0008270(zinc ion binding)	ko04120(Ubiquitin mediated proteolysis)
ACYPI006792-RA	aphidbase_2.1b_mRNA	Acyrthosiphon pisum	ACYPI006792-RA	BI1	sp|Q9IA79|BI1_PAROL Probable Bax inhibitor 1 OS=Paralichthys olivaceus GN=tmbim6 PE=2 SV=1	api-let-7	1	1	2	GO:0016021(integral to membrane);GO:0006915(apoptosis);GO:0043066(negative regulation of apoptosis)
ACYPI007116-RA	aphidbase_2.1b_mRNA	Acyrthosiphon pisum	ACYPI007116-RA	MIER2	sp|A5PJX4|MIER2_BOVIN Mesoderm induction early response protein 2 OS=Bos taurus GN=MIER2 PE=2 SV=1	api-let-7	1	1	2	GO:0005634(nucleus);GO:0003677(DNA binding);GO:0006355(regulation of transcription, DNA-dependent);GO:0006351(transcription, DNA-dependent)
ACYPI007155-RA	aphidbase_2.1b_mRNA	Acyrthosiphon pisum	ACYPI007155-RA	ZN271	sp|Q5R5U3|ZN271_PONAB Zinc finger protein 271 OS=Pongo abelii GN=ZNF271 PE=2 SV=1	api-let-7	1	1	2	GO:0005634(nucleus);GO:0003677(DNA binding);GO:0008270(zinc ion binding);GO:0006355(regulation of transcription, DNA-dependent);GO:0006351(transcription, DNA-dependent)
ACYPI007211-RA	aphidbase_2.1b_mRNA	Acyrthosiphon pisum	ACYPI007211-RA	CSBC	sp|P46333|CSBC_BACSU Probable metabolite transport protein CsbC OS=Bacillus subtilis (strain 168) GN=csbC PE=1 SV=3	api-let-7	1	1	2	GO:0016021(integral to membrane);GO:0005886(plasma membrane);GO:0022891(substrate-specific transmembrane transporter activity)	ko04113(Meiosis - yeast)
ACYPI007293-RA	aphidbase_2.1b_mRNA	Acyrthosiphon pisum	ACYPI007293-RA	ILF2	sp|Q9VG73|ILF2_DROME Interleukin enhancer-binding factor 2 homolog OS=Drosophila melanogaster GN=CG5641 PE=2 SV=1	api-let-7	1	1	2	GO:0071013(catalytic step 2 spliceosome);GO:0005730(nucleolus);GO:0071011(precatalytic spliceosome);GO:0005524(ATP binding);GO:0003677(DNA binding);GO:0003725(double-stranded RNA binding);GO:0016740(transferase activity);GO:0006955(immune response);GO:0000398(nuclear mRNA splicing, via spliceosome);GO:0045893(positive regulation of transcription, DNA-dependent);GO:0006351(transcription, DNA-depen…
ACYPI007318-RA	aphidbase_2.1b_mRNA	Acyrthosiphon pisum	ACYPI007318-RA	SL9B2	sp|Q5BKR2|SL9B2_MOUSE Mitochondrial sodium/hydrogen exchanger 9B2 OS=Mus musculus GN=Slc9b2 PE=2 SV=2	api-let-7	1	1	2	GO:0016021(integral to membrane);GO:0031966(mitochondrial membrane);GO:0015299(solute:hydrogen antiporter activity);GO:0006814(sodium ion transport)
ACYPI007398-RA	aphidbase_2.1b_mRNA	Acyrthosiphon pisum	ACYPI007398-RA	TNPO3	sp|Q6P2B1|TNPO3_MOUSE Transportin-3 OS=Mus musculus GN=Tnpo3 PE=1 SV=1	api-let-7	1	1	2	GO:0005737(cytoplasm);GO:0005634(nucleus);GO:0005488(binding);GO:0035048(splicing factor protein import into nucleus)
ACYPI007465-RA	aphidbase_2.1b_mRNA	Acyrthosiphon pisum	ACYPI007465-RA	-	-	api-let-7	1	1	2
ACYPI007466-RA	aphidbase_2.1b_mRNA	Acyrthosiphon pisum	ACYPI007466-RA	PTP99	sp|P35832|PTP99_DROME Tyrosine-protein phosphatase 99A OS=Drosophila melanogaster GN=Ptp99A PE=2 SV=2	api-let-7	1	1	2	GO:0030424(axon);GO:0016021(integral to membrane);GO:0004725(protein tyrosine phosphatase activity);GO:0007415(defasciculation of motor neuron axon);GO:0008045(motor axon guidance)
ACYPI007577-RA	aphidbase_2.1b_mRNA	Acyrthosiphon pisum	ACYPI007577-RA	SYIM	sp|Q9NSE4|SYIM_HUMAN Isoleucine--tRNA ligase, mitochondrial OS=Homo sapiens GN=IARS2 PE=1 SV=2	api-let-7	1	1	2		ko00290(Valine,ko leucine and isoleucine biosynthesis);ko00970(Aminoacyl-tRNA biosynthesis)
ACYPI007736-RA	aphidbase_2.1b_mRNA	Acyrthosiphon pisum	ACYPI007736-RA	-	-	api-let-7	1	1	2
ACYPI007762-RA	aphidbase_2.1b_mRNA	Acyrthosiphon pisum	ACYPI007762-RA	-	-	api-let-7	1	1	2
ACYPI007793-RA	aphidbase_2.1b_mRNA	Acyrthosiphon pisum	ACYPI007793-RA	MLL1	sp|Q03164|MLL1_HUMAN Histone-lysine N-methyltransferase MLL OS=Homo sapiens GN=MLL PE=1 SV=5	api-let-7	1	1	2
ACYPI007807-RA	aphidbase_2.1b_mRNA	Acyrthosiphon pisum	ACYPI007807-RA	PLXB3	sp|Q9QY40|PLXB3_MOUSE Plexin-B3 OS=Mus musculus GN=Plxnb3 PE=1 SV=2	api-let-7	1	1	2	GO:0016021(integral to membrane);GO:0005622(intracellular);GO:0004872(receptor activity);GO:0007275(multicellular organismal development);GO:0007165(signal transduction)	ko04360(Axon guidance)
ACYPI007892-RA	aphidbase_2.1b_mRNA	Acyrthosiphon pisum	ACYPI007892-RA	-	-	api-let-7	1	1	2
ACYPI008058-RA	aphidbase_2.1b_mRNA	Acyrthosiphon pisum	ACYPI008058-RA	RAB3	sp|P25228|RAB3_DROME Ras-related protein Rab-3 OS=Drosophila melanogaster GN=Rab3 PE=1 SV=1	api-let-7	1	1	2	GO:0030054(cell junction);GO:0048786(presynaptic active zone);GO:0008021(synaptic vesicle);GO:0005525(GTP binding);GO:0006887(exocytosis);GO:0048790(maintenance of presynaptic active zone structure);GO:0015031(protein transport);GO:0007264(small GTPase mediated signal transduction)
ACYPI008097-RA	aphidbase_2.1b_mRNA	Acyrthosiphon pisum	ACYPI008097-RA	NAA60	sp|A3KPA3|NAA60_DANRE N-alpha-acetyltransferase 60 OS=Danio rerio GN=naa60 PE=2 SV=1	api-let-7	1	1	2	GO:0004596(peptide alpha-N-acetyltransferase activity);GO:0007059(chromosome segregation);GO:0017196(N-terminal peptidyl-methionine acetylation)
ACYPI008267-RA	aphidbase_2.1b_mRNA	Acyrthosiphon pisum	ACYPI008267-RA	DHB12	sp|Q28IU1|DHB12_XENTR Estradiol 17-beta-dehydrogenase 12 OS=Xenopus tropicalis GN=hsd17b12 PE=2 SV=1	api-let-7	1	1	2	GO:0005789(endoplasmic reticulum membrane);GO:0016021(integral to membrane);GO:0005488(binding);GO:0004303(estradiol 17-beta-dehydrogenase activity);GO:0006694(steroid biosynthetic process)	ko00051(Fructose and mannose metabolism);ko00363(Bisphenol A degradation);ko00591(Linoleic acid metabolism);ko00625(Tetrachloroethene degradation);ko00650(Butanoate metabolism)
ACYPI008301-RA	aphidbase_2.1b_mRNA	Acyrthosiphon pisum	ACYPI008301-RA	ARNT	sp|O15945|ARNT_DROME Aryl hydrocarbon receptor nuclear translocator homolog OS=Drosophila melanogaster GN=tgo PE=1 SV=3	api-let-7	1	1	2	GO:0005634(nucleus);GO:0043234(protein complex);GO:0046982(protein heterodimerization activity);GO:0043565(sequence-specific DNA binding);GO:0003700(sequence-specific DNA binding transcription factor activity);GO:0004871(signal transducer activity);GO:0007420(brain development);GO:0048813(dendrite morphogenesis);GO:0007425(epithelial cell fate determination, open tracheal system);GO:0007517(muscl…	ko05200(Pathways in cancer);ko05211(Renal cell carcinoma)
ACYPI008544-RA	aphidbase_2.1b_mRNA	Acyrthosiphon pisum	ACYPI008544-RA	ARI4B	sp|Q4LE39|ARI4B_HUMAN AT-rich interactive domain-containing protein 4B OS=Homo sapiens GN=ARID4B PE=1 SV=2	api-let-7	1	1	2
ACYPI008563-RA	aphidbase_2.1b_mRNA	Acyrthosiphon pisum	ACYPI008563-RA	ANO1	sp|Q8BHY3|ANO1_MOUSE Anoctamin-1 OS=Mus musculus GN=Ano1 PE=1 SV=2	api-let-7	1	1	2	GO:0034707(chloride channel complex);GO:0005737(cytoplasm);GO:0005886(plasma membrane);GO:0005229(intracellular calcium activated chloride channel activity);GO:0060438(trachea development)
ACYPI008789-RA	aphidbase_2.1b_mRNA	Acyrthosiphon pisum	ACYPI008789-RA	GPC6	sp|Q9R087|GPC6_MOUSE Glypican-6 OS=Mus musculus GN=Gpc6 PE=1 SV=1	api-let-7	1	1	2	GO:0031225(anchored to membrane);GO:0005615(extracellular space);GO:0005886(plasma membrane);GO:0005578(proteinaceous extracellular matrix);GO:0043395(heparan sulfate proteoglycan binding)
ACYPI008804-RA	aphidbase_2.1b_mRNA	Acyrthosiphon pisum	ACYPI008804-RA	ODO1	sp|Q6P6Z8|ODO1_XENLA 2-oxoglutarate dehydrogenase, mitochondrial OS=Xenopus laevis GN=ogdh PE=2 SV=1	api-let-7	1	1	2	GO:0005759(mitochondrial matrix);GO:0004591(oxoglutarate dehydrogenase );GO:0030976(thiamine pyrophosphate binding);GO:0006096(glycolysis)	ko00020(Citrate cycle );ko00310(Lysine degradation);ko00380(Tryptophan metabolism)
ACYPI008819-RA	aphidbase_2.1b_mRNA	Acyrthosiphon pisum	ACYPI008819-RA	-	-	api-let-7	1	1	2
ACYPI008831-RA	aphidbase_2.1b_mRNA	Acyrthosiphon pisum	ACYPI008831-RA	S17A5	sp|Q9NRA2|S17A5_HUMAN Sialin OS=Homo sapiens GN=SLC17A5 PE=1 SV=2	api-let-7	1	1	2	GO:0005887(integral to plasma membrane);GO:0005765(lysosomal membrane);GO:0005624(membrane fraction);GO:0015136(sialic acid transmembrane transporter activity);GO:0005351(sugar:hydrogen symporter activity);GO:0006820(anion transport)
ACYPI008832-RA	aphidbase_2.1b_mRNA	Acyrthosiphon pisum	ACYPI008832-RA	-	-	api-let-7	1	1	2
ACYPI008899-RA	aphidbase_2.1b_mRNA	Acyrthosiphon pisum	ACYPI008899-RA	ASUN	sp|Q6DIK0|ASUN_XENTR Protein asunder homolog OS=Xenopus tropicalis GN=asun PE=2 SV=1	api-let-7	1	1	2	GO:0051301(cell division);GO:0007067(mitosis);GO:0007275(multicellular organismal development);GO:0007346(regulation of mitotic cell cycle)	ko00260(Glycine,ko serine and threonine metabolism)
ACYPI009056-RA	aphidbase_2.1b_mRNA	Acyrthosiphon pisum	ACYPI009056-RA	-	-	api-let-7	1	1	2
ACYPI009163-RA	aphidbase_2.1b_mRNA	Acyrthosiphon pisum	ACYPI009163-RA	2015-09-02	sp|P54359|SEPT2_DROME Septin-2 OS=Drosophila melanogaster GN=Sep2 PE=2 SV=2	api-let-7	1	1	2	GO:0045172(germline ring canal);GO:0005875(microtubule associated complex);GO:0031105(septin complex);GO:0005819(spindle);GO:0005525(GTP binding);GO:0003924(GTPase activity);GO:0005515(protein binding);GO:0007349(cellularization);GO:0000910(cytokinesis);GO:0007067(mitosis)	ko05012(Parkinson's disease)
ACYPI009388-RA	aphidbase_2.1b_mRNA	Acyrthosiphon pisum	ACYPI009388-RA	PLCD	sp|Q9NRZ5|PLCD_HUMAN 1-acyl-sn-glycerol-3-phosphate acyltransferase delta OS=Homo sapiens GN=AGPAT4 PE=1 SV=1	api-let-7	1	1	2	GO:0016021(integral to membrane);GO:0003841(1-acylglycerol-3-phosphate O-acyltransferase activity);GO:0008654(phospholipid biosynthetic process)	ko00561(Glycerolipid metabolism);ko00564(Glycerophospholipid metabolism)
ACYPI009431-RA	aphidbase_2.1b_mRNA	Acyrthosiphon pisum	ACYPI009431-RA	GNAO	sp|P38404|GNAO_LOCMI Guanine nucleotide-binding protein G(o) subunit alpha OS=Locusta migratoria PE=3 SV=1	api-let-7	1	1	2	GO:0005525(GTP binding);GO:0046872(metal ion binding);GO:0004871(signal transducer activity);GO:0007186(G-protein coupled receptor protein signaling pathway)	ko04730(Long-term depression);ko04916(Melanogenesis);ko05142(Chagas disease)
ACYPI009512-RA	aphidbase_2.1b_mRNA	Acyrthosiphon pisum	ACYPI009512-RA	-	-	api-let-7	1	1	2
ACYPI009643-RA	aphidbase_2.1b_mRNA	Acyrthosiphon pisum	ACYPI009643-RA	BCL7A	sp|Q5XFY4|BCL7A_DANRE B-cell CLL/lymphoma 7 protein family member A OS=Danio rerio GN=bcl7a PE=2 SV=1	api-let-7	1	1	2
ACYPI009769-RA	aphidbase_2.1b_mRNA	Acyrthosiphon pisum	ACYPI009769-RA	G3P	sp|Q4U3L0|G3P_GLOMM Glyceraldehyde-3-phosphate dehydrogenase OS=Glossina morsitans morsitans GN=Gapdh PE=2 SV=1	api-let-7	1	1	2	GO:0005737(cytoplasm);GO:0004365(glyceraldehyde-3-phosphate dehydrogenase );GO:0051287(NAD binding);GO:0006096(glycolysis)	ko00010(Glycolysis / Gluconeogenesis);ko05010(Alzheimer's disease)
ACYPI009929-RA	aphidbase_2.1b_mRNA	Acyrthosiphon pisum	ACYPI009929-RA	ATG2B	sp|Q96BY7|ATG2B_HUMAN Autophagy-related protein 2 homolog B OS=Homo sapiens GN=ATG2B PE=1 SV=5	api-let-7	1	1	2
ACYPI010048-RA	aphidbase_2.1b_mRNA	Acyrthosiphon pisum	ACYPI010048-RA	WDR35	sp|A6N6J5|WDR35_RAT WD repeat-containing protein 35 OS=Rattus norvegicus GN=Wdr35 PE=1 SV=1	api-let-7	1	1	2
ACYPI010152-RA	aphidbase_2.1b_mRNA	Acyrthosiphon pisum	ACYPI010152-RA	TSAP1	sp|Q9NX07|TSAP1_HUMAN tRNA selenocysteine 1-associated protein 1 OS=Homo sapiens GN=TRNAU1AP PE=1 SV=1	api-let-7	1	1	2	GO:0005737(cytoplasm);GO:0005634(nucleus);GO:0000166(nucleotide binding);GO:0003723(RNA binding);GO:0001514(selenocysteine incorporation)
ACYPI060116-RA	aphidbase_2.1b_mRNA	Acyrthosiphon pisum	ACYPI060116-RA	-	-	api-let-7	1	1	2
ACYPI061017-RA	aphidbase_2.1b_mRNA	Acyrthosiphon pisum	ACYPI061017-RA	-	-	api-let-7	1	1	2
ACYPI061029-RA	aphidbase_2.1b_mRNA	Acyrthosiphon pisum	ACYPI061029-RA	-	-	api-let-7	1	1	2
ACYPI061232-RA	aphidbase_2.1b_mRNA	Acyrthosiphon pisum	ACYPI061232-RA	-	-	api-let-7	1	1	2
ACYPI061306-RA	aphidbase_2.1b_mRNA	Acyrthosiphon pisum	ACYPI061306-RA	-	-	api-let-7	1	1	2
ACYPI061622-RA	aphidbase_2.1b_mRNA	Acyrthosiphon pisum	ACYPI061622-RA	-	-	api-let-7	1	1	2
ACYPI062144-RA	aphidbase_2.1b_mRNA	Acyrthosiphon pisum	ACYPI062144-RA	-	-	api-let-7	1	1	2
ACYPI062225-RA	aphidbase_2.1b_mRNA	Acyrthosiphon pisum	ACYPI062225-RA	-	-	api-let-7	1	1	2
ACYPI062273-RA	aphidbase_2.1b_mRNA	Acyrthosiphon pisum	ACYPI062273-RA	-	-	api-let-7	1	1	2
ACYPI062656-RA	aphidbase_2.1b_mRNA	Acyrthosiphon pisum	ACYPI062656-RA	-	-	api-let-7	1	1	2
ACYPI062879-RA	aphidbase_2.1b_mRNA	Acyrthosiphon pisum	ACYPI062879-RA	-	-	api-let-7	1	1	2
ACYPI063832-RA	aphidbase_2.1b_mRNA	Acyrthosiphon pisum	ACYPI063832-RA	-	-	api-let-7	1	1	2
ACYPI063840-RA	aphidbase_2.1b_mRNA	Acyrthosiphon pisum	ACYPI063840-RA	-	-	api-let-7	1	1	2
ACYPI064025-RA	aphidbase_2.1b_mRNA	Acyrthosiphon pisum	ACYPI064025-RA	-	-	api-let-7	1	1	2
ACYPI064034-RA	aphidbase_2.1b_mRNA	Acyrthosiphon pisum	ACYPI064034-RA	EPHA7	sp|Q15375|EPHA7_HUMAN Ephrin type-A receptor 7 OS=Homo sapiens GN=EPHA7 PE=1 SV=3	api-let-7	1	1	2		ko04360(Axon guidance)
ACYPI064223-RA	aphidbase_2.1b_mRNA	Acyrthosiphon pisum	ACYPI064223-RA	-	-	api-let-7	1	1	2
ACYPI064521-RA	aphidbase_2.1b_mRNA	Acyrthosiphon pisum	ACYPI064521-RA	-	-	api-let-7	1	1	2		ko00860(Porphyrin and chlorophyll metabolism)
ACYPI064838-RA	aphidbase_2.1b_mRNA	Acyrthosiphon pisum	ACYPI064838-RA	-	-	api-let-7	1	1	2
ACYPI066275-RA	aphidbase_2.1b_mRNA	Acyrthosiphon pisum	ACYPI066275-RA	Y2R2	sp|P16425|Y2R2_DROME Putative 115 kDa protein in type-1 retrotransposable element R1DM OS=Drosophila melanogaster PE=4 SV=1	api-let-7	1	1	2	GO:0003723(RNA binding);GO:0003964(RNA-directed DNA polymerase activity);GO:0006278(RNA-dependent DNA replication)
ACYPI066719-RA	aphidbase_2.1b_mRNA	Acyrthosiphon pisum	ACYPI066719-RA	-	-	api-let-7	1	1	2		ko00190(Oxidative phosphorylation);ko05010(Alzheimer's disease);ko05012(Parkinson's disease);ko05016(Huntington's disease)
ACYPI067015-RA	aphidbase_2.1b_mRNA	Acyrthosiphon pisum	ACYPI067015-RA	-	-	api-let-7	1	1	2
ACYPI067259-RA	aphidbase_2.1b_mRNA	Acyrthosiphon pisum	ACYPI067259-RA	RTJK	sp|P21328|RTJK_DROME RNA-directed DNA polymerase from mobile element jockey OS=Drosophila melanogaster GN=pol PE=1 SV=1	api-let-7	1	1	2	GO:0003723(RNA binding);GO:0003964(RNA-directed DNA polymerase activity);GO:0006278(RNA-dependent DNA replication)
ACYPI067972-RA	aphidbase_2.1b_mRNA	Acyrthosiphon pisum	ACYPI067972-RA	-	-	api-let-7	1	1	2
ACYPI068308-RA	aphidbase_2.1b_mRNA	Acyrthosiphon pisum	ACYPI068308-RA	-	-	api-let-7	1	1	2
ACYPI068620-RA	aphidbase_2.1b_mRNA	Acyrthosiphon pisum	ACYPI068620-RA	-	-	api-let-7	1	1	2
ACYPI068942-RA	aphidbase_2.1b_mRNA	Acyrthosiphon pisum	ACYPI068942-RA	-	-	api-let-7	1	1	2
ACYPI069007-RA	aphidbase_2.1b_mRNA	Acyrthosiphon pisum	ACYPI069007-RA	YG31B	sp|Q99315|YG31B_YEAST Transposon Ty3-G Gag-Pol polyprotein OS=Saccharomyces cerevisiae (strain ATCC 204508 / S288c) GN=TY3B-G PE=1 SV=3	api-let-7	1	1	2	GO:0005737(cytoplasm);GO:0005634(nucleus);GO:0004190(aspartic-type endopeptidase activity);GO:0005524(ATP binding);GO:0003677(DNA binding);GO:0003887(DNA-directed DNA polymerase activity);GO:0004523(ribonuclease H activity);GO:0003723(RNA binding);GO:0003964(RNA-directed DNA polymerase activity);GO:0008270(zinc ion binding);GO:0015074(DNA integration);GO:0006310(DNA recombination);GO:0006278(RNA-…
ACYPI069048-RA	aphidbase_2.1b_mRNA	Acyrthosiphon pisum	ACYPI069048-RA	-	-	api-let-7	1	1	2
ACYPI069137-RA	aphidbase_2.1b_mRNA	Acyrthosiphon pisum	ACYPI069137-RA	RTXE	sp|Q9NBX4|RTXE_DROME Probable RNA-directed DNA polymerase from transposon X-element OS=Drosophila melanogaster GN=X-element\ORF2 PE=3 SV=1	api-let-7	1	1	2	GO:0003723(RNA binding);GO:0003964(RNA-directed DNA polymerase activity);GO:0006278(RNA-dependent DNA replication);GO:0006313(transposition, DNA-mediated)	ko00230(Purine metabolism);ko00240(Pyrimidine metabolism);ko03020(RNA polymerase);ko05016(Huntington's disease)
ACYPI069348-RA	aphidbase_2.1b_mRNA	Acyrthosiphon pisum	ACYPI069348-RA	ROBO2	sp|Q9HCK4|ROBO2_HUMAN Roundabout homolog 2 OS=Homo sapiens GN=ROBO2 PE=1 SV=2	api-let-7	1	1	2	GO:0030673(axolemma);GO:0009986(cell surface);GO:0016021(integral to membrane);GO:0008046(axon guidance receptor activity);GO:0042802(identical protein binding);GO:0061364(apoptosis involved in luteolysis);GO:0016199(axon midline choice point recognition);GO:0032870(cellular response to hormone stimulus);GO:0007156(homophilic cell adhesion);GO:0001656(metanephros development);GO:0050925(negative …	ko04360(Axon guidance)
ACYPI070366-RA	aphidbase_2.1b_mRNA	Acyrthosiphon pisum	ACYPI070366-RA	-	-	api-let-7	1	1	2
ACYPI070450-RA	aphidbase_2.1b_mRNA	Acyrthosiphon pisum	ACYPI070450-RA	-	-	api-let-7	1	1	2
ACYPI070520-RA	aphidbase_2.1b_mRNA	Acyrthosiphon pisum	ACYPI070520-RA	-	-	api-let-7	1	1	2
ACYPI070532-RA	aphidbase_2.1b_mRNA	Acyrthosiphon pisum	ACYPI070532-RA	-	-	api-let-7	1	1	2
ACYPI071281-RA	aphidbase_2.1b_mRNA	Acyrthosiphon pisum	ACYPI071281-RA	-	-	api-let-7	1	1	2
ACYPI071565-RA	aphidbase_2.1b_mRNA	Acyrthosiphon pisum	ACYPI071565-RA	-	-	api-let-7	1	1	2
ACYPI071828-RA	aphidbase_2.1b_mRNA	Acyrthosiphon pisum	ACYPI071828-RA	-	-	api-let-7	1	1	2
ACYPI072665-RA	aphidbase_2.1b_mRNA	Acyrthosiphon pisum	ACYPI072665-RA	RTJK	sp|P21329|RTJK_DROFU RNA-directed DNA polymerase from mobile element jockey OS=Drosophila funebris GN=jockey\pol PE=1 SV=1	api-let-7	1	1	2	GO:0003723(RNA binding);GO:0003964(RNA-directed DNA polymerase activity);GO:0006278(RNA-dependent DNA replication)
ACYPI073763-RA	aphidbase_2.1b_mRNA	Acyrthosiphon pisum	ACYPI073763-RA	-	-	api-let-7	1	1	2
ACYPI080150-RA	aphidbase_2.1b_mRNA	Acyrthosiphon pisum	ACYPI080150-RA	-	-	api-let-7	1	1	2
ACYPI080157-RA	aphidbase_2.1b_mRNA	Acyrthosiphon pisum	ACYPI080157-RA	-	-	api-let-7	1	1	2
ACYPI080254-RA	aphidbase_2.1b_mRNA	Acyrthosiphon pisum	ACYPI080254-RA	RTXE	sp|Q9NBX4|RTXE_DROME Probable RNA-directed DNA polymerase from transposon X-element OS=Drosophila melanogaster GN=X-element\ORF2 PE=3 SV=1	api-let-7	1	1	2	GO:0003723(RNA binding);GO:0003964(RNA-directed DNA polymerase activity);GO:0006278(RNA-dependent DNA replication);GO:0006313(transposition, DNA-mediated)
ACYPI080392-RA	aphidbase_2.1b_mRNA	Acyrthosiphon pisum	ACYPI080392-RA	-	-	api-let-7	1	1	2
ACYPI080563-RA	aphidbase_2.1b_mRNA	Acyrthosiphon pisum	ACYPI080563-RA	-	-	api-let-7	1	1	2
ACYPI080618-RA	aphidbase_2.1b_mRNA	Acyrthosiphon pisum	ACYPI080618-RA	-	-	api-let-7	1	1	2
ACYPI080683-RA	aphidbase_2.1b_mRNA	Acyrthosiphon pisum	ACYPI080683-RA	-	-	api-let-7	1	1	2
ACYPI080963-RA	aphidbase_2.1b_mRNA	Acyrthosiphon pisum	ACYPI080963-RA	-	-	api-let-7	1	1	2
ACYPI081077-RA	aphidbase_2.1b_mRNA	Acyrthosiphon pisum	ACYPI081077-RA	-	-	api-let-7	1	1	2
ACYPI081517-RA	aphidbase_2.1b_mRNA	Acyrthosiphon pisum	ACYPI081517-RA	-	-	api-let-7	1	1	2
ACYPI081680-RA	aphidbase_2.1b_mRNA	Acyrthosiphon pisum	ACYPI081680-RA	GAGXE	sp|Q9NBX5|GAGXE_DROME Nucleic-acid-binding protein from transposon X-element OS=Drosophila melanogaster GN=ORF1 PE=4 SV=1	api-let-7	1	1	2	GO:0019013(viral nucleocapsid);GO:0003676(nucleic acid binding);GO:0008270(zinc ion binding);GO:0006313(transposition, DNA-mediated)
ACYPI082461-RA	aphidbase_2.1b_mRNA	Acyrthosiphon pisum	ACYPI082461-RA	-	-	api-let-7	1	1	2
ACYPI083024-RA	aphidbase_2.1b_mRNA	Acyrthosiphon pisum	ACYPI083024-RA	-	-	api-let-7	1	1	2
ACYPI083542-RA	aphidbase_2.1b_mRNA	Acyrthosiphon pisum	ACYPI083542-RA	-	-	api-let-7	1	1	2
ACYPI083659-RA	aphidbase_2.1b_mRNA	Acyrthosiphon pisum	ACYPI083659-RA	-	-	api-let-7	1	1	2
ACYPI083851-RA	aphidbase_2.1b_mRNA	Acyrthosiphon pisum	ACYPI083851-RA	-	-	api-let-7	1	1	2
ACYPI083923-RA	aphidbase_2.1b_mRNA	Acyrthosiphon pisum	ACYPI083923-RA	-	-	api-let-7	1	1	2
ACYPI084219-RA	aphidbase_2.1b_mRNA	Acyrthosiphon pisum	ACYPI084219-RA	-	-	api-let-7	1	1	2
ACYPI084291-RA	aphidbase_2.1b_mRNA	Acyrthosiphon pisum	ACYPI084291-RA	-	-	api-let-7	1	1	2
ACYPI084384-RA	aphidbase_2.1b_mRNA	Acyrthosiphon pisum	ACYPI084384-RA	-	-	api-let-7	1	1	2
ACYPI084516-RA	aphidbase_2.1b_mRNA	Acyrthosiphon pisum	ACYPI084516-RA	POL	sp|P10272|POL_BAEVM Pol polyprotein OS=Baboon endogenous virus (strain M7) GN=pol PE=3 SV=1	api-let-7	1	1	2	GO:0004190(aspartic-type endopeptidase activity);GO:0003677(DNA binding);GO:0004523(ribonuclease H activity);GO:0003723(RNA binding);GO:0003964(RNA-directed DNA polymerase activity);GO:0015074(DNA integration);GO:0006310(DNA recombination);GO:0006508(proteolysis);GO:0006278(RNA-dependent DNA replication)
ACYPI084599-RA	aphidbase_2.1b_mRNA	Acyrthosiphon pisum	ACYPI084599-RA	H4	sp|P84048|H4_ACRAS Histone H4 OS=Acrolepiopsis assectella GN=His4 PE=3 SV=2	api-let-7	1	1	2	GO:0000786(nucleosome);GO:0005634(nucleus);GO:0003677(DNA binding);GO:0006334(nucleosome assembly)	ko05322(Systemic lupus erythematosus)
ACYPI084852-RA	aphidbase_2.1b_mRNA	Acyrthosiphon pisum	ACYPI084852-RA	-	-	api-let-7	1	1	2
ACYPI084967-RA	aphidbase_2.1b_mRNA	Acyrthosiphon pisum	ACYPI084967-RA	-	-	api-let-7	1	1	2
ACYPI085050-RA	aphidbase_2.1b_mRNA	Acyrthosiphon pisum	ACYPI085050-RA	-	-	api-let-7	1	1	2
ACYPI085265-RA	aphidbase_2.1b_mRNA	Acyrthosiphon pisum	ACYPI085265-RA	-	-	api-let-7	1	1	2
ACYPI085312-RA	aphidbase_2.1b_mRNA	Acyrthosiphon pisum	ACYPI085312-RA	-	-	api-let-7	1	1	2
ACYPI085829-RA	aphidbase_2.1b_mRNA	Acyrthosiphon pisum	ACYPI085829-RA	-	-	api-let-7	1	1	2
ACYPI086170-RA	aphidbase_2.1b_mRNA	Acyrthosiphon pisum	ACYPI086170-RA	MBL	sp|O16011|MBL_DROME Protein muscleblind OS=Drosophila melanogaster GN=mbl PE=2 SV=2	api-let-7	1	1	2	GO:0005634(nucleus);GO:0048471(perinuclear region of cytoplasm);GO:0003677(DNA binding);GO:0008270(zinc ion binding);GO:0006915(apoptosis);GO:0001751(compound eye photoreceptor cell differentiation);GO:0009790(embryo development);GO:0007517(muscle organ development);GO:0007422(peripheral nervous system development);GO:0045924(regulation of female receptivity);GO:0007525(somatic muscle development…	ko05016(Huntington's disease)
ACYPI086238-RA	aphidbase_2.1b_mRNA	Acyrthosiphon pisum	ACYPI086238-RA	-	-	api-let-7	1	1	2
ACYPI086485-RA	aphidbase_2.1b_mRNA	Acyrthosiphon pisum	ACYPI086485-RA	-	-	api-let-7	1	1	2
ACYPI086517-RA	aphidbase_2.1b_mRNA	Acyrthosiphon pisum	ACYPI086517-RA	-	-	api-let-7	1	1	2
ACYPI086594-RA	aphidbase_2.1b_mRNA	Acyrthosiphon pisum	ACYPI086594-RA	-	-	api-let-7	1	1	2
ACYPI086610-RA	aphidbase_2.1b_mRNA	Acyrthosiphon pisum	ACYPI086610-RA	PHEX	sp|P70669|PHEX_MOUSE Metalloendopeptidase homolog PEX OS=Mus musculus GN=Phex PE=2 SV=1	api-let-7	1	1	2	GO:0005783(endoplasmic reticulum);GO:0005794(Golgi apparatus);GO:0016021(integral to membrane);GO:0048471(perinuclear region of cytoplasm);GO:0046872(metal ion binding);GO:0004222(metalloendopeptidase activity);GO:0031214(biomineral tissue development)
ACYPI086870-RA	aphidbase_2.1b_mRNA	Acyrthosiphon pisum	ACYPI086870-RA	-	-	api-let-7	1	1	2
ACYPI087247-RA	aphidbase_2.1b_mRNA	Acyrthosiphon pisum	ACYPI087247-RA	-	-	api-let-7	1	1	2
ACYPI087286-RA	aphidbase_2.1b_mRNA	Acyrthosiphon pisum	ACYPI087286-RA	-	-	api-let-7	1	1	2
ACYPI088037-RA	aphidbase_2.1b_mRNA	Acyrthosiphon pisum	ACYPI088037-RA	-	-	api-let-7	1	1	2
ACYPI088225-RA	aphidbase_2.1b_mRNA	Acyrthosiphon pisum	ACYPI088225-RA	-	-	api-let-7	1	1	2		ko04060(Cytokine-cytokine receptor interaction);ko04144(Endocytosis);ko04370(VEGF signaling pathway);ko04510(Focal adhesion)
ACYPI088248-RA	aphidbase_2.1b_mRNA	Acyrthosiphon pisum	ACYPI088248-RA	PLCG1	sp|P19174|PLCG1_HUMAN 1-phosphatidylinositol 4,5-bisphosphate phosphodiesterase gamma-1 OS=Homo sapiens GN=PLCG1 PE=1 SV=1	api-let-7	1	1	2	GO:0005829(cytosol);GO:0030027(lamellipodium);GO:0005886(plasma membrane);GO:0001726(ruffle);GO:0005509(calcium ion binding);GO:0004435(phosphatidylinositol phospholipase C activity);GO:0005515(protein binding);GO:0005057(receptor signaling protein activity);GO:0007202(activation of phospholipase C activity);GO:0007411(axon guidance);GO:0007596(blood coagulation);GO:0071364(cellular response to e…	ko00562(Inositol phosphate metabolism);ko04012(ErbB signaling pathway);ko04020(Calcium signaling pathway);ko04070(Phosphatidylinositol signaling system);ko04370(VEGF signaling pathway);ko04650(Natural killer cell mediated cytotoxicity);ko04664(Fc epsilon RI signaling pathway);ko04666(Fc gamma R-mediated phagocytosis);ko04670(Leucyte transendothelial migration);ko04722(Neurotrophin signaling pathw…
ACYPI088368-RA	aphidbase_2.1b_mRNA	Acyrthosiphon pisum	ACYPI088368-RA	-	-	api-let-7	1	1	2
ACYPI088372-RA	aphidbase_2.1b_mRNA	Acyrthosiphon pisum	ACYPI088372-RA	CHN	sp|Q7YU81|CHN_DROME Protein charlatan OS=Drosophila melanogaster GN=chn PE=2 SV=3	api-let-7	1	1	2	GO:0005634(nucleus);GO:0005515(protein binding);GO:0043565(sequence-specific DNA binding);GO:0003705(sequence-specific enhancer binding RNA polymerase II transcription factor activity);GO:0008270(zinc ion binding);GO:0001700(embryonic development via the syncytial blastoderm);GO:0042683(negative regulation of compound eye cone cell fate specification);GO:0007422(peripheral nervous system developm…
ACYPI088537-RA	aphidbase_2.1b_mRNA	Acyrthosiphon pisum	ACYPI088537-RA	-	-	api-let-7	1	1	2
ACYPI089059-RA	aphidbase_2.1b_mRNA	Acyrthosiphon pisum	ACYPI089059-RA	-	-	api-let-7	1	1	2
ACYPI089133-RA	aphidbase_2.1b_mRNA	Acyrthosiphon pisum	ACYPI089133-RA	-	-	api-let-7	1	1	2
ACYPI089207-RA	aphidbase_2.1b_mRNA	Acyrthosiphon pisum	ACYPI089207-RA	-	-	api-let-7	1	1	2
ACYPI20204-RA	aphidbase_2.1b_mRNA	Acyrthosiphon pisum	ACYPI20204-RA	-	-	api-let-7	1	1	2
ACYPI20826-RA	aphidbase_2.1b_mRNA	Acyrthosiphon pisum	ACYPI20826-RA	-	-	api-let-7	1	1	2
ACYPI20941-RA	aphidbase_2.1b_mRNA	Acyrthosiphon pisum	ACYPI20941-RA	-	-	api-let-7	1	1	2
ACYPI21388-RA	aphidbase_2.1b_mRNA	Acyrthosiphon pisum	ACYPI21388-RA	RTXE	sp|Q9NBX4|RTXE_DROME Probable RNA-directed DNA polymerase from transposon X-element OS=Drosophila melanogaster GN=X-element\ORF2 PE=3 SV=1	api-let-7	1	1	2	GO:0003723(RNA binding);GO:0003964(RNA-directed DNA polymerase activity);GO:0006278(RNA-dependent DNA replication);GO:0006313(transposition, DNA-mediated)	ko00230(Purine metabolism);ko00240(Pyrimidine metabolism);ko03020(RNA polymerase);ko05016(Huntington's disease)
ACYPI22573-RA	aphidbase_2.1b_mRNA	Acyrthosiphon pisum	ACYPI22573-RA	-	-	api-let-7	1	1	2
ACYPI23139-RA	aphidbase_2.1b_mRNA	Acyrthosiphon pisum	ACYPI23139-RA	-	-	api-let-7	1	1	2
ACYPI23618-RA	aphidbase_2.1b_mRNA	Acyrthosiphon pisum	ACYPI23618-RA	-	-	api-let-7	1	1	2
ACYPI23953-RA	aphidbase_2.1b_mRNA	Acyrthosiphon pisum	ACYPI23953-RA	RTBS	sp|Q95SX7|RTBS_DROME Probable RNA-directed DNA polymerase from transposon BS OS=Drosophila melanogaster GN=RTase PE=2 SV=1	api-let-7	1	1	2	GO:0003723(RNA binding);GO:0003964(RNA-directed DNA polymerase activity);GO:0006278(RNA-dependent DNA replication);GO:0006313(transposition, DNA-mediated)	ko00230(Purine metabolism);ko00240(Pyrimidine metabolism);ko03020(RNA polymerase);ko05016(Huntington's disease)
ACYPI23982-RA	aphidbase_2.1b_mRNA	Acyrthosiphon pisum	ACYPI23982-RA	UBP3	sp|Q91W36|UBP3_MOUSE Ubiquitin carboxyl-terminal hydrolase 3 OS=Mus musculus GN=Usp3 PE=2 SV=1	api-let-7	1	1	2	GO:0008234(cysteine-type peptidase activity);GO:0008270(zinc ion binding);GO:0006511(ubiquitin-dependent protein catabolic process)
ACYPI23999-RA	aphidbase_2.1b_mRNA	Acyrthosiphon pisum	ACYPI23999-RA	KLF7	sp|O75840|KLF7_HUMAN Krueppel-like factor 7 OS=Homo sapiens GN=KLF7 PE=2 SV=1	api-let-7	1	1	2	GO:0005634(nucleus);GO:0003677(DNA binding);GO:0003700(sequence-specific DNA binding transcription factor activity);GO:0003713(transcription coactivator activity);GO:0008270(zinc ion binding);GO:0006357(regulation of transcription from RNA polymerase II promoter)
ACYPI24763-RA	aphidbase_2.1b_mRNA	Acyrthosiphon pisum	ACYPI24763-RA	-	-	api-let-7	1	1	2
ACYPI25751-RA	aphidbase_2.1b_mRNA	Acyrthosiphon pisum	ACYPI25751-RA	YI31B	sp|Q7LHG5|YI31B_YEAST Transposon Ty3-I Gag-Pol polyprotein OS=Saccharomyces cerevisiae (strain ATCC 204508 / S288c) GN=TY3B-I PE=3 SV=2	api-let-7	1	1	2	GO:0005737(cytoplasm);GO:0005634(nucleus);GO:0004190(aspartic-type endopeptidase activity);GO:0005524(ATP binding);GO:0003677(DNA binding);GO:0003887(DNA-directed DNA polymerase activity);GO:0004523(ribonuclease H activity);GO:0003723(RNA binding);GO:0003964(RNA-directed DNA polymerase activity);GO:0008270(zinc ion binding);GO:0015074(DNA integration);GO:0006310(DNA recombination);GO:0006278(RNA-…
ACYPI25772-RA	aphidbase_2.1b_mRNA	Acyrthosiphon pisum	ACYPI25772-RA	-	-	api-let-7	1	1	2
ACYPI25842-RA	aphidbase_2.1b_mRNA	Acyrthosiphon pisum	ACYPI25842-RA	-	-	api-let-7	1	1	2
ACYPI25966-RA	aphidbase_2.1b_mRNA	Acyrthosiphon pisum	ACYPI25966-RA	RTXE	sp|Q9NBX4|RTXE_DROME Probable RNA-directed DNA polymerase from transposon X-element OS=Drosophila melanogaster GN=X-element\ORF2 PE=3 SV=1	api-let-7	1	1	2	GO:0003723(RNA binding);GO:0003964(RNA-directed DNA polymerase activity);GO:0006278(RNA-dependent DNA replication);GO:0006313(transposition, DNA-mediated)	ko00230(Purine metabolism);ko00240(Pyrimidine metabolism);ko03020(RNA polymerase);ko05016(Huntington's disease)
ACYPI26069-RA	aphidbase_2.1b_mRNA	Acyrthosiphon pisum	ACYPI26069-RA	-	-	api-let-7	1	1	2
ACYPI27391-RA	aphidbase_2.1b_mRNA	Acyrthosiphon pisum	ACYPI27391-RA	-	-	api-let-7	1	1	2
ACYPI27695-RA	aphidbase_2.1b_mRNA	Acyrthosiphon pisum	ACYPI27695-RA	-	-	api-let-7	1	1	2
ACYPI28532-RA	aphidbase_2.1b_mRNA	Acyrthosiphon pisum	ACYPI28532-RA	-	-	api-let-7	1	1	2
ACYPI28767-RA	aphidbase_2.1b_mRNA	Acyrthosiphon pisum	ACYPI28767-RA	FACR1	sp|A1ZAI5|FACR1_DROME Putative fatty acyl-CoA reductase CG5065 OS=Drosophila melanogaster GN=CG5065 PE=3 SV=1	api-let-7	1	1	2	GO:0016021(integral to membrane);GO:0005777(peroxisome);GO:0005488(binding);GO:0050062(long-chain-fatty-acyl-CoA reductase activity);GO:0010025(wax biosynthetic process)
ACYPI29682-RA	aphidbase_2.1b_mRNA	Acyrthosiphon pisum	ACYPI29682-RA	-	-	api-let-7	1	1	2
ACYPI31807-RA	aphidbase_2.1b_mRNA	Acyrthosiphon pisum	ACYPI31807-RA	-	-	api-let-7	1	1	2		ko04330(Notch signaling pathway)
ACYPI32224-RA	aphidbase_2.1b_mRNA	Acyrthosiphon pisum	ACYPI32224-RA	-	-	api-let-7	1	1	2
ACYPI32452-RA	aphidbase_2.1b_mRNA	Acyrthosiphon pisum	ACYPI32452-RA	-	-	api-let-7	1	1	2
ACYPI32892-RA	aphidbase_2.1b_mRNA	Acyrthosiphon pisum	ACYPI32892-RA	-	-	api-let-7	1	1	2
ACYPI32989-RA	aphidbase_2.1b_mRNA	Acyrthosiphon pisum	ACYPI32989-RA	-	-	api-let-7	1	1	2
ACYPI33231-RA	aphidbase_2.1b_mRNA	Acyrthosiphon pisum	ACYPI33231-RA	-	-	api-let-7	1	1	2
ACYPI34299-RA	aphidbase_2.1b_mRNA	Acyrthosiphon pisum	ACYPI34299-RA	-	-	api-let-7	1	1	2
ACYPI35157-RA	aphidbase_2.1b_mRNA	Acyrthosiphon pisum	ACYPI35157-RA	-	-	api-let-7	1	1	2
ACYPI35484-RA	aphidbase_2.1b_mRNA	Acyrthosiphon pisum	ACYPI35484-RA	-	-	api-let-7	1	1	2
ACYPI35701-RA	aphidbase_2.1b_mRNA	Acyrthosiphon pisum	ACYPI35701-RA	F122A	sp|Q9DB52|F122A_MOUSE Protein FAM122A OS=Mus musculus GN=Fam122a PE=1 SV=1	api-let-7	1	1	2
ACYPI36633-RA	aphidbase_2.1b_mRNA	Acyrthosiphon pisum	ACYPI36633-RA	-	-	api-let-7	1	1	2
ACYPI37594-RA	aphidbase_2.1b_mRNA	Acyrthosiphon pisum	ACYPI37594-RA	-	-	api-let-7	1	1	2
ACYPI37786-RA	aphidbase_2.1b_mRNA	Acyrthosiphon pisum	ACYPI37786-RA	-	-	api-let-7	1	1	2
ACYPI38165-RA	aphidbase_2.1b_mRNA	Acyrthosiphon pisum	ACYPI38165-RA	-	-	api-let-7	1	1	2
ACYPI38786-RA	aphidbase_2.1b_mRNA	Acyrthosiphon pisum	ACYPI38786-RA	POL3	sp|P04323|POL3_DROME Retrovirus-related Pol polyprotein from transposon 17.6 OS=Drosophila melanogaster GN=pol PE=4 SV=1	api-let-7	1	1	2	GO:0004190(aspartic-type endopeptidase activity);GO:0003677(DNA binding);GO:0004519(endonuclease activity);GO:0003723(RNA binding);GO:0003964(RNA-directed DNA polymerase activity);GO:0015074(DNA integration);GO:0006278(RNA-dependent DNA replication)
ACYPI38842-RA	aphidbase_2.1b_mRNA	Acyrthosiphon pisum	ACYPI38842-RA	-	-	api-let-7	1	1	2
ACYPI39031-RA	aphidbase_2.1b_mRNA	Acyrthosiphon pisum	ACYPI39031-RA	-	-	api-let-7	1	1	2
ACYPI40112-RA	aphidbase_2.1b_mRNA	Acyrthosiphon pisum	ACYPI40112-RA	-	-	api-let-7	1	1	2
ACYPI40352-RA	aphidbase_2.1b_mRNA	Acyrthosiphon pisum	ACYPI40352-RA	ZC12C	sp|Q9C0D7|ZC12C_HUMAN Probable ribonuclease ZC3H12C OS=Homo sapiens GN=ZC3H12C PE=1 SV=2	api-let-7	1	1	2	GO:0004519(endonuclease activity);GO:0003676(nucleic acid binding);GO:0008270(zinc ion binding)
ACYPI41442-RA	aphidbase_2.1b_mRNA	Acyrthosiphon pisum	ACYPI41442-RA	-	-	api-let-7	1	1	2
ACYPI41551-RA	aphidbase_2.1b_mRNA	Acyrthosiphon pisum	ACYPI41551-RA	-	-	api-let-7	1	1	2
ACYPI42237-RA	aphidbase_2.1b_mRNA	Acyrthosiphon pisum	ACYPI42237-RA	-	-	api-let-7	1	1	2
ACYPI42556-RA	aphidbase_2.1b_mRNA	Acyrthosiphon pisum	ACYPI42556-RA	-	-	api-let-7	1	1	2
ACYPI42626-RA	aphidbase_2.1b_mRNA	Acyrthosiphon pisum	ACYPI42626-RA	-	-	api-let-7	1	1	2
ACYPI44110-RA	aphidbase_2.1b_mRNA	Acyrthosiphon pisum	ACYPI44110-RA	-	-	api-let-7	1	1	2
ACYPI47379-RA	aphidbase_2.1b_mRNA	Acyrthosiphon pisum	ACYPI47379-RA	-	-	api-let-7	1	1	2
ACYPI47477-RA	aphidbase_2.1b_mRNA	Acyrthosiphon pisum	ACYPI47477-RA	ACATN	sp|O00400|ACATN_HUMAN Acetyl-coenzyme A transporter 1 OS=Homo sapiens GN=SLC33A1 PE=1 SV=1	api-let-7	1	1	2	GO:0005789(endoplasmic reticulum membrane);GO:0000139(Golgi membrane);GO:0005887(integral to plasma membrane);GO:0005624(membrane fraction);GO:0008521(acetyl-CoA transporter activity);GO:0008219(cell death);GO:0055085(transmembrane transport)	ko00604(Glycosphingolipid biosynthesis - ganglio series)
ACYPI47529-RA	aphidbase_2.1b_mRNA	Acyrthosiphon pisum	ACYPI47529-RA	-	-	api-let-7	1	1	2
ACYPI48058-RA	aphidbase_2.1b_mRNA	Acyrthosiphon pisum	ACYPI48058-RA	LONF3	sp|Q9D4H7|LONF3_MOUSE LON peptidase N-terminal domain and RING finger protein 3 OS=Mus musculus GN=Lonrf3 PE=2 SV=1	api-let-7	1	1	2	GO:0004176(ATP-dependent peptidase activity);GO:0008270(zinc ion binding);GO:0006508(proteolysis)
ACYPI48528-RA	aphidbase_2.1b_mRNA	Acyrthosiphon pisum	ACYPI48528-RA	-	-	api-let-7	1	1	2
ACYPI48607-RA	aphidbase_2.1b_mRNA	Acyrthosiphon pisum	ACYPI48607-RA	-	-	api-let-7	1	1	2
ACYPI48635-RA	aphidbase_2.1b_mRNA	Acyrthosiphon pisum	ACYPI48635-RA	-	-	api-let-7	1	1	2
ACYPI48700-RA	aphidbase_2.1b_mRNA	Acyrthosiphon pisum	ACYPI48700-RA	RTBS	sp|Q95SX7|RTBS_DROME Probable RNA-directed DNA polymerase from transposon BS OS=Drosophila melanogaster GN=RTase PE=2 SV=1	api-let-7	1	1	2	GO:0003723(RNA binding);GO:0003964(RNA-directed DNA polymerase activity);GO:0006278(RNA-dependent DNA replication);GO:0006313(transposition, DNA-mediated)
ACYPI49648-RA	aphidbase_2.1b_mRNA	Acyrthosiphon pisum	ACYPI49648-RA	-	-	api-let-7	1	1	2
ACYPI49844-RA	aphidbase_2.1b_mRNA	Acyrthosiphon pisum	ACYPI49844-RA	-	-	api-let-7	1	1	2
ACYPI49959-RA	aphidbase_2.1b_mRNA	Acyrthosiphon pisum	ACYPI49959-RA	LOLAL	sp|Q7KRI2|LOLAL_DROME Longitudinals lacking protein-like OS=Drosophila melanogaster GN=lolal PE=1 SV=1	api-let-7	1	1	2	GO:0000794(condensed nuclear chromosome);GO:0031519(PcG protein complex);GO:0005700(polytene chromosome);GO:0003677(DNA binding);GO:0005515(protein binding);GO:0016568(chromatin modification);GO:0006342(chromatin silencing);GO:0001700(embryonic development via the syncytial blastoderm);GO:0045893(positive regulation of transcription, DNA-dependent);GO:0007435(salivary gland morphogenesis);GO:0007…	ko04110(Cell cycle)
ACYPI49979-RA	aphidbase_2.1b_mRNA	Acyrthosiphon pisum	ACYPI49979-RA	-	-	api-let-7	1	1	2
ACYPI50126-RA	aphidbase_2.1b_mRNA	Acyrthosiphon pisum	ACYPI50126-RA	-	-	api-let-7	1	1	2
ACYPI50162-RA	aphidbase_2.1b_mRNA	Acyrthosiphon pisum	ACYPI50162-RA	-	-	api-let-7	1	1	2
ACYPI52218-RA	aphidbase_2.1b_mRNA	Acyrthosiphon pisum	ACYPI52218-RA	CU08	sp|P11734|CU08_LOCMI Cuticle protein 8 OS=Locusta migratoria PE=1 SV=1	api-let-7	1	1	2	GO:0042302(structural constituent of cuticle)
ACYPI52374-RA	aphidbase_2.1b_mRNA	Acyrthosiphon pisum	ACYPI52374-RA	-	-	api-let-7	1	1	2
ACYPI52788-RA	aphidbase_2.1b_mRNA	Acyrthosiphon pisum	ACYPI52788-RA	-	-	api-let-7	1	1	2
ACYPI52912-RA	aphidbase_2.1b_mRNA	Acyrthosiphon pisum	ACYPI52912-RA	-	-	api-let-7	1	1	2
ACYPI54941-RA	aphidbase_2.1b_mRNA	Acyrthosiphon pisum	ACYPI54941-RA	-	-	api-let-7	1	1	2
ACYPI55084-RA	aphidbase_2.1b_mRNA	Acyrthosiphon pisum	ACYPI55084-RA	-	-	api-let-7	1	1	2
ACYPI55348-RA	aphidbase_2.1b_mRNA	Acyrthosiphon pisum	ACYPI55348-RA	LOLA1	sp|P42283|LOLA1_DROME Longitudinals lacking protein, isoform G OS=Drosophila melanogaster GN=lola PE=1 SV=2	api-let-7	1	1	2	GO:0005634(nucleus);GO:0003677(DNA binding);GO:0005515(protein binding);GO:0008270(zinc ion binding);GO:0019730(antimicrobial humoral response);GO:0016199(axon midline choice point recognition);GO:0048854(brain morphogenesis);GO:0008406(gonad development);GO:0002121(inter-male aggressive behavior);GO:0031987(locomotion involved in locomotory behavior);GO:0045476(nurse cell apoptosis);GO:0045893(p…
ACYPI55394-RA	aphidbase_2.1b_mRNA	Acyrthosiphon pisum	ACYPI55394-RA	-	-	api-let-7	1	1	2
ACYPI55610-RA	aphidbase_2.1b_mRNA	Acyrthosiphon pisum	ACYPI55610-RA	RG190	sp|Q9VX32|RG190_DROME Rho GTPase-activating protein 190 OS=Drosophila melanogaster GN=RhoGAPp190 PE=1 SV=2	api-let-7	1	1	2	GO:0005622(intracellular);GO:0005525(GTP binding);GO:0005096(GTPase activator activity);GO:0016319(mushroom body development);GO:0050770(regulation of axonogenesis);GO:0007264(small GTPase mediated signal transduction)	ko04510(Focal adhesion);ko04670(Leucyte transendothelial migration);ko04810(Regulation of actin cytoskeleton)
ACYPI56397-RA	aphidbase_2.1b_mRNA	Acyrthosiphon pisum	ACYPI56397-RA	ROUGH	sp|P10181|ROUGH_DROME Homeobox protein rough OS=Drosophila melanogaster GN=ro PE=2 SV=4	api-let-7	1	1	2	GO:0005634(nucleus);GO:0043565(sequence-specific DNA binding);GO:0003700(sequence-specific DNA binding transcription factor activity);GO:0042067(establishment of ommatidial planar polarity);GO:0045680(negative regulation of R8 cell differentiation);GO:0007463(R2/R5 cell fate commitment);GO:0045464(R8 cell fate specification);GO:0050896(response to stimulus);GO:0007601(visual perception)
ACYPI56430-RA	aphidbase_2.1b_mRNA	Acyrthosiphon pisum	ACYPI56430-RA	-	-	api-let-7	1	1	2
ACYPI56559-RA	aphidbase_2.1b_mRNA	Acyrthosiphon pisum	ACYPI56559-RA	-	-	api-let-7	1	1	2
ACYPI56675-RA	aphidbase_2.1b_mRNA	Acyrthosiphon pisum	ACYPI56675-RA	SMYD3	sp|Q9H7B4|SMYD3_HUMAN Histone-lysine N-methyltransferase SMYD3 OS=Homo sapiens GN=SMYD3 PE=1 SV=4	api-let-7	1	1	2	GO:0005737(cytoplasm);GO:0005634(nucleus);GO:0018024(histone-lysine N-methyltransferase activity);GO:0008270(zinc ion binding)
gi289072581gbGW493804.1GW493804	Aphis_gosspii_93209	Aphis_gosspii	gi289072581gbGW493804.1GW493804	-	-	api-let-7	1	1	2
gi289074148gbGW494346.1GW494346	Aphis_gosspii_93209	Aphis_gosspii	gi289074148gbGW494346.1GW494346	G3P2	sp|P07487|G3P2_DROME Glyceraldehyde-3-phosphate dehydrogenase 2 OS=Drosophila melanogaster GN=Gapdh2 PE=1 SV=2	api-let-7	1	1	2	GO:0005811(lipid particle);GO:0005875(microtubule associated complex);GO:0004365(glyceraldehyde-3-phosphate dehydrogenase );GO:0051287(NAD binding);GO:0006096(glycolysis)	ko00010(Glycolysis / Gluconeogenesis);ko05010(Alzheimer's disease)
gi289076336gbGW504412.1GW504412	Aphis_gosspii_93209	Aphis_gosspii	gi289076336gbGW504412.1GW504412	ERG5	sp|P54781|ERG5_YEAST Cytochrome P450 61 OS=Saccharomyces cerevisiae (strain ATCC 204508 / S288c) GN=ERG5 PE=1 SV=1	api-let-7	1	1	2	GO:0005783(endoplasmic reticulum);GO:0000249(C-22 sterol desaturase activity);GO:0009055(electron carrier activity);GO:0020037(heme binding);GO:0004497(monooxygenase activity);GO:0006696(ergosterol biosynthetic process)	ko00100(Steroid biosynthesis)
gi289076915gbGW504857.1GW504857	Aphis_gosspii_93209	Aphis_gosspii	gi289076915gbGW504857.1GW504857	RL18A	sp|P41093|RL18A_DROME 60S ribosomal protein L18a OS=Drosophila melanogaster GN=RpL18A PE=1 SV=1	api-let-7	1	1	2	GO:0005840(ribosome);GO:0003735(structural constituent of ribosome);GO:0000022(mitotic spindle elongation);GO:0006412(translation)	ko03010(Ribosome)
gi289077281gbGW505223.1GW505223	Aphis_gosspii_93209	Aphis_gosspii	gi289077281gbGW505223.1GW505223	G3P2	sp|P07487|G3P2_DROME Glyceraldehyde-3-phosphate dehydrogenase 2 OS=Drosophila melanogaster GN=Gapdh2 PE=1 SV=2	api-let-7	1	1	2	GO:0005811(lipid particle);GO:0005875(microtubule associated complex);GO:0004365(glyceraldehyde-3-phosphate dehydrogenase );GO:0051287(NAD binding);GO:0006096(glycolysis)	ko00010(Glycolysis / Gluconeogenesis);ko05010(Alzheimer's disease)
gi289078082gbGW502273.1GW502273	Aphis_gosspii_93209	Aphis_gosspii	gi289078082gbGW502273.1GW502273	-	-	api-let-7	1	1	2
gi289080083gbGW502878.1GW502878	Aphis_gosspii_93209	Aphis_gosspii	gi289080083gbGW502878.1GW502878	-	-	api-let-7	1	1	2
gi289080668gbGW497534.1GW497534	Aphis_gosspii_93209	Aphis_gosspii	gi289080668gbGW497534.1GW497534	G3P2	sp|P07487|G3P2_DROME Glyceraldehyde-3-phosphate dehydrogenase 2 OS=Drosophila melanogaster GN=Gapdh2 PE=1 SV=2	api-let-7	1	1	2	GO:0005811(lipid particle);GO:0005875(microtubule associated complex);GO:0004365(glyceraldehyde-3-phosphate dehydrogenase );GO:0051287(NAD binding);GO:0006096(glycolysis)	ko00010(Glycolysis / Gluconeogenesis);ko05010(Alzheimer's disease)
gi289082031gbGW500349.1GW500349	Aphis_gosspii_93209	Aphis_gosspii	gi289082031gbGW500349.1GW500349	-	-	api-let-7	1	1	2
gi289083118gbGW498532.1GW498532	Aphis_gosspii_93209	Aphis_gosspii	gi289083118gbGW498532.1GW498532	-	-	api-let-7	1	1	2
gi289083469gbGW498883.1GW498883	Aphis_gosspii_93209	Aphis_gosspii	gi289083469gbGW498883.1GW498883	MDHC	sp|P14152|MDHC_MOUSE Malate dehydrogenase, cytoplasmic OS=Mus musculus GN=Mdh1 PE=1 SV=3	api-let-7	1	1	2	GO:0005739(mitochondrion);GO:0030060(L-malate dehydrogenase activity);GO:0044262(cellular carbohydrate metabolic process);GO:0006099(tricarboxylic acid cycle)	ko00020(Citrate cycle );ko00620(Pyruvate metabolism);ko00630(Glyoxylate and dicarboxylate metabolism);ko00710(Carbon fixation in photosynthetic organisms)
gi289083555gbGW498973.1GW498973	Aphis_gosspii_93209	Aphis_gosspii	gi289083555gbGW498973.1GW498973	RL18A	sp|Q8WQI7|RL18A_SPOFR 60S ribosomal protein L18a OS=Spodoptera frugiperda GN=RpL18A PE=2 SV=1	api-let-7	1	1	2	GO:0005840(ribosome);GO:0003735(structural constituent of ribosome);GO:0006412(translation)	ko03010(Ribosome)
gi289085511gbGW509516.1GW509516	Aphis_gosspii_93209	Aphis_gosspii	gi289085511gbGW509516.1GW509516	RL18A	sp|Q8WQI7|RL18A_SPOFR 60S ribosomal protein L18a OS=Spodoptera frugiperda GN=RpL18A PE=2 SV=1	api-let-7	1	1	2	GO:0005840(ribosome);GO:0003735(structural constituent of ribosome);GO:0006412(translation)	ko03010(Ribosome)
gi289086778gbGW507879.1GW507879	Aphis_gosspii_93209	Aphis_gosspii	gi289086778gbGW507879.1GW507879	PDCD4	sp|Q53EL6|PDCD4_HUMAN Programmed cell death protein 4 OS=Homo sapiens GN=PDCD4 PE=1 SV=2	api-let-7	1	1	2	GO:0005829(cytosol);GO:0005634(nucleus);GO:0005515(protein binding);GO:0003723(RNA binding);GO:0006915(apoptosis);GO:0007569(cell aging);GO:0045786(negative regulation of cell cycle);GO:0043508(negative regulation of JUN kinase activity);GO:0045892(negative regulation of transcription, DNA-dependent)
gi289086839gbGW507940.1GW507940	Aphis_gosspii_93209	Aphis_gosspii	gi289086839gbGW507940.1GW507940	MDHC	sp|O48905|MDHC_MEDSA Malate dehydrogenase, cytoplasmic OS=Medicago sativa GN=CMDH PE=1 SV=1	api-let-7	1	1	2	GO:0005737(cytoplasm);GO:0005488(binding);GO:0030060(L-malate dehydrogenase activity);GO:0044262(cellular carbohydrate metabolic process);GO:0006108(malate metabolic process);GO:0006099(tricarboxylic acid cycle)	ko00020(Citrate cycle );ko00620(Pyruvate metabolism);ko00630(Glyoxylate and dicarboxylate metabolism);ko00710(Carbon fixation in photosynthetic organisms)
gi289086899gbGW508000.1GW508000	Aphis_gosspii_93209	Aphis_gosspii	gi289086899gbGW508000.1GW508000	RL18A	sp|Q8WQI7|RL18A_SPOFR 60S ribosomal protein L18a OS=Spodoptera frugiperda GN=RpL18A PE=2 SV=1	api-let-7	1	1	2	GO:0005840(ribosome);GO:0003735(structural constituent of ribosome);GO:0006412(translation)	ko03010(Ribosome)
gi289088607gbGW505857.1GW505857	Aphis_gosspii_93209	Aphis_gosspii	gi289088607gbGW505857.1GW505857	G3P2	sp|P07487|G3P2_DROME Glyceraldehyde-3-phosphate dehydrogenase 2 OS=Drosophila melanogaster GN=Gapdh2 PE=1 SV=2	api-let-7	1	1	2	GO:0005811(lipid particle);GO:0005875(microtubule associated complex);GO:0004365(glyceraldehyde-3-phosphate dehydrogenase );GO:0051287(NAD binding);GO:0006096(glycolysis)	ko00010(Glycolysis / Gluconeogenesis);ko05010(Alzheimer's disease)
gi289088621gbGW505871.1GW505871	Aphis_gosspii_93209	Aphis_gosspii	gi289088621gbGW505871.1GW505871	G3P2	sp|P07487|G3P2_DROME Glyceraldehyde-3-phosphate dehydrogenase 2 OS=Drosophila melanogaster GN=Gapdh2 PE=1 SV=2	api-let-7	1	1	2	GO:0005811(lipid particle);GO:0005875(microtubule associated complex);GO:0004365(glyceraldehyde-3-phosphate dehydrogenase );GO:0051287(NAD binding);GO:0006096(glycolysis)	ko00010(Glycolysis / Gluconeogenesis);ko05010(Alzheimer's disease)
gi289088925gbGW506175.1GW506175	Aphis_gosspii_93209	Aphis_gosspii	gi289088925gbGW506175.1GW506175	G3P2	sp|P07487|G3P2_DROME Glyceraldehyde-3-phosphate dehydrogenase 2 OS=Drosophila melanogaster GN=Gapdh2 PE=1 SV=2	api-let-7	1	1	2	GO:0005811(lipid particle);GO:0005875(microtubule associated complex);GO:0004365(glyceraldehyde-3-phosphate dehydrogenase );GO:0051287(NAD binding);GO:0006096(glycolysis)	ko00010(Glycolysis / Gluconeogenesis);ko05010(Alzheimer's disease)
gi289089554gbGW508531.1GW508531	Aphis_gosspii_93209	Aphis_gosspii	gi289089554gbGW508531.1GW508531	PDCD4	sp|Q53EL6|PDCD4_HUMAN Programmed cell death protein 4 OS=Homo sapiens GN=PDCD4 PE=1 SV=2	api-let-7	1	1	2	GO:0005829(cytosol);GO:0005634(nucleus);GO:0005515(protein binding);GO:0003723(RNA binding);GO:0006915(apoptosis);GO:0007569(cell aging);GO:0045786(negative regulation of cell cycle);GO:0043508(negative regulation of JUN kinase activity);GO:0045892(negative regulation of transcription, DNA-dependent)
gi289090390gbGW511754.1GW511754	Aphis_gosspii_93209	Aphis_gosspii	gi289090390gbGW511754.1GW511754	-	-	api-let-7	1	1	2
gi289091715gbGW518432.1GW518432	Aphis_gosspii_93209	Aphis_gosspii	gi289091715gbGW518432.1GW518432	BCL7B	sp|Q3T0A6|BCL7B_BOVIN B-cell CLL/lymphoma 7 protein family member B OS=Bos taurus GN=BCL7B PE=2 SV=1	api-let-7	1	1	2
gi289091747gbGW518464.1GW518464	Aphis_gosspii_93209	Aphis_gosspii	gi289091747gbGW518464.1GW518464	GSTO1	sp|Q9N1F5|GSTO1_PIG Glutathione S-transferase omega-1 OS=Sus scrofa GN=GSTO1 PE=1 SV=2	api-let-7	1	1	2	GO:0005737(cytoplasm);GO:0004364(glutathione transferase activity)	ko00480(Glutathione metabolism);ko00980(Metabolism of xenobiotics by cytochrome P450);ko00982(Drug metabolism - cytochrome P450)
gi289091899gbGW518616.1GW518616	Aphis_gosspii_93209	Aphis_gosspii	gi289091899gbGW518616.1GW518616	-	-	api-let-7	1	1	2
gi289092880gbGW516200.1GW516200	Aphis_gosspii_93209	Aphis_gosspii	gi289092880gbGW516200.1GW516200	PDCD4	sp|Q53EL6|PDCD4_HUMAN Programmed cell death protein 4 OS=Homo sapiens GN=PDCD4 PE=1 SV=2	api-let-7	1	1	2	GO:0005829(cytosol);GO:0005634(nucleus);GO:0005515(protein binding);GO:0003723(RNA binding);GO:0006915(apoptosis);GO:0007569(cell aging);GO:0045786(negative regulation of cell cycle);GO:0043508(negative regulation of JUN kinase activity);GO:0045892(negative regulation of transcription, DNA-dependent)
gi289094071gbGW514547.1GW514547	Aphis_gosspii_93209	Aphis_gosspii	gi289094071gbGW514547.1GW514547	-	-	api-let-7	1	1	2
gi289094240gbGW514716.1GW514716	Aphis_gosspii_93209	Aphis_gosspii	gi289094240gbGW514716.1GW514716	-	-	api-let-7	1	1	2
gi289094309gbGW514785.1GW514785	Aphis_gosspii_93209	Aphis_gosspii	gi289094309gbGW514785.1GW514785	SYSC	sp|Q9GMB8|SYSC_BOVIN Serine--tRNA ligase, cytoplasmic OS=Bos taurus GN=SARS PE=2 SV=3	api-let-7	1	1	2	GO:0005524(ATP binding);GO:0004828(serine-tRNA ligase activity);GO:0006434(seryl-tRNA aminoacylation)	ko00970(Aminoacyl-tRNA biosynthesis)
gi289094460gbGW514936.1GW514936	Aphis_gosspii_93209	Aphis_gosspii	gi289094460gbGW514936.1GW514936	MDHC	sp|P14152|MDHC_MOUSE Malate dehydrogenase, cytoplasmic OS=Mus musculus GN=Mdh1 PE=1 SV=3	api-let-7	1	1	2	GO:0005739(mitochondrion);GO:0030060(L-malate dehydrogenase activity);GO:0044262(cellular carbohydrate metabolic process);GO:0006099(tricarboxylic acid cycle)	ko00020(Citrate cycle );ko00620(Pyruvate metabolism);ko00630(Glyoxylate and dicarboxylate metabolism);ko00710(Carbon fixation in photosynthetic organisms)
gi289094985gbGW517368.1GW517368	Aphis_gosspii_93209	Aphis_gosspii	gi289094985gbGW517368.1GW517368	YPD1	sp|P48053|YPD1_CAEEL Uncharacterized protein C05D11.1 OS=Caenorhabditis elegans GN=C05D11.1 PE=1 SV=2	api-let-7	1	1	2	GO:0004222(metalloendopeptidase activity);GO:0008270(zinc ion binding);GO:0006508(proteolysis)
gi289095979gbGW515398.1GW515398	Aphis_gosspii_93209	Aphis_gosspii	gi289095979gbGW515398.1GW515398	-	-	api-let-7	1	1	2
gi289097551gbGW523685.1GW523685	Aphis_gosspii_93209	Aphis_gosspii	gi289097551gbGW523685.1GW523685	-	-	api-let-7	1	1	2		ko00480(Glutathione metabolism);ko00980(Metabolism of xenobiotics by cytochrome P450);ko00982(Drug metabolism - cytochrome P450)
gi289104003gbGW523093.1GW523093	Aphis_gosspii_93209	Aphis_gosspii	gi289104003gbGW523093.1GW523093	-	-	api-let-7	1	1	2		ko00564(Glycerophospholipid metabolism);ko00565(Ether lipid metabolism);ko00590(Arachidonic acid metabolism);ko00591(Linoleic acid metabolism);ko00592(alpha-Linolenic acid metabolism);ko04010(MAPK signaling pathway);ko04270(Vascular smooth muscle contraction);ko04370(VEGF signaling pathway);ko04664(Fc epsilon RI signaling pathway);ko04730(Long-term depression);ko04912(GnRH signaling pathway)
gi289105177gbGW532011.1GW532011	Aphis_gosspii_93209	Aphis_gosspii	gi289105177gbGW532011.1GW532011	-	-	api-let-7	1	1	2		ko00350(Tyrosine metabolism);ko00360(Phenylalanine metabolism)
gi289106212gbGW534619.1GW534619	Aphis_gosspii_93209	Aphis_gosspii	gi289106212gbGW534619.1GW534619	PDCD4	sp|Q98TX3|PDCD4_CHICK Programmed cell death protein 4 OS=Gallus gallus GN=PDCD4 PE=2 SV=1	api-let-7	1	1	2	GO:0005829(cytosol);GO:0005634(nucleus);GO:0003723(RNA binding);GO:0007569(cell aging);GO:0043508(negative regulation of JUN kinase activity);GO:0045892(negative regulation of transcription, DNA-dependent)
gi289106290gbGW528889.1GW528889	Aphis_gosspii_93209	Aphis_gosspii	gi289106290gbGW528889.1GW528889	-	-	api-let-7	1	1	2
gi289106928gbGW534972.1GW534972	Aphis_gosspii_93209	Aphis_gosspii	gi289106928gbGW534972.1GW534972	MOT9	sp|Q7RTY1|MOT9_HUMAN Monocarboxylate transporter 9 OS=Homo sapiens GN=SLC16A9 PE=2 SV=1	api-let-7	1	1	2	GO:0016021(integral to membrane);GO:0005886(plasma membrane);GO:0015293(symporter activity);GO:0046415(urate metabolic process)
gi289108371gbGW526824.1GW526824	Aphis_gosspii_93209	Aphis_gosspii	gi289108371gbGW526824.1GW526824	BCL7B	sp|Q3T0A6|BCL7B_BOVIN B-cell CLL/lymphoma 7 protein family member B OS=Bos taurus GN=BCL7B PE=2 SV=1	api-let-7	1	1	2
gi289111007gbGW528447.1GW528447	Aphis_gosspii_93209	Aphis_gosspii	gi289111007gbGW528447.1GW528447	ACATN	sp|Q99J27|ACATN_MOUSE Acetyl-coenzyme A transporter 1 OS=Mus musculus GN=Slc33a1 PE=1 SV=1	api-let-7	1	1	2	GO:0005789(endoplasmic reticulum membrane);GO:0016021(integral to membrane);GO:0006810(transport)	ko00604(Glycosphingolipid biosynthesis - ganglio series)
gi289111558gbGW530692.1GW530692	Aphis_gosspii_93209	Aphis_gosspii	gi289111558gbGW530692.1GW530692	RL18A	sp|Q8WQI7|RL18A_SPOFR 60S ribosomal protein L18a OS=Spodoptera frugiperda GN=RpL18A PE=2 SV=1	api-let-7	1	1	2	GO:0005840(ribosome);GO:0003735(structural constituent of ribosome);GO:0006412(translation)	ko03010(Ribosome)
gi289114156gbGW537398.1GW537398	Aphis_gosspii_93209	Aphis_gosspii	gi289114156gbGW537398.1GW537398	PDCD4	sp|Q53EL6|PDCD4_HUMAN Programmed cell death protein 4 OS=Homo sapiens GN=PDCD4 PE=1 SV=2	api-let-7	1	1	2	GO:0005829(cytosol);GO:0005634(nucleus);GO:0005515(protein binding);GO:0003723(RNA binding);GO:0006915(apoptosis);GO:0007569(cell aging);GO:0045786(negative regulation of cell cycle);GO:0043508(negative regulation of JUN kinase activity);GO:0045892(negative regulation of transcription, DNA-dependent)
gi289114418gbGW537660.1GW537660	Aphis_gosspii_93209	Aphis_gosspii	gi289114418gbGW537660.1GW537660	PDCD4	sp|Q53EL6|PDCD4_HUMAN Programmed cell death protein 4 OS=Homo sapiens GN=PDCD4 PE=1 SV=2	api-let-7	1	1	2	GO:0005829(cytosol);GO:0005634(nucleus);GO:0005515(protein binding);GO:0003723(RNA binding);GO:0006915(apoptosis);GO:0007569(cell aging);GO:0045786(negative regulation of cell cycle);GO:0043508(negative regulation of JUN kinase activity);GO:0045892(negative regulation of transcription, DNA-dependent)
gi289117680gbGW536031.1GW536031	Aphis_gosspii_93209	Aphis_gosspii	gi289117680gbGW536031.1GW536031	-	-	api-let-7	1	1	2
gi289119885gbGW536257.1GW536257	Aphis_gosspii_93209	Aphis_gosspii	gi289119885gbGW536257.1GW536257	MTOR	sp|P42345|MTOR_HUMAN Serine/threonine-protein kinase mTOR OS=Homo sapiens GN=MTOR PE=1 SV=1	api-let-7	1	1	2	GO:0005789(endoplasmic reticulum membrane);GO:0000139(Golgi membrane);GO:0005764(lysosome);GO:0005741(mitochondrial outer membrane);GO:0005942(phosphatidylinositol 3-kinase complex);GO:0016605(PML body);GO:0031931(TORC1 complex);GO:0031932(TORC2 complex);GO:0005524(ATP binding);GO:0051219(phosphoprotein binding);GO:0004674(protein serine/threonine kinase activity);GO:0001030(RNA polymerase III ty…	ko04012(ErbB signaling pathway);ko04150(mTOR signaling pathway);ko04910(Insulin signaling pathway);ko04920(Adipocytokine signaling pathway);ko04930(Type II diabetes mellitus);ko05200(Pathways in cancer);ko05214(Glioma);ko05215(Prostate cancer);ko05221(Acute myeloid leukemia)
gi289122212gbGW544574.1GW544574	Aphis_gosspii_93209	Aphis_gosspii	gi289122212gbGW544574.1GW544574	PDCD4	sp|Q53EL6|PDCD4_HUMAN Programmed cell death protein 4 OS=Homo sapiens GN=PDCD4 PE=1 SV=2	api-let-7	1	1	2	GO:0005829(cytosol);GO:0005634(nucleus);GO:0005515(protein binding);GO:0003723(RNA binding);GO:0006915(apoptosis);GO:0007569(cell aging);GO:0045786(negative regulation of cell cycle);GO:0043508(negative regulation of JUN kinase activity);GO:0045892(negative regulation of transcription, DNA-dependent)
gi289123563gbGW545925.1GW545925	Aphis_gosspii_93209	Aphis_gosspii	gi289123563gbGW545925.1GW545925	TLR2	sp|Q9QUN7|TLR2_MOUSE Toll-like receptor 2 OS=Mus musculus GN=Tlr2 PE=1 SV=1	api-let-7	1	1	2	GO:0009897(external side of plasma membrane);GO:0016021(integral to membrane);GO:0030670(phagocytic vesicle membrane);GO:0035355(Toll-like receptor 2-Toll-like receptor 6 protein complex);GO:0042498(diacyl lipopeptide binding);GO:0070891(lipoteichoic acid binding);GO:0046982(protein heterodimerization activity);GO:0004888(transmembrane signaling receptor activity);GO:0042497(triacyl lipopeptide b…	ko04145(Phagosome);ko04620(Toll-like receptor signaling pathway);ko05140(Leishmaniasis);ko05142(Chagas disease);ko05144(Malaria)
gi289124713gbGW546845.1GW546845	Aphis_gosspii_93209	Aphis_gosspii	gi289124713gbGW546845.1GW546845	LAP4	sp|Q7KRY7|LAP4_DROME Protein lap4 OS=Drosophila melanogaster GN=scrib PE=1 SV=1	api-let-7	1	1	2
gi289126448gbGW548349.1GW548349	Aphis_gosspii_93209	Aphis_gosspii	gi289126448gbGW548349.1GW548349	-	-	api-let-7	1	1	2
gi289140527gbGW564638.1GW564638	Aphis_gosspii_93209	Aphis_gosspii	gi289140527gbGW564638.1GW564638	-	-	api-let-7	1	1	2
gi289140528gbGW564639.1GW564639	Aphis_gosspii_93209	Aphis_gosspii	gi289140528gbGW564639.1GW564639	-	-	api-let-7	1	1	2
gi289143411gbGW566622.1GW566622	Aphis_gosspii_93209	Aphis_gosspii	gi289143411gbGW566622.1GW566622	TLR2	sp|Q9QUN7|TLR2_MOUSE Toll-like receptor 2 OS=Mus musculus GN=Tlr2 PE=1 SV=1	api-let-7	1	1	2	GO:0009897(external side of plasma membrane);GO:0016021(integral to membrane);GO:0030670(phagocytic vesicle membrane);GO:0035355(Toll-like receptor 2-Toll-like receptor 6 protein complex);GO:0042498(diacyl lipopeptide binding);GO:0070891(lipoteichoic acid binding);GO:0046982(protein heterodimerization activity);GO:0004888(transmembrane signaling receptor activity);GO:0042497(triacyl lipopeptide b…	ko04145(Phagosome);ko04620(Toll-like receptor signaling pathway);ko05140(Leishmaniasis);ko05142(Chagas disease);ko05144(Malaria)
gi289143538gbGW566749.1GW566749	Aphis_gosspii_93209	Aphis_gosspii	gi289143538gbGW566749.1GW566749	-	-	api-let-7	1	1	2
gi289144189gbGW567400.1GW567400	Aphis_gosspii_93209	Aphis_gosspii	gi289144189gbGW567400.1GW567400	-	-	api-let-7	1	1	2
gi289144871gbGW567963.1GW567963	Aphis_gosspii_93209	Aphis_gosspii	gi289144871gbGW567963.1GW567963	-	-	api-let-7	1	1	2
gi289148610gbGW573871.1GW573871	Aphis_gosspii_93209	Aphis_gosspii	gi289148610gbGW573871.1GW573871	-	-	api-let-7	1	1	2		ko00350(Tyrosine metabolism);ko00360(Phenylalanine metabolism)
gi29941122gbCB814905.1CB814905	Aphis_gosspii_93209	Aphis_gosspii	gi29941122gbCB814905.1CB814905	RL18A	sp|P41093|RL18A_DROME 60S ribosomal protein L18a OS=Drosophila melanogaster GN=RpL18A PE=1 SV=1	api-let-7	1	1	2	GO:0005840(ribosome);GO:0003735(structural constituent of ribosome);GO:0000022(mitotic spindle elongation);GO:0006412(translation)	ko03010(Ribosome)
gi31365384gbCD450644.1CD450644	Aphis_gosspii_93209	Aphis_gosspii	gi31365384gbCD450644.1CD450644	RL18A	sp|Q8WQI7|RL18A_SPOFR 60S ribosomal protein L18a OS=Spodoptera frugiperda GN=RpL18A PE=2 SV=1	api-let-7	1	1	2	GO:0005840(ribosome);GO:0003735(structural constituent of ribosome);GO:0006412(translation)	ko03010(Ribosome)
gi31366158gbCD451418.1CD451418	Aphis_gosspii_93209	Aphis_gosspii	gi31366158gbCD451418.1CD451418	RL18A	sp|P41093|RL18A_DROME 60S ribosomal protein L18a OS=Drosophila melanogaster GN=RpL18A PE=1 SV=1	api-let-7	1	1	2	GO:0005840(ribosome);GO:0003735(structural constituent of ribosome);GO:0000022(mitotic spindle elongation);GO:0006412(translation)	ko03010(Ribosome)
gi31366507gbCD451767.1CD451767	Aphis_gosspii_93209	Aphis_gosspii	gi31366507gbCD451767.1CD451767	RL18A	sp|P41093|RL18A_DROME 60S ribosomal protein L18a OS=Drosophila melanogaster GN=RpL18A PE=1 SV=1	api-let-7	1	1	2	GO:0005840(ribosome);GO:0003735(structural constituent of ribosome);GO:0000022(mitotic spindle elongation);GO:0006412(translation)	ko03010(Ribosome)
gi31366940gbCD452200.1CD452200	Aphis_gosspii_93209	Aphis_gosspii	gi31366940gbCD452200.1CD452200	C4G15	sp|Q9VYY4|C4G15_DROME Cytochrome P450 4g15 OS=Drosophila melanogaster GN=Cyp4g15 PE=2 SV=1	api-let-7	1	1	2	GO:0005789(endoplasmic reticulum membrane);GO:0005792(microsome);GO:0009055(electron carrier activity);GO:0020037(heme binding);GO:0004497(monooxygenase activity);GO:0016705(oxidoreductase activity, acting on paired donors, with incorporation or reduction of molecular oxygen)	ko00361(gamma-Hexachlorocyclohexane degradation);ko00626(Naphthalene and anthracene degradation);ko00903(Limonene and pinene degradation);ko00945(Stilbenoid,ko diarylheptanoid and gingerol biosynthesis)
gi73612363gbDR389371.1DR389371	Aphis_gosspii_93209	Aphis_gosspii	gi73612363gbDR389371.1DR389371	RAB3	sp|P25228|RAB3_DROME Ras-related protein Rab-3 OS=Drosophila melanogaster GN=Rab3 PE=1 SV=1	api-let-7	1	1	2	GO:0030054(cell junction);GO:0048786(presynaptic active zone);GO:0008021(synaptic vesicle);GO:0005525(GTP binding);GO:0006887(exocytosis);GO:0048790(maintenance of presynaptic active zone structure);GO:0015031(protein transport);GO:0007264(small GTPase mediated signal transduction)
gi73614638gbDR391646.1DR391646	Aphis_gosspii_93209	Aphis_gosspii	gi73614638gbDR391646.1DR391646	G3P2	sp|P07487|G3P2_DROME Glyceraldehyde-3-phosphate dehydrogenase 2 OS=Drosophila melanogaster GN=Gapdh2 PE=1 SV=2	api-let-7	1	1	2	GO:0005811(lipid particle);GO:0005875(microtubule associated complex);GO:0004365(glyceraldehyde-3-phosphate dehydrogenase );GO:0051287(NAD binding);GO:0006096(glycolysis)	ko00010(Glycolysis / Gluconeogenesis);ko05010(Alzheimer's disease)
gi73615447gbDR392455.1DR392455	Aphis_gosspii_93209	Aphis_gosspii	gi73615447gbDR392455.1DR392455	SQD	sp|Q08473|SQD_DROME RNA-binding protein squid OS=Drosophila melanogaster GN=sqd PE=1 SV=3	api-let-7	1	1	2	GO:0071013(catalytic step 2 spliceosome);GO:0000785(chromatin);GO:0005737(cytoplasm);GO:0035062(omega speckle);GO:0005703(polytene chromosome puff);GO:0071011(precatalytic spliceosome);GO:0003730(mRNA 3'-UTR binding);GO:0000166(nucleotide binding);GO:0008069(dorsal/ventral axis specification, ovarian follicular epithelium);GO:0006406(mRNA export from nucleus);GO:0033119(negative regulation of RNA…	ko04320(Dorso-ventral axis formation)
gi73615844gbDR392852.1DR392852	Aphis_gosspii_93209	Aphis_gosspii	gi73615844gbDR392852.1DR392852	G3P2	sp|P07487|G3P2_DROME Glyceraldehyde-3-phosphate dehydrogenase 2 OS=Drosophila melanogaster GN=Gapdh2 PE=1 SV=2	api-let-7	1	1	2	GO:0005811(lipid particle);GO:0005875(microtubule associated complex);GO:0004365(glyceraldehyde-3-phosphate dehydrogenase );GO:0051287(NAD binding);GO:0006096(glycolysis)	ko00010(Glycolysis / Gluconeogenesis);ko05010(Alzheimer's disease)
gi73617504gbDR394512.1DR394512	Aphis_gosspii_93209	Aphis_gosspii	gi73617504gbDR394512.1DR394512	PDCD4	sp|Q53EL6|PDCD4_HUMAN Programmed cell death protein 4 OS=Homo sapiens GN=PDCD4 PE=1 SV=2	api-let-7	1	1	2	GO:0005829(cytosol);GO:0005634(nucleus);GO:0005515(protein binding);GO:0003723(RNA binding);GO:0006915(apoptosis);GO:0007569(cell aging);GO:0045786(negative regulation of cell cycle);GO:0043508(negative regulation of JUN kinase activity);GO:0045892(negative regulation of transcription, DNA-dependent)
gi73617619gbDR394627.1DR394627	Aphis_gosspii_93209	Aphis_gosspii	gi73617619gbDR394627.1DR394627	PDCD4	sp|Q9JID1|PDCD4_RAT Programmed cell death protein 4 OS=Rattus norvegicus GN=Pdcd4 PE=1 SV=2	api-let-7	1	1	2	GO:0005829(cytosol);GO:0005634(nucleus);GO:0003723(RNA binding);GO:0006915(apoptosis);GO:0007569(cell aging);GO:0043508(negative regulation of JUN kinase activity);GO:0045892(negative regulation of transcription, DNA-dependent)
gi73619314gbDR396322.1DR396322	Aphis_gosspii_93209	Aphis_gosspii	gi73619314gbDR396322.1DR396322	GSTO1	sp|Q9N1F5|GSTO1_PIG Glutathione S-transferase omega-1 OS=Sus scrofa GN=GSTO1 PE=1 SV=2	api-let-7	1	1	2	GO:0005737(cytoplasm);GO:0004364(glutathione transferase activity)	ko00480(Glutathione metabolism);ko00980(Metabolism of xenobiotics by cytochrome P450);ko00982(Drug metabolism - cytochrome P450)
gi73619413gbDR396392.1DR396392	Aphis_gosspii_93209	Aphis_gosspii	gi73619413gbDR396392.1DR396392	-	-	api-let-7	1	1	2
gi109194409gbEC388214.1EC388214	Myzus_persicae_28988	Myzus persicae	gi109194409gbEC388214.1EC388214	-	-	api-let-7	1	1	2
gi109195681gbEC388932.1EC388932	Myzus_persicae_28988	Myzus persicae	gi109195681gbEC388932.1EC388932	MDHC	sp|P14152|MDHC_MOUSE Malate dehydrogenase, cytoplasmic OS=Mus musculus GN=Mdh1 PE=1 SV=3	api-let-7	1	1	2	GO:0005739(mitochondrion);GO:0030060(L-malate dehydrogenase activity);GO:0044262(cellular carbohydrate metabolic process);GO:0006099(tricarboxylic acid cycle)	ko00020(Citrate cycle );ko00620(Pyruvate metabolism);ko00630(Glyoxylate and dicarboxylate metabolism);ko00710(Carbon fixation in photosynthetic organisms)
gi109197147gbEC389723.1EC389723	Myzus_persicae_28988	Myzus persicae	gi109197147gbEC389723.1EC389723	FL2D	sp|Q28XY0|FL2D_DROPS Pre-mRNA-splicing regulator female-lethal(2)D OS=Drosophila pseudoobscura pseudoobscura GN=fl(2)d PE=3 SV=2	api-let-7	1	1	2	GO:0005634(nucleus);GO:0006397(mRNA processing);GO:0007275(multicellular organismal development);GO:0000381(regulation of alternative nuclear mRNA splicing, via spliceosome);GO:0000375(RNA splicing, via transesterification reactions)
gi111157381gbEE261064.1EE261064	Myzus_persicae_28988	Myzus persicae	gi111157381gbEE261064.1EE261064	RAC1	sp|P62998|RAC1_BOVIN Ras-related C3 botulinum toxin substrate 1 OS=Bos taurus GN=RAC1 PE=1 SV=1	api-let-7	1	1	2	GO:0042470(melanosome);GO:0005525(GTP binding)	ko04010(MAPK signaling pathway);ko04062(Chemokine signaling pathway);ko04145(Phagosome);ko04310(Wnt signaling pathway);ko04360(Axon guidance);ko04370(VEGF signaling pathway);ko04510(Focal adhesion);ko04520(Adherens junction);ko04620(Toll-like receptor signaling pathway);ko04650(Natural killer cell mediated cytotoxicity);ko04662(B cell receptor signaling pathway);ko04664(Fc epsilon RI signaling pa…
gi111158041gbEE261724.1EE261724	Myzus_persicae_28988	Myzus persicae	gi111158041gbEE261724.1EE261724	-	-	api-let-7	1	1	2
gi111158280gbEE261963.1EE261963	Myzus_persicae_28988	Myzus persicae	gi111158280gbEE261963.1EE261963	CNOT2	sp|Q8C5L3|CNOT2_MOUSE CCR4-NOT transcription complex subunit 2 OS=Mus musculus GN=Cnot2 PE=2 SV=2	api-let-7	1	1	2	GO:0005737(cytoplasm);GO:0005634(nucleus);GO:0006355(regulation of transcription, DNA-dependent);GO:0006351(transcription, DNA-dependent)
gi111158351gbEE262034.1EE262034	Myzus_persicae_28988	Myzus persicae	gi111158351gbEE262034.1EE262034	-	-	api-let-7	1	1	2
gi111158618gbEE262301.1EE262301	Myzus_persicae_28988	Myzus persicae	gi111158618gbEE262301.1EE262301	MDHC	sp|P40925|MDHC_HUMAN Malate dehydrogenase, cytoplasmic OS=Homo sapiens GN=MDH1 PE=1 SV=4	api-let-7	1	1	2	GO:0005813(centrosome);GO:0005829(cytosol);GO:0030060(L-malate dehydrogenase activity);GO:0004470(malic enzyme activity);GO:0006094(gluconeogenesis);GO:0006099(tricarboxylic acid cycle)	ko00020(Citrate cycle );ko00620(Pyruvate metabolism);ko00630(Glyoxylate and dicarboxylate metabolism);ko00710(Carbon fixation in photosynthetic organisms)
gi111159111gbEE262794.1EE262794	Myzus_persicae_28988	Myzus persicae	gi111159111gbEE262794.1EE262794	-	-	api-let-7	1	1	2
gi111159913gbEE263591.1EE263591	Myzus_persicae_28988	Myzus persicae	gi111159913gbEE263591.1EE263591	-	-	api-let-7	1	1	2
gi111160307gbEE263982.1EE263982	Myzus_persicae_28988	Myzus persicae	gi111160307gbEE263982.1EE263982	-	-	api-let-7	1	1	2
gi112432244gbEE570590.1EE570590	Myzus_persicae_28988	Myzus persicae	gi112432244gbEE570590.1EE570590	G3P2	sp|P07487|G3P2_DROME Glyceraldehyde-3-phosphate dehydrogenase 2 OS=Drosophila melanogaster GN=Gapdh2 PE=1 SV=2	api-let-7	1	1	2	GO:0005811(lipid particle);GO:0005875(microtubule associated complex);GO:0004365(glyceraldehyde-3-phosphate dehydrogenase );GO:0051287(NAD binding);GO:0006096(glycolysis)	ko00010(Glycolysis / Gluconeogenesis);ko05010(Alzheimer's disease)
gi134255042gbES217514.1ES217514	Myzus_persicae_28988	Myzus persicae	gi134255042gbES217514.1ES217514	U520	sp|Q9VUV9|U520_DROME Putative U5 small nuclear ribonucleoprotein 200 kDa helicase OS=Drosophila melanogaster GN=CG5931 PE=2 SV=4	api-let-7	1	1	2	GO:0071013(catalytic step 2 spliceosome);GO:0071011(precatalytic spliceosome);GO:0005524(ATP binding);GO:0008026(ATP-dependent helicase activity);GO:0003676(nucleic acid binding);GO:0007067(mitosis);GO:0000398(nuclear mRNA splicing, via spliceosome);GO:0000381(regulation of alternative nuclear mRNA splicing, via spliceosome)
gi134256404gbES218876.1ES218876	Myzus_persicae_28988	Myzus persicae	gi134256404gbES218876.1ES218876	-	-	api-let-7	1	1	2
gi134257358gbES219830.1ES219830	Myzus_persicae_28988	Myzus persicae	gi134257358gbES219830.1ES219830	-	-	api-let-7	1	1	2
gi134257469gbES219941.1ES219941	Myzus_persicae_28988	Myzus persicae	gi134257469gbES219941.1ES219941	DNAJ1	sp|Q24133|DNAJ1_DROME DnaJ protein homolog 1 OS=Drosophila melanogaster GN=DnaJ-1 PE=1 SV=3	api-let-7	1	1	2	GO:0005737(cytoplasm);GO:0031072(heat shock protein binding);GO:0051082(unfolded protein binding);GO:0006457(protein folding);GO:0006950(response to stress)
gi134258567gbES221039.1ES221039	Myzus_persicae_28988	Myzus persicae	gi134258567gbES221039.1ES221039	-	-	api-let-7	1	1	2
gi134258631gbES221103.1ES221103	Myzus_persicae_28988	Myzus persicae	gi134258631gbES221103.1ES221103	NOLC1	sp|Q14978|NOLC1_HUMAN Nucleolar and coiled-body phosphoprotein 1 OS=Homo sapiens GN=NOLC1 PE=1 SV=2	api-let-7	1	1	2	GO:0005737(cytoplasm);GO:0005730(nucleolus);GO:0005524(ATP binding);GO:0005525(GTP binding);GO:0007067(mitosis);GO:0006364(rRNA processing)
gi134259963gbES222433.1ES222433	Myzus_persicae_28988	Myzus persicae	gi134259963gbES222433.1ES222433	-	-	api-let-7	1	1	2		ko04144(Endocytosis)
gi134261832gbES223541.1ES223541	Myzus_persicae_28988	Myzus persicae	gi134261832gbES223541.1ES223541	PK1IP	sp|Q9DCE5|PK1IP_MOUSE p21-activated protein kinase-interacting protein 1 OS=Mus musculus GN=Pak1ip1 PE=2 SV=2	api-let-7	1	1	2	GO:0005730(nucleolus);GO:0009968(negative regulation of signal transduction)
gi134262769gbES224427.1ES224427	Myzus_persicae_28988	Myzus persicae	gi134262769gbES224427.1ES224427	-	-	api-let-7	1	1	2
gi134264200gbES225858.1ES225858	Myzus_persicae_28988	Myzus persicae	gi134264200gbES225858.1ES225858	BCL7A	sp|Q5XFY4|BCL7A_DANRE B-cell CLL/lymphoma 7 protein family member A OS=Danio rerio GN=bcl7a PE=2 SV=1	api-let-7	1	1	2
gi83659965gbDW010373.1DW010373	Myzus_persicae_28988	Myzus persicae	gi83659965gbDW010373.1DW010373	MDHC	sp|P14152|MDHC_MOUSE Malate dehydrogenase, cytoplasmic OS=Mus musculus GN=Mdh1 PE=1 SV=3	api-let-7	1	1	2	GO:0005739(mitochondrion);GO:0030060(L-malate dehydrogenase activity);GO:0044262(cellular carbohydrate metabolic process);GO:0006099(tricarboxylic acid cycle)	ko00020(Citrate cycle );ko00620(Pyruvate metabolism);ko00630(Glyoxylate and dicarboxylate metabolism);ko00710(Carbon fixation in photosynthetic organisms)
gi83659993gbDW010401.1DW010401	Myzus_persicae_28988	Myzus persicae	gi83659993gbDW010401.1DW010401	PDCD4	sp|Q53EL6|PDCD4_HUMAN Programmed cell death protein 4 OS=Homo sapiens GN=PDCD4 PE=1 SV=2	api-let-7	1	1	2	GO:0005829(cytosol);GO:0005634(nucleus);GO:0005515(protein binding);GO:0003723(RNA binding);GO:0006915(apoptosis);GO:0007569(cell aging);GO:0045786(negative regulation of cell cycle);GO:0043508(negative regulation of JUN kinase activity);GO:0045892(negative regulation of transcription, DNA-dependent)
gi83660610gbDW011018.1DW011018	Myzus_persicae_28988	Myzus persicae	gi83660610gbDW011018.1DW011018	CHDM	sp|O97159|CHDM_DROME Chromodomain-helicase-DNA-binding protein Mi-2 homolog OS=Drosophila melanogaster GN=Mi-2 PE=1 SV=2	api-let-7	1	1	2	GO:0005634(nucleus);GO:0005524(ATP binding);GO:0008026(ATP-dependent helicase activity);GO:0003677(DNA binding);GO:0008270(zinc ion binding);GO:0045892(negative regulation of transcription, DNA-dependent);GO:0006351(transcription, DNA-dependent)
gi83660882gbDW011290.1DW011290	Myzus_persicae_28988	Myzus persicae	gi83660882gbDW011290.1DW011290	RL18A	sp|Q8WQI7|RL18A_SPOFR 60S ribosomal protein L18a OS=Spodoptera frugiperda GN=RpL18A PE=2 SV=1	api-let-7	1	1	2	GO:0005840(ribosome);GO:0003735(structural constituent of ribosome);GO:0006412(translation)	ko03010(Ribosome)
gi83661586gbDW011994.1DW011994	Myzus_persicae_28988	Myzus persicae	gi83661586gbDW011994.1DW011994	G3P2	sp|P07487|G3P2_DROME Glyceraldehyde-3-phosphate dehydrogenase 2 OS=Drosophila melanogaster GN=Gapdh2 PE=1 SV=2	api-let-7	1	1	2	GO:0005811(lipid particle);GO:0005875(microtubule associated complex);GO:0004365(glyceraldehyde-3-phosphate dehydrogenase );GO:0051287(NAD binding);GO:0006096(glycolysis)	ko00010(Glycolysis / Gluconeogenesis);ko05010(Alzheimer's disease)
gi83661812gbDW012220.1DW012220	Myzus_persicae_28988	Myzus persicae	gi83661812gbDW012220.1DW012220	-	-	api-let-7	1	1	2
gi83663270gbDW013678.1DW013678	Myzus_persicae_28988	Myzus persicae	gi83663270gbDW013678.1DW013678	MT21D	sp|Q9H867|MT21D_HUMAN Protein-lysine methyltransferase METTL21D OS=Homo sapiens GN=METTL21D PE=1 SV=2	api-let-7	1	1	2	GO:0008168(methyltransferase activity)
gi29941122gbCB814905.1CB814905	Toxoptera_citricida_4325	Toxoptera citricida	gi29941122gbCB814905.1CB814905	RL18A	sp|P41093|RL18A_DROME 60S ribosomal protein L18a OS=Drosophila melanogaster GN=RpL18A PE=1 SV=1	api-let-7	1	1	2	GO:0005840(ribosome);GO:0003735(structural constituent of ribosome);GO:0000022(mitotic spindle elongation);GO:0006412(translation)	ko03010(Ribosome)
gi31365384gbCD450644.1CD450644	Toxoptera_citricida_4325	Toxoptera citricida	gi31365384gbCD450644.1CD450644	RL18A	sp|Q8WQI7|RL18A_SPOFR 60S ribosomal protein L18a OS=Spodoptera frugiperda GN=RpL18A PE=2 SV=1	api-let-7	1	1	2	GO:0005840(ribosome);GO:0003735(structural constituent of ribosome);GO:0006412(translation)	ko03010(Ribosome)
gi31366158gbCD451418.1CD451418	Toxoptera_citricida_4325	Toxoptera citricida	gi31366158gbCD451418.1CD451418	RL18A	sp|P41093|RL18A_DROME 60S ribosomal protein L18a OS=Drosophila melanogaster GN=RpL18A PE=1 SV=1	api-let-7	1	1	2	GO:0005840(ribosome);GO:0003735(structural constituent of ribosome);GO:0000022(mitotic spindle elongation);GO:0006412(translation)	ko03010(Ribosome)
gi31366507gbCD451767.1CD451767	Toxoptera_citricida_4325	Toxoptera citricida	gi31366507gbCD451767.1CD451767	RL18A	sp|P41093|RL18A_DROME 60S ribosomal protein L18a OS=Drosophila melanogaster GN=RpL18A PE=1 SV=1	api-let-7	1	1	2	GO:0005840(ribosome);GO:0003735(structural constituent of ribosome);GO:0000022(mitotic spindle elongation);GO:0006412(translation)	ko03010(Ribosome)
gi31366940gbCD452200.1CD452200	Toxoptera_citricida_4325	Toxoptera citricida	gi31366940gbCD452200.1CD452200	C4G15	sp|Q9VYY4|C4G15_DROME Cytochrome P450 4g15 OS=Drosophila melanogaster GN=Cyp4g15 PE=2 SV=1	api-let-7	1	1	2	GO:0005789(endoplasmic reticulum membrane);GO:0005792(microsome);GO:0009055(electron carrier activity);GO:0020037(heme binding);GO:0004497(monooxygenase activity);GO:0016705(oxidoreductase activity, acting on paired donors, with incorporation or reduction of molecular oxygen)	ko00361(gamma-Hexachlorocyclohexane degradation);ko00626(Naphthalene and anthracene degradation);ko00903(Limonene and pinene degradation);ko00945(Stilbenoid,ko diarylheptanoid and gingerol biosynthesis)
ACYPI000043-RA	aphidbase_2.1b_mRNA	Acyrthosiphon pisum	ACYPI000043-RA	-	-	api-miR-1_L-1	1	1	2		ko00190(Oxidative phosphorylation)
ACYPI000106-RA	aphidbase_2.1b_mRNA	Acyrthosiphon pisum	ACYPI000106-RA	S2611	sp|Q86WA9|S2611_HUMAN Sodium-independent sulfate anion transporter OS=Homo sapiens GN=SLC26A11 PE=1 SV=2	api-miR-1_L-1	1	1	2	GO:0005783(endoplasmic reticulum);GO:0005794(Golgi apparatus);GO:0016021(integral to membrane);GO:0005765(lysosomal membrane);GO:0005886(plasma membrane);GO:0015301(anion:anion antiporter activity);GO:0008271(secondary active sulfate transmembrane transporter activity)
ACYPI000149-RA	aphidbase_2.1b_mRNA	Acyrthosiphon pisum	ACYPI000149-RA	SRBS1	sp|Q9BX66|SRBS1_HUMAN Sorbin and SH3 domain-containing protein 1 OS=Homo sapiens GN=SORBS1 PE=1 SV=3	api-miR-1_L-1	1	1	2		ko03320(PPAR signaling pathway);ko04520(Adherens junction);ko04910(Insulin signaling pathway)
ACYPI000167-RA	aphidbase_2.1b_mRNA	Acyrthosiphon pisum	ACYPI000167-RA	CPO	sp|Q01617|CPO_DROME Protein couch potato OS=Drosophila melanogaster GN=cpo PE=2 SV=3	api-miR-1_L-1	1	1	2
ACYPI000202-RA	aphidbase_2.1b_mRNA	Acyrthosiphon pisum	ACYPI000202-RA	-	-	api-miR-1_L-1	1	1	2
ACYPI000236-RA	aphidbase_2.1b_mRNA	Acyrthosiphon pisum	ACYPI000236-RA	TSAP1	sp|Q9NX07|TSAP1_HUMAN tRNA selenocysteine 1-associated protein 1 OS=Homo sapiens GN=TRNAU1AP PE=1 SV=1	api-miR-1_L-1	1	1	2	GO:0005737(cytoplasm);GO:0005634(nucleus);GO:0000166(nucleotide binding);GO:0003723(RNA binding);GO:0001514(selenocysteine incorporation)
ACYPI000256-RA	aphidbase_2.1b_mRNA	Acyrthosiphon pisum	ACYPI000256-RA	ALG5	sp|Q9Y673|ALG5_HUMAN Dolichyl-phosphate beta-glucosyltransferase OS=Homo sapiens GN=ALG5 PE=1 SV=1	api-miR-1_L-1	1	1	2	GO:0005789(endoplasmic reticulum membrane);GO:0016021(integral to membrane);GO:0004581(dolichyl-phosphate beta-glucosyltransferase activity);GO:0004576(oligosaccharyl transferase activity);GO:0006488(dolichol-linked oligosaccharide biosynthetic process);GO:0043687(post-translational protein modification);GO:0018279(protein N-linked glycosylation via asparagine)	ko00510(N-Glycan biosynthesis)
ACYPI000258-RA	aphidbase_2.1b_mRNA	Acyrthosiphon pisum	ACYPI000258-RA	AT5F1	sp|Q94516|AT5F1_DROME ATP synthase subunit b, mitochondrial OS=Drosophila melanogaster GN=ATPsyn-b PE=2 SV=2	api-miR-1_L-1	1	1	2	GO:0000276(mitochondrial proton-transporting ATP synthase complex, coupling factor F);GO:0046933(hydrogen ion transporting ATP synthase activity, rotational mechanism);GO:0015986(ATP synthesis coupled proton transport);GO:0006911(phagocytosis, engulfment)	ko00190(Oxidative phosphorylation);ko05010(Alzheimer's disease);ko05012(Parkinson's disease);ko05016(Huntington's disease)
ACYPI000259-RA	aphidbase_2.1b_mRNA	Acyrthosiphon pisum	ACYPI000259-RA	SYVC	sp|P49696|SYVC_TAKRU Valine--tRNA ligase OS=Takifugu rubripes GN=vars PE=3 SV=1	api-miR-1_L-1	1	1	2	GO:0005737(cytoplasm);GO:0005524(ATP binding);GO:0004832(valine-tRNA ligase activity);GO:0006438(valyl-tRNA aminoacylation)	ko00290(Valine,ko leucine and isoleucine biosynthesis);ko00970(Aminoacyl-tRNA biosynthesis)
ACYPI000289-RA	aphidbase_2.1b_mRNA	Acyrthosiphon pisum	ACYPI000289-RA	MA1B1	sp|Q9UKM7|MA1B1_HUMAN Endoplasmic reticulum mannosyl-oligosaccharide 1,2-alpha-mannosidase OS=Homo sapiens GN=MAN1B1 PE=1 SV=2	api-miR-1_L-1	1	1	2	GO:0005789(endoplasmic reticulum membrane);GO:0044322(endoplasmic reticulum quality control compartment);GO:0016021(integral to membrane);GO:0005624(membrane fraction);GO:0005509(calcium ion binding);GO:0004571(mannosyl-oligosaccharide 1,2-alpha-mannosidase activity);GO:0030433(ER-associated protein catabolic process);GO:0009311(oligosaccharide metabolic process);GO:0043687(post-translational pro…	ko00510(N-Glycan biosynthesis);ko00513(High-mannose type N-glycan biosynthesis)
ACYPI000301-RA	aphidbase_2.1b_mRNA	Acyrthosiphon pisum	ACYPI000301-RA	-	-	api-miR-1_L-1	1	1	2
ACYPI000304-RA	aphidbase_2.1b_mRNA	Acyrthosiphon pisum	ACYPI000304-RA	SERB	sp|Q99LS3|SERB_MOUSE Phosphoserine phosphatase OS=Mus musculus GN=Psph PE=1 SV=1	api-miR-1_L-1	1	1	2	GO:0005737(cytoplasm);GO:0005509(calcium ion binding);GO:0000287(magnesium ion binding);GO:0004647(phosphoserine phosphatase activity);GO:0006564(L-serine biosynthetic process)	ko00260(Glycine,ko serine and threonine metabolism)
ACYPI000319-RA	aphidbase_2.1b_mRNA	Acyrthosiphon pisum	ACYPI000319-RA	-	-	api-miR-1_L-1	1	1	2
ACYPI000324-RA	aphidbase_2.1b_mRNA	Acyrthosiphon pisum	ACYPI000324-RA	RT06	sp|Q9VZD5|RT06_DROME Probable 28S ribosomal protein S6, mitochondrial OS=Drosophila melanogaster GN=mRpS6 PE=1 SV=1	api-miR-1_L-1	1	1	2	GO:0005739(mitochondrion);GO:0005840(ribosome);GO:0019843(rRNA binding);GO:0003735(structural constituent of ribosome);GO:0006412(translation)
ACYPI000338-RA	aphidbase_2.1b_mRNA	Acyrthosiphon pisum	ACYPI000338-RA	ZN226	sp|Q9NYT6|ZN226_HUMAN Zinc finger protein 226 OS=Homo sapiens GN=ZNF226 PE=1 SV=2	api-miR-1_L-1	1	1	2	GO:0005634(nucleus);GO:0003677(DNA binding);GO:0008270(zinc ion binding);GO:0006355(regulation of transcription, DNA-dependent);GO:0006351(transcription, DNA-dependent)
ACYPI000342-RA	aphidbase_2.1b_mRNA	Acyrthosiphon pisum	ACYPI000342-RA	TAF8	sp|Q9VWY6|TAF8_DROME Transcription initiation factor TFIID subunit 8 OS=Drosophila melanogaster GN=Taf8 PE=1 SV=1	api-miR-1_L-1	1	1	2	GO:0005669(transcription factor TFIID complex);GO:0003677(DNA binding);GO:0005515(protein binding);GO:0006355(regulation of transcription, DNA-dependent);GO:0006367(transcription initiation from RNA polymerase II promoter)
ACYPI000346-RA	aphidbase_2.1b_mRNA	Acyrthosiphon pisum	ACYPI000346-RA	RHES	sp|Q96D21|RHES_HUMAN GTP-binding protein Rhes OS=Homo sapiens GN=RASD2 PE=1 SV=1	api-miR-1_L-1	1	1	2	GO:0005886(plasma membrane);GO:0031681(G-protein beta-subunit binding);GO:0005525(GTP binding);GO:0003924(GTPase activity);GO:0007626(locomotory behavior);GO:0051897(positive regulation of protein kinase B signaling cascade);GO:0033235(positive regulation of protein sumoylation);GO:0043949(regulation of cAMP-mediated signaling);GO:0007264(small GTPase mediated signal transduction)
ACYPI000367-RA	aphidbase_2.1b_mRNA	Acyrthosiphon pisum	ACYPI000367-RA	NKX61	sp|P78426|NKX61_HUMAN Homeobox protein Nkx-6.1 OS=Homo sapiens GN=NKX6-1 PE=2 SV=2	api-miR-1_L-1	1	1	2	GO:0005634(nucleus);GO:0051594(detection of glucose);GO:0000122(negative regulation of transcription from RNA polymerase II promoter);GO:0009887(organ morphogenesis);GO:0051091(positive regulation of sequence-specific DNA binding transcription factor activity);GO:0045944(positive regulation of transcription from RNA polymerase II promoter);GO:2000078(positive regulation of type B pancreatic cell …
ACYPI000405-RA	aphidbase_2.1b_mRNA	Acyrthosiphon pisum	ACYPI000405-RA	TPSA	sp|Q54K57|TPSA_DICDI Alpha,alpha-trehalose-phosphate synthase [UDP-forming] A OS=Dictyostelium discoideum GN=tpsA PE=2 SV=1	api-miR-1_L-1	1	1	2	GO:0003825(alpha,alpha-trehalose-phosphate synthase );GO:0005992(trehalose biosynthetic process)	ko00500(Starch and sucrose metabolism)
ACYPI000427-RA	aphidbase_2.1b_mRNA	Acyrthosiphon pisum	ACYPI000427-RA	GCS1	sp|F4HTM3|GCS1_ARATH Mannosyl-oligosaccharide glucosidase GCS1 OS=Arabidopsis thaliana GN=GCS1 PE=1 SV=1	api-miR-1_L-1	1	1	2		ko00510(N-Glycan biosynthesis)
ACYPI000432-RA	aphidbase_2.1b_mRNA	Acyrthosiphon pisum	ACYPI000432-RA	PERC	sp|Q7QH73|PERC_ANOGA Chorion peroxidase OS=Anopheles gambiae GN=pxt PE=2 SV=3	api-miR-1_L-1	1	1	2	GO:0005576(extracellular region);GO:0020037(heme binding);GO:0004601(peroxidase activity);GO:0042744(hydrogen peroxide catabolic process)
ACYPI000439-RA	aphidbase_2.1b_mRNA	Acyrthosiphon pisum	ACYPI000439-RA	FGD3	sp|Q5JSP0|FGD3_HUMAN FYVE, RhoGEF and PH domain-containing protein 3 OS=Homo sapiens GN=FGD3 PE=1 SV=1	api-miR-1_L-1	1	1	2	GO:0005856(cytoskeleton);GO:0005829(cytosol);GO:0005794(Golgi apparatus);GO:0030027(lamellipodium);GO:0001726(ruffle);GO:0046872(metal ion binding);GO:0005089(Rho guanyl-nucleotide exchange factor activity);GO:0031267(small GTPase binding);GO:0030036(actin cytoskeleton organization);GO:0006915(apoptosis);GO:0046847(filopodium assembly);GO:0008624(induction of apoptosis by extracellular signals);G…
ACYPI000456-RA	aphidbase_2.1b_mRNA	Acyrthosiphon pisum	ACYPI000456-RA	-	-	api-miR-1_L-1	1	1	2
ACYPI000507-RA	aphidbase_2.1b_mRNA	Acyrthosiphon pisum	ACYPI000507-RA	S12A6	sp|Q9UHW9|S12A6_HUMAN Solute carrier family 12 member 6 OS=Homo sapiens GN=SLC12A6 PE=1 SV=2	api-miR-1_L-1	1	1	2	GO:0016323(basolateral plasma membrane);GO:0016021(integral to membrane);GO:0015379(potassium:chloride symporter activity);GO:0001525(angiogenesis);GO:0071477(cellular hypotonic salinity response);GO:0006813(potassium ion transport);GO:0006814(sodium ion transport)	ko05110(Vibrio cholerae infection)
ACYPI000533-RA	aphidbase_2.1b_mRNA	Acyrthosiphon pisum	ACYPI000533-RA	SUDX	sp|Q9Y0H4|SUDX_DROME E3 ubiquitin-protein ligase Su(dx) OS=Drosophila melanogaster GN=Su(dx) PE=1 SV=1	api-miR-1_L-1	1	1	2	GO:0005622(intracellular);GO:0005112(Notch binding);GO:0004842(ubiquitin-protein ligase activity);GO:0016348(imaginal disc-derived leg joint morphogenesis);GO:0008587(imaginal disc-derived wing margin morphogenesis);GO:0008586(imaginal disc-derived wing vein morphogenesis);GO:0019915(lipid storage);GO:0045746(negative regulation of Notch signaling pathway);GO:0007219(Notch signaling pathway);GO:0…	ko04120(Ubiquitin mediated proteolysis);ko04144(Endocytosis)
ACYPI000564-RA	aphidbase_2.1b_mRNA	Acyrthosiphon pisum	ACYPI000564-RA	PP4C	sp|A6H772|PP4C_BOVIN Serine/threonine-protein phosphatase 4 catalytic subunit OS=Bos taurus GN=PPP4C PE=1 SV=1	api-miR-1_L-1	1	1	2	GO:0005815(microtubule organizing center);GO:0005634(nucleus);GO:0030289(protein phosphatase 4 complex);GO:0046872(metal ion binding);GO:0005515(protein binding);GO:0004722(protein serine/threonine phosphatase activity);GO:0006468(protein phosphorylation);GO:0010569(regulation of double-strand break repair via homologous recombination)
ACYPI000612-RA	aphidbase_2.1b_mRNA	Acyrthosiphon pisum	ACYPI000612-RA	TSSC1	sp|Q6DUZ9|TSSC1_GECJA Protein TSSC1 OS=Gecko japonicus GN=TSSC1 PE=2 SV=1	api-miR-1_L-1	1	1	2
ACYPI000619-RA	aphidbase_2.1b_mRNA	Acyrthosiphon pisum	ACYPI000619-RA	C6A13	sp|Q9V4U9|C6A13_DROME Probable cytochrome P450 6a13 OS=Drosophila melanogaster GN=Cyp6a13 PE=2 SV=1	api-miR-1_L-1	1	1	2	GO:0005789(endoplasmic reticulum membrane);GO:0005792(microsome);GO:0009055(electron carrier activity);GO:0020037(heme binding);GO:0004497(monooxygenase activity);GO:0016705(oxidoreductase activity, acting on paired donors, with incorporation or reduction of molecular oxygen)	ko00361(gamma-Hexachlorocyclohexane degradation);ko00626(Naphthalene and anthracene degradation);ko00903(Limonene and pinene degradation);ko00945(Stilbenoid,ko diarylheptanoid and gingerol biosynthesis)
ACYPI000643-RA	aphidbase_2.1b_mRNA	Acyrthosiphon pisum	ACYPI000643-RA	-	-	api-miR-1_L-1	1	1	2		ko00010(Glycolysis / Gluconeogenesis)
ACYPI000726-RA	aphidbase_2.1b_mRNA	Acyrthosiphon pisum	ACYPI000726-RA	BACC2	sp|Q8KWT4|BACC2_BACIU Bacilysin biosynthesis oxidoreductase BacC OS=Bacillus subtilis GN=bacC PE=3 SV=1	api-miR-1_L-1	1	1	2	GO:0005488(binding);GO:0016491(oxidoreductase activity);GO:0017000(antibiotic biosynthetic process)
ACYPI000747-RA	aphidbase_2.1b_mRNA	Acyrthosiphon pisum	ACYPI000747-RA	NDUS6	sp|Q19724|NDUS6_CAEEL Probable NADH dehydrogenase [ubiquinone] iron-sulfur protein 6, mitochondrial OS=Caenorhabditis elegans GN=nduf-6 PE=3 SV=1	api-miR-1_L-1	1	1	2	GO:0005743(mitochondrial inner membrane);GO:0070469(respiratory chain);GO:0010171(body morphogenesis);GO:0009792(embryo development ending in birth or egg hatching);GO:0040007(growth);GO:0006120(mitochondrial electron transport, NADH to ubiquinone);GO:0002119(nematode larval development);GO:0040010(positive regulation of growth rate);GO:0042493(response to drug);GO:0006810(transport)	ko00190(Oxidative phosphorylation);ko05010(Alzheimer's disease);ko05012(Parkinson's disease);ko05016(Huntington's disease)
ACYPI000826-RA	aphidbase_2.1b_mRNA	Acyrthosiphon pisum	ACYPI000826-RA	TPP2	sp|Q64560|TPP2_RAT Tripeptidyl-peptidase 2 OS=Rattus norvegicus GN=Tpp2 PE=2 SV=3	api-miR-1_L-1	1	1	2	GO:0005737(cytoplasm);GO:0005634(nucleus);GO:0005625(soluble fraction);GO:0004177(aminopeptidase activity);GO:0042277(peptide binding);GO:0004252(serine-type endopeptidase activity);GO:0008240(tripeptidyl-peptidase activity);GO:0006508(proteolysis)
ACYPI000853-RA	aphidbase_2.1b_mRNA	Acyrthosiphon pisum	ACYPI000853-RA	SIX6	sp|O93307|SIX6_CHICK Homeobox protein SIX6 OS=Gallus gallus GN=SIX6 PE=2 SV=1	api-miR-1_L-1	1	1	2	GO:0005634(nucleus);GO:0043565(sequence-specific DNA binding);GO:0003700(sequence-specific DNA binding transcription factor activity);GO:0007275(multicellular organismal development)
ACYPI000895-RA	aphidbase_2.1b_mRNA	Acyrthosiphon pisum	ACYPI000895-RA	DIRA2	sp|Q95KD9|DIRA2_MACFA GTP-binding protein Di-Ras2 OS=Macaca fascicularis GN=DIRAS2 PE=2 SV=1	api-miR-1_L-1	1	1	2	GO:0005886(plasma membrane);GO:0005525(GTP binding);GO:0003924(GTPase activity);GO:0007264(small GTPase mediated signal transduction)
ACYPI000909-RA	aphidbase_2.1b_mRNA	Acyrthosiphon pisum	ACYPI000909-RA	-	-	api-miR-1_L-1	1	1	2
ACYPI000910-RA	aphidbase_2.1b_mRNA	Acyrthosiphon pisum	ACYPI000910-RA	RN146	sp|C0HBT3|RN146_SALSA E3 ubiquitin-protein ligase rnf146 OS=Salmo salar GN=rnf146 PE=2 SV=1	api-miR-1_L-1	1	1	2	GO:0005829(cytosol);GO:0072572(poly-ADP-D-ribose binding);GO:0004842(ubiquitin-protein ligase activity);GO:0008270(zinc ion binding);GO:0090263(positive regulation of canonical Wnt receptor signaling pathway);GO:0051865(protein autoubiquitination);GO:0070936(protein K48-linked ubiquitination);GO:0042787(protein ubiquitination involved in ubiquitin-dependent protein catabolic process);GO:0016055(W…
ACYPI000925-RA	aphidbase_2.1b_mRNA	Acyrthosiphon pisum	ACYPI000925-RA	TLN1	sp|P54939|TLN1_CHICK Talin-1 OS=Gallus gallus GN=TLN1 PE=1 SV=2	api-miR-1_L-1	1	1	2	GO:0015629(actin cytoskeleton);GO:0005829(cytosol);GO:0005925(focal adhesion);GO:0032587(ruffle membrane);GO:0003779(actin binding);GO:0005158(insulin receptor binding);GO:0005200(structural constituent of cytoskeleton);GO:0007155(cell adhesion);GO:0007016(cytoskeletal anchoring at plasma membrane)	ko04510(Focal adhesion)
ACYPI000929-RA	aphidbase_2.1b_mRNA	Acyrthosiphon pisum	ACYPI000929-RA	RHOM	sp|P20350|RHOM_DROME Protein rhomboid OS=Drosophila melanogaster GN=rho PE=1 SV=2	api-miR-1_L-1	1	1	2	GO:0000139(Golgi membrane);GO:0016021(integral to membrane);GO:0004252(serine-type endopeptidase activity);GO:0007409(axonogenesis);GO:0048149(behavioral response to ethanol);GO:0007420(brain development);GO:0046845(branched duct epithelial cell fate determination, open tracheal system);GO:0016337(cell-cell adhesion);GO:0000910(cytokinesis);GO:0035225(determination of genital disc primordium);GO:…
ACYPI000936-RA	aphidbase_2.1b_mRNA	Acyrthosiphon pisum	ACYPI000936-RA	POL3	sp|P04323|POL3_DROME Retrovirus-related Pol polyprotein from transposon 17.6 OS=Drosophila melanogaster GN=pol PE=4 SV=1	api-miR-1_L-1	1	1	2	GO:0004190(aspartic-type endopeptidase activity);GO:0003677(DNA binding);GO:0004519(endonuclease activity);GO:0003723(RNA binding);GO:0003964(RNA-directed DNA polymerase activity);GO:0015074(DNA integration);GO:0006278(RNA-dependent DNA replication)
ACYPI000942-RA	aphidbase_2.1b_mRNA	Acyrthosiphon pisum	ACYPI000942-RA	GBF1	sp|Q9R1D7|GBF1_CRIGR Golgi-specific brefeldin A-resistance guanine nucleotide exchange factor 1 OS=Cricetulus griseus GN=GBF1 PE=2 SV=1	api-miR-1_L-1	1	1	2	GO:0005622(intracellular);GO:0005086(ARF guanyl-nucleotide exchange factor activity);GO:0032012(regulation of ARF protein signal transduction)
ACYPI000955-RA	aphidbase_2.1b_mRNA	Acyrthosiphon pisum	ACYPI000955-RA	YKT6	sp|Q3T000|YKT6_BOVIN Synaptobrevin homolog YKT6 OS=Bos taurus GN=YKT6 PE=2 SV=1	api-miR-1_L-1	1	1	2	GO:0030659(cytoplasmic vesicle membrane);GO:0005829(cytosol);GO:0005783(endoplasmic reticulum);GO:0000139(Golgi membrane);GO:0005887(integral to plasma membrane);GO:0019706(protein-cysteine S-palmitoleyltransferase activity);GO:0006888(ER to Golgi vesicle-mediated transport);GO:0015031(protein transport);GO:0006904(vesicle docking involved in exocytosis);GO:0006903(vesicle targeting)	ko04130(SNARE interactions in vesicular transport)
ACYPI000967-RA	aphidbase_2.1b_mRNA	Acyrthosiphon pisum	ACYPI000967-RA	ACAD9	sp|Q8JZN5|ACAD9_MOUSE Acyl-CoA dehydrogenase family member 9, mitochondrial OS=Mus musculus GN=Acad9 PE=2 SV=2	api-miR-1_L-1	1	1	2	GO:0005739(mitochondrion);GO:0003995(acyl-CoA dehydrogenase activity);GO:0050660(flavin adenine dinucleotide binding)	ko00281(Geraniol degradation);ko00281(Geraniol degradation);ko00624(1- and 2-Methylnaphthalene degradation)
ACYPI001015-RA	aphidbase_2.1b_mRNA	Acyrthosiphon pisum	ACYPI001015-RA	M2OM	sp|Q9CR62|M2OM_MOUSE Mitochondrial 2-oxoglutarate/malate carrier protein OS=Mus musculus GN=Slc25a11 PE=1 SV=3	api-miR-1_L-1	1	1	2	GO:0016021(integral to membrane);GO:0005743(mitochondrial inner membrane)
ACYPI001064-RA	aphidbase_2.1b_mRNA	Acyrthosiphon pisum	ACYPI001064-RA	MED8	sp|Q7Q6D6|MED8_ANOGA Mediator of RNA polymerase II transcription subunit 8 OS=Anopheles gambiae GN=MED8 PE=3 SV=2	api-miR-1_L-1	1	1	2	GO:0016592(mediator complex);GO:0001104(RNA polymerase II transcription cofactor activity);GO:0006357(regulation of transcription from RNA polymerase II promoter)
ACYPI001082-RA	aphidbase_2.1b_mRNA	Acyrthosiphon pisum	ACYPI001082-RA	PCIF1	sp|Q9H4Z3|PCIF1_HUMAN Phosphorylated CTD-interacting factor 1 OS=Homo sapiens GN=PCIF1 PE=1 SV=1	api-miR-1_L-1	1	1	2	GO:0005634(nucleus)
ACYPI001090-RA	aphidbase_2.1b_mRNA	Acyrthosiphon pisum	ACYPI001090-RA	NCPR	sp|Q07994|NCPR_MUSDO NADPH--cytochrome P450 reductase OS=Musca domestica PE=2 SV=1	api-miR-1_L-1	1	1	2	GO:0005789(endoplasmic reticulum membrane);GO:0010181(FMN binding);GO:0005506(iron ion binding);GO:0003958(NADPH-hemoprotein reductase activity)
ACYPI001100-RA	aphidbase_2.1b_mRNA	Acyrthosiphon pisum	ACYPI001100-RA	FAH2A	sp|Q6DH69|FAH2A_DANRE Fatty-acid amide hydrolase 2-A OS=Danio rerio GN=faah2a PE=2 SV=1	api-miR-1_L-1	1	1	2	GO:0016021(integral to membrane);GO:0016884(carbon-nitrogen ligase activity, with glutamine as amido-N-donor);GO:0016787(hydrolase activity)	ko00330(Arginine and proline metabolism);ko00360(Phenylalanine metabolism);ko00380(Tryptophan metabolism);ko00460(Cyanoamino acid metabolism);ko00632(Benzoate degradation via CoA ligation);ko00643(Styrene degradation)
ACYPI001110-RA	aphidbase_2.1b_mRNA	Acyrthosiphon pisum	ACYPI001110-RA	AGFG1	sp|Q2TA45|AGFG1_BOVIN Arf-GAP domain and FG repeat-containing protein 1 OS=Bos taurus GN=AGFG1 PE=2 SV=1	api-miR-1_L-1	1	1	2	GO:0016023(cytoplasmic membrane-bounded vesicle);GO:0005634(nucleus);GO:0008060(ARF GTPase activator activity);GO:0003677(DNA binding);GO:0008270(zinc ion binding);GO:0007275(multicellular organismal development);GO:0032312(regulation of ARF GTPase activity);GO:0006810(transport)
ACYPI001116-RA	aphidbase_2.1b_mRNA	Acyrthosiphon pisum	ACYPI001116-RA	-	-	api-miR-1_L-1	1	1	2
ACYPI001134-RA	aphidbase_2.1b_mRNA	Acyrthosiphon pisum	ACYPI001134-RA	MTPN	sp|Q91955|MTPN_CHICK Myotrophin OS=Gallus gallus GN=MTPN PE=3 SV=1	api-miR-1_L-1	1	1	2	GO:0030424(axon);GO:0005737(cytoplasm)
ACYPI001146-RA	aphidbase_2.1b_mRNA	Acyrthosiphon pisum	ACYPI001146-RA	RFC3	sp|P40938|RFC3_HUMAN Replication factor C subunit 3 OS=Homo sapiens GN=RFC3 PE=1 SV=2	api-miR-1_L-1	1	1	2	GO:0005663(DNA replication factor C complex);GO:0005654(nucleoplasm);GO:0005524(ATP binding);GO:0003689(DNA clamp loader activity);GO:0005515(protein binding);GO:0000075(cell cycle checkpoint);GO:0006271(DNA strand elongation involved in DNA replication);GO:0000731(DNA synthesis involved in DNA repair);GO:0006297(nucleotide-excision repair, DNA gap filling);GO:0046683(response to organophosphorus…	ko03030(DNA replication);ko03420(Nucleotide excision repair);ko03430(Mismatch repair)
ACYPI001168-RA	aphidbase_2.1b_mRNA	Acyrthosiphon pisum	ACYPI001168-RA	CAND1	sp|Q6ZQ38|CAND1_MOUSE Cullin-associated NEDD8-dissociated protein 1 OS=Mus musculus GN=Cand1 PE=2 SV=2	api-miR-1_L-1	1	1	2	GO:0005634(nucleus);GO:0000151(ubiquitin ligase complex);GO:0030154(cell differentiation);GO:0043086(negative regulation of catalytic activity);GO:0016567(protein ubiquitination);GO:0006351(transcription, DNA-dependent)
ACYPI001182-RA	aphidbase_2.1b_mRNA	Acyrthosiphon pisum	ACYPI001182-RA	PPM1L	sp|Q5SGD2|PPM1L_HUMAN Protein phosphatase 1L OS=Homo sapiens GN=PPM1L PE=1 SV=1	api-miR-1_L-1	1	1	2	GO:0005789(endoplasmic reticulum membrane);GO:0016021(integral to membrane);GO:0008287(protein serine/threonine phosphatase complex);GO:0046872(metal ion binding);GO:0004722(protein serine/threonine phosphatase activity);GO:0006470(protein dephosphorylation);GO:0006665(sphingolipid metabolic process)
ACYPI001193-RA	aphidbase_2.1b_mRNA	Acyrthosiphon pisum	ACYPI001193-RA	KDIS	sp|Q9EQG6|KDIS_RAT Kinase D-interacting substrate of 220 kDa OS=Rattus norvegicus GN=Kidins220 PE=1 SV=2	api-miR-1_L-1	1	1	2	GO:0005829(cytosol);GO:0016021(integral to membrane);GO:0019901(protein kinase binding);GO:0019887(protein kinase regulator activity)	ko04722(Neurotrophin signaling pathway)
ACYPI001210-RA	aphidbase_2.1b_mRNA	Acyrthosiphon pisum	ACYPI001210-RA	PP16A	sp|Q923M0|PP16A_MOUSE Protein phosphatase 1 regulatory subunit 16A OS=Mus musculus GN=Ppp1r16a PE=1 SV=1	api-miR-1_L-1	1	1	2	GO:0005829(cytosol);GO:0005886(plasma membrane)
ACYPI001244-RA	aphidbase_2.1b_mRNA	Acyrthosiphon pisum	ACYPI001244-RA	PTCD3	sp|A1Z9A8|PTCD3_DROME Protein PTCD3 homolog, mitochondrial OS=Drosophila melanogaster GN=CG4679 PE=2 SV=1	api-miR-1_L-1	1	1	2	GO:0005739(mitochondrion)
ACYPI001314-RA	aphidbase_2.1b_mRNA	Acyrthosiphon pisum	ACYPI001314-RA	CCNC	sp|Q7QB13|CCNC_ANOGA Cyclin-C OS=Anopheles gambiae GN=CycC PE=3 SV=2	api-miR-1_L-1	1	1	2	GO:0016591(DNA-directed RNA polymerase II, holoenzyme);GO:0019901(protein kinase binding);GO:0000079(regulation of cyclin-dependent protein kinase activity);GO:0006355(regulation of transcription, DNA-dependent);GO:0006351(transcription, DNA-dependent)
ACYPI001329-RA	aphidbase_2.1b_mRNA	Acyrthosiphon pisum	ACYPI001329-RA	DCA13	sp|Q5ZLK1|DCA13_CHICK DDB1- and CUL4-associated factor 13 OS=Gallus gallus GN=DCAF13 PE=2 SV=1	api-miR-1_L-1	1	1	2	GO:0080008(CUL4 RING ubiquitin ligase complex);GO:0005730(nucleolus);GO:0030529(ribonucleoprotein complex);GO:0006364(rRNA processing)
ACYPI001356-RA	aphidbase_2.1b_mRNA	Acyrthosiphon pisum	ACYPI001356-RA	KI18A	sp|Q8NI77|KI18A_HUMAN Kinesin-like protein KIF18A OS=Homo sapiens GN=KIF18A PE=1 SV=2	api-miR-1_L-1	1	1	2	GO:0005901(caveola);GO:0005829(cytosol);GO:0005828(kinetochore microtubule);GO:0005815(microtubule organizing center);GO:0005634(nucleus);GO:0001726(ruffle);GO:0003779(actin binding);GO:0005524(ATP binding);GO:0051010(microtubule plus-end binding);GO:0008574(plus-end-directed microtubule motor activity);GO:0070463(tubulin-dependent ATPase activity);GO:0043130(ubiquitin binding);GO:0007596(blood c…
ACYPI001366-RA	aphidbase_2.1b_mRNA	Acyrthosiphon pisum	ACYPI001366-RA	S36A4	sp|Q8CH36|S36A4_MOUSE Proton-coupled amino acid transporter 4 OS=Mus musculus GN=Slc36a4 PE=2 SV=1	api-miR-1_L-1	1	1	2	GO:0016021(integral to membrane);GO:0015293(symporter activity);GO:0015808(L-alanine transport);GO:0015827(tryptophan transport)
ACYPI001405-RA	aphidbase_2.1b_mRNA	Acyrthosiphon pisum	ACYPI001405-RA	PAK1	sp|Q17850|PAK1_CAEEL Serine/threonine-protein kinase pak-1 OS=Caenorhabditis elegans GN=pak-1 PE=1 SV=2	api-miR-1_L-1	1	1	2	GO:0030424(axon);GO:0009986(cell surface);GO:0005626(insoluble fraction);GO:0016021(integral to membrane);GO:0043025(neuronal cell body);GO:0005886(plasma membrane);GO:0005625(soluble fraction);GO:0005524(ATP binding);GO:0005525(GTP binding);GO:0005515(protein binding);GO:0004674(protein serine/threonine kinase activity);GO:0009792(embryo development ending in birth or egg hatching);GO:0048598(em…	ko04010(MAPK signaling pathway);ko04011(MAPK signaling pathway - yeast);ko04012(ErbB signaling pathway);ko04062(Chemokine signaling pathway);ko04360(Axon guidance);ko04510(Focal adhesion);ko04650(Natural killer cell mediated cytotoxicity);ko04660(T cell receptor signaling pathway);ko04666(Fc gamma R-mediated phagocytosis);ko04810(Regulation of actin cytoskeleton);ko05120(Epithelial cell signaling…
ACYPI001415-RA	aphidbase_2.1b_mRNA	Acyrthosiphon pisum	ACYPI001415-RA	PERC	sp|Q9VEG6|PERC_DROME Chorion peroxidase OS=Drosophila melanogaster GN=Pxt PE=2 SV=3	api-miR-1_L-1	1	1	2	GO:0005615(extracellular space);GO:0020037(heme binding);GO:0004601(peroxidase activity);GO:0007306(eggshell chorion assembly);GO:0042744(hydrogen peroxide catabolic process)	ko00360(Phenylalanine metabolism);ko00680(Methane metabolism);ko00940(Phenylpropanoid biosynthesis)
ACYPI001456-RA	aphidbase_2.1b_mRNA	Acyrthosiphon pisum	ACYPI001456-RA	-	-	api-miR-1_L-1	1	1	2
ACYPI001478-RA	aphidbase_2.1b_mRNA	Acyrthosiphon pisum	ACYPI001478-RA	-	-	api-miR-1_L-1	1	1	2
ACYPI001490-RA	aphidbase_2.1b_mRNA	Acyrthosiphon pisum	ACYPI001490-RA	DOCK3	sp|Q8IZD9|DOCK3_HUMAN Dedicator of cytokinesis protein 3 OS=Homo sapiens GN=DOCK3 PE=1 SV=1	api-miR-1_L-1	1	1	2	GO:0005737(cytoplasm);GO:0005525(GTP binding);GO:0051020(GTPase binding);GO:0005085(guanyl-nucleotide exchange factor activity);GO:0017124(SH3 domain binding)
ACYPI001529-RA	aphidbase_2.1b_mRNA	Acyrthosiphon pisum	ACYPI001529-RA	STAN	sp|Q9V5N8|STAN_DROME Protocadherin-like wing polarity protein stan OS=Drosophila melanogaster GN=stan PE=1 SV=4	api-miR-1_L-1	1	1	2	GO:0005911(cell-cell junction);GO:0016021(integral to membrane);GO:0005886(plasma membrane);GO:0005509(calcium ion binding);GO:0004930(G-protein coupled receptor activity);GO:0005515(protein binding);GO:0005057(receptor signaling protein activity);GO:0007411(axon guidance);GO:0016339(calcium-dependent cell-cell adhesion);GO:0048813(dendrite morphogenesis);GO:0007156(homophilic cell adhesion);GO:0…
ACYPI001560-RA	aphidbase_2.1b_mRNA	Acyrthosiphon pisum	ACYPI001560-RA	-	-	api-miR-1_L-1	1	1	2
ACYPI001597-RA	aphidbase_2.1b_mRNA	Acyrthosiphon pisum	ACYPI001597-RA	HSP71	sp|P41825|HSP71_ANOAL Heat shock protein 70 A1 OS=Anopheles albimanus GN=HSP70A1 PE=3 SV=1	api-miR-1_L-1	1	1	2	GO:0005524(ATP binding);GO:0006950(response to stress)	ko03040(Spliceosome);ko04010(MAPK signaling pathway);ko04144(Endocytosis);ko04612(Antigen processing and presentation)
ACYPI001659-RA	aphidbase_2.1b_mRNA	Acyrthosiphon pisum	ACYPI001659-RA	MEP1	sp|Q21502|MEP1_CAEEL MOG interacting and ectopic P-granules protein 1 OS=Caenorhabditis elegans GN=mep-1 PE=1 SV=2	api-miR-1_L-1	1	1	2	GO:0005634(nucleus);GO:0017151(DEAD/H-box RNA helicase binding);GO:0042826(histone deacetylase binding);GO:0042802(identical protein binding);GO:0003723(RNA binding);GO:0008134(transcription factor binding);GO:0008270(zinc ion binding);GO:0030154(cell differentiation);GO:0008340(determination of adult lifespan);GO:0007506(gonadal mesoderm development);GO:0040007(growth);GO:0040035(hermaphrodite g…	ko00230(Purine metabolism);ko00240(Pyrimidine metabolism);ko03020(RNA polymerase);ko05016(Huntington's disease)
ACYPI001704-RA	aphidbase_2.1b_mRNA	Acyrthosiphon pisum	ACYPI001704-RA	NDUS2	sp|Q641Y2|NDUS2_RAT NADH dehydrogenase [ubiquinone] iron-sulfur protein 2, mitochondrial OS=Rattus norvegicus GN=Ndufs2 PE=1 SV=1	api-miR-1_L-1	1	1	2	GO:0005743(mitochondrial inner membrane);GO:0070469(respiratory chain);GO:0051539(4 iron, 4 sulfur cluster binding);GO:0046872(metal ion binding);GO:0051287(NAD binding);GO:0008137(NADH dehydrogenase );GO:0048038(quinone binding);GO:0022900(electron transport chain);GO:0006810(transport)	ko00190(Oxidative phosphorylation);ko05010(Alzheimer's disease);ko05012(Parkinson's disease);ko05016(Huntington's disease)
ACYPI001709-RA	aphidbase_2.1b_mRNA	Acyrthosiphon pisum	ACYPI001709-RA	PEPT1	sp|P91679|PEPT1_DROME Peptide transporter family 1 OS=Drosophila melanogaster GN=yin PE=1 SV=2	api-miR-1_L-1	1	1	2
ACYPI001712-RA	aphidbase_2.1b_mRNA	Acyrthosiphon pisum	ACYPI001712-RA	-	-	api-miR-1_L-1	1	1	2
ACYPI001730-RA	aphidbase_2.1b_mRNA	Acyrthosiphon pisum	ACYPI001730-RA	SRC42	sp|Q9V9J3|SRC42_DROME Tyrosine-protein kinase Src42A OS=Drosophila melanogaster GN=Src42A PE=2 SV=1	api-miR-1_L-1	1	1	2	GO:0005524(ATP binding);GO:0004715(non-membrane spanning protein tyrosine kinase activity);GO:0051017(actin filament bundle assembly);GO:0043277(apoptotic cell clearance);GO:0048749(compound eye development);GO:0007395(dorsal closure, spreading of leading edge cells);GO:0046529(imaginal disc fusion, thorax closure);GO:0007476(imaginal disc-derived wing morphogenesis);GO:0007254(JNK cascade);GO:00…
ACYPI001781-RA	aphidbase_2.1b_mRNA	Acyrthosiphon pisum	ACYPI001781-RA	-	-	api-miR-1_L-1	1	1	2
ACYPI001825-RA	aphidbase_2.1b_mRNA	Acyrthosiphon pisum	ACYPI001825-RA	SNAG	sp|P81127|SNAG_BOVIN Gamma-soluble NSF attachment protein OS=Bos taurus GN=NAPG PE=1 SV=3	api-miR-1_L-1	1	1	2	GO:0016020(membrane);GO:0005488(binding);GO:0006886(intracellular protein transport);GO:0016192(vesicle-mediated transport)
ACYPI001829-RA	aphidbase_2.1b_mRNA	Acyrthosiphon pisum	ACYPI001829-RA	-	-	api-miR-1_L-1	1	1	2
ACYPI001836-RA	aphidbase_2.1b_mRNA	Acyrthosiphon pisum	ACYPI001836-RA	HNRLL	sp|Q921F4|HNRLL_MOUSE Heterogeneous nuclear ribonucleoprotein L-like OS=Mus musculus GN=Hnrpll PE=1 SV=3	api-miR-1_L-1	1	1	2	GO:0005634(nucleus);GO:0030529(ribonucleoprotein complex);GO:0003729(mRNA binding);GO:0000166(nucleotide binding);GO:0006397(mRNA processing);GO:0033120(positive regulation of RNA splicing)
ACYPI001847-RA	aphidbase_2.1b_mRNA	Acyrthosiphon pisum	ACYPI001847-RA	F26	sp|Q91309|F26_LITCT 6-phosphofructo-2-kinase/fructose-2,6-bisphosphatase OS=Lithobates catesbeiana PE=2 SV=1	api-miR-1_L-1	1	1	2	GO:0003873(6-phosphofructo-2-kinase activity);GO:0005524(ATP binding);GO:0004331(fructose-2,6-bisphosphate 2-phosphatase activity);GO:0006003(fructose 2,6-bisphosphate metabolic process)	ko00051(Fructose and mannose metabolism)
ACYPI001848-RA	aphidbase_2.1b_mRNA	Acyrthosiphon pisum	ACYPI001848-RA	CIB3	sp|Q96Q77|CIB3_HUMAN Calcium and integrin-binding family member 3 OS=Homo sapiens GN=CIB3 PE=2 SV=3	api-miR-1_L-1	1	1	2	GO:0005509(calcium ion binding)
ACYPI001917-RA	aphidbase_2.1b_mRNA	Acyrthosiphon pisum	ACYPI001917-RA	GSH1	sp|P97494|GSH1_MOUSE Glutamate--cysteine ligase catalytic subunit OS=Mus musculus GN=Gclc PE=2 SV=4	api-miR-1_L-1	1	1	2	GO:0005829(cytosol);GO:0017109(glutamate-cysteine ligase complex);GO:0043531(ADP binding);GO:0005524(ATP binding);GO:0050662(coenzyme binding);GO:0016595(glutamate binding);GO:0004357(glutamate-cysteine ligase activity);GO:0000287(magnesium ion binding);GO:0046982(protein heterodimerization activity);GO:0006916(anti-apoptosis);GO:0045454(cell redox homeostasis);GO:0006534(cysteine metabolic proce…	ko00480(Glutathione metabolism)
ACYPI001918-RA	aphidbase_2.1b_mRNA	Acyrthosiphon pisum	ACYPI001918-RA	UDB13	sp|P36512|UDB13_RABIT UDP-glucuronosyltransferase 2B13 OS=Oryctolagus cuniculus GN=UGT2B13 PE=2 SV=1	api-miR-1_L-1	1	1	2	GO:0005789(endoplasmic reticulum membrane);GO:0016021(integral to membrane);GO:0005792(microsome);GO:0015020(glucuronosyltransferase activity)	ko00040(Pentose and glucuronate interconversions);ko00053(Ascorbate and aldarate metabolism);ko00140(Steroid hormone biosynthesis);ko00500(Starch and sucrose metabolism);ko00830(Retinol metabolism);ko00860(Porphyrin and chlorophyll metabolism);ko00980(Metabolism of xenobiotics by cytochrome P450);ko00982(Drug metabolism - cytochrome P450);ko00983(Drug metabolism - other enzymes)
ACYPI001921-RA	aphidbase_2.1b_mRNA	Acyrthosiphon pisum	ACYPI001921-RA	ADRL	sp|Q9VCY8|ADRL_DROME ADIPOR-like receptor CG5315 OS=Drosophila melanogaster GN=CG5315 PE=2 SV=2	api-miR-1_L-1	1	1	2	GO:0016021(integral to membrane);GO:0042562(hormone binding);GO:0004872(receptor activity);GO:0019395(fatty acid oxidation);GO:0009755(hormone-mediated signaling pathway)	ko04920(Adipocytokine signaling pathway)
ACYPI001926-RA	aphidbase_2.1b_mRNA	Acyrthosiphon pisum	ACYPI001926-RA	GLRB4	sp|Q09453|GLRB4_CAEEL Glycine receptor subunit beta-type 4 OS=Caenorhabditis elegans GN=ggr-1 PE=3 SV=2	api-miR-1_L-1	1	1	2	GO:0030054(cell junction);GO:0034707(chloride channel complex);GO:0005886(plasma membrane);GO:0045211(postsynaptic membrane);GO:0005254(chloride channel activity);GO:0005230(extracellular ligand-gated ion channel activity);GO:0004872(receptor activity)
ACYPI001927-RA	aphidbase_2.1b_mRNA	Acyrthosiphon pisum	ACYPI001927-RA	SMYD5	sp|Q6GPQ4|SMYD5_XENLA SET and MYND domain-containing protein 5 OS=Xenopus laevis GN=smyd5 PE=2 SV=1	api-miR-1_L-1	1	1	2	GO:0008270(zinc ion binding)
ACYPI001931-RA	aphidbase_2.1b_mRNA	Acyrthosiphon pisum	ACYPI001931-RA	CASP1	sp|P89116|CASP1_SPOFR Caspase-1 OS=Spodoptera frugiperda PE=1 SV=1	api-miR-1_L-1	1	1	2	GO:0004197(cysteine-type endopeptidase activity);GO:0006915(apoptosis);GO:0006508(proteolysis)
ACYPI001989-RA	aphidbase_2.1b_mRNA	Acyrthosiphon pisum	ACYPI001989-RA	CYP40	sp|Q9C566|CYP40_ARATH Peptidyl-prolyl cis-trans isomerase CYP40 OS=Arabidopsis thaliana GN=CYP40 PE=2 SV=1	api-miR-1_L-1	1	1	2	GO:0005829(cytosol);GO:0042277(peptide binding);GO:0003755(peptidyl-prolyl cis-trans isomerase activity);GO:0010582(floral meristem determinacy);GO:0006457(protein folding);GO:0010050(vegetative phase change)
ACYPI002060-RA	aphidbase_2.1b_mRNA	Acyrthosiphon pisum	ACYPI002060-RA	RB87F	sp|P48810|RB87F_DROME Heterogeneous nuclear ribonucleoprotein 87F OS=Drosophila melanogaster GN=Hrb87F PE=2 SV=2	api-miR-1_L-1	1	1	2	GO:0000785(chromatin);GO:0005737(cytoplasm);GO:0035062(omega speckle);GO:0005703(polytene chromosome puff);GO:0030529(ribonucleoprotein complex);GO:0000166(nucleotide binding);GO:0003723(RNA binding);GO:0043565(sequence-specific DNA binding);GO:0007067(mitosis);GO:0000381(regulation of alternative nuclear mRNA splicing, via spliceosome)
ACYPI002062-RA	aphidbase_2.1b_mRNA	Acyrthosiphon pisum	ACYPI002062-RA	TF3B	sp|Q8CFK2|TF3B_MOUSE Transcription factor IIIB 90 kDa subunit OS=Mus musculus GN=Brf1 PE=1 SV=1	api-miR-1_L-1	1	1	2	GO:0005634(nucleus);GO:0003743(translation initiation factor activity);GO:0008270(zinc ion binding);GO:0045893(positive regulation of transcription, DNA-dependent);GO:0006352(transcription initiation, DNA-dependent)
ACYPI002072-RA	aphidbase_2.1b_mRNA	Acyrthosiphon pisum	ACYPI002072-RA	FUCT1	sp|Q9VHT4|FUCT1_DROME Probable GDP-fucose transporter OS=Drosophila melanogaster GN=Gfr PE=2 SV=1	api-miR-1_L-1	1	1	2	GO:0000139(Golgi membrane);GO:0005798(Golgi-associated vesicle);GO:0016021(integral to membrane);GO:0005457(GDP-fucose transmembrane transporter activity)
ACYPI002134-RA	aphidbase_2.1b_mRNA	Acyrthosiphon pisum	ACYPI002134-RA	RFC1	sp|P35600|RFC1_DROME Replication factor C subunit 1 OS=Drosophila melanogaster GN=Gnf1 PE=1 SV=2	api-miR-1_L-1	1	1	2	GO:0005663(DNA replication factor C complex);GO:0005875(microtubule associated complex);GO:0005634(nucleus);GO:0005524(ATP binding);GO:0003689(DNA clamp loader activity);GO:0006260(DNA replication);GO:0006355(regulation of transcription, DNA-dependent);GO:0006351(transcription, DNA-dependent)	ko03030(DNA replication);ko03420(Nucleotide excision repair);ko03430(Mismatch repair)
ACYPI002160-RA	aphidbase_2.1b_mRNA	Acyrthosiphon pisum	ACYPI002160-RA	GAR1	sp|Q7ZVE0|GAR1_DANRE H/ACA ribonucleoprotein complex subunit 1 OS=Danio rerio GN=gar1 PE=2 SV=1	api-miR-1_L-1	1	1	2	GO:0031429(box H/ACA snoRNP complex);GO:0009982(pseudouridine synthase activity);GO:0030515(snoRNA binding);GO:0006364(rRNA processing);GO:0031120(snRNA pseudouridine synthesis)
ACYPI002189-RA	aphidbase_2.1b_mRNA	Acyrthosiphon pisum	ACYPI002189-RA	ZN235	sp|Q14590|ZN235_HUMAN Zinc finger protein 235 OS=Homo sapiens GN=ZNF235 PE=2 SV=3	api-miR-1_L-1	1	1	2	GO:0005634(nucleus);GO:0003677(DNA binding);GO:0008270(zinc ion binding);GO:0006355(regulation of transcription, DNA-dependent);GO:0006351(transcription, DNA-dependent)
ACYPI002194-RA	aphidbase_2.1b_mRNA	Acyrthosiphon pisum	ACYPI002194-RA	-	-	api-miR-1_L-1	1	1	2
ACYPI002215-RA	aphidbase_2.1b_mRNA	Acyrthosiphon pisum	ACYPI002215-RA	DHH1	sp|Q58Z64|DHH1_CRYNH ATP-dependent RNA helicase VAD1 OS=Cryptococcus neoformans var. grubii serotype A (strain H99 / ATCC 208821 / CBS 10515 / FGSC 9487) GN=VAD1 PE=2 SV=1	api-miR-1_L-1	1	1	2	GO:0000932(cytoplasmic mRNA processing body);GO:0005524(ATP binding);GO:0008026(ATP-dependent helicase activity);GO:0003723(RNA binding);GO:0006397(mRNA processing);GO:0051028(mRNA transport);GO:0006417(regulation of translation)	ko03040(Spliceosome)
ACYPI002221-RA	aphidbase_2.1b_mRNA	Acyrthosiphon pisum	ACYPI002221-RA	CLU	sp|B0W2S0|CLU_CULQU Clustered mitochondria protein homolog OS=Culex quinquefasciatus GN=CPIJ001445 PE=3 SV=1	api-miR-1_L-1	1	1	2	GO:0005488(binding)
ACYPI002225-RA	aphidbase_2.1b_mRNA	Acyrthosiphon pisum	ACYPI002225-RA	RTJK	sp|P21328|RTJK_DROME RNA-directed DNA polymerase from mobile element jockey OS=Drosophila melanogaster GN=pol PE=1 SV=1	api-miR-1_L-1	1	1	2	GO:0003723(RNA binding);GO:0003964(RNA-directed DNA polymerase activity);GO:0006278(RNA-dependent DNA replication)	ko04144(Endocytosis)
ACYPI002255-RA	aphidbase_2.1b_mRNA	Acyrthosiphon pisum	ACYPI002255-RA	CCNA2	sp|P43449|CCNA2_CHICK Cyclin-A2 OS=Gallus gallus GN=CCNA2 PE=2 SV=1	api-miR-1_L-1	1	1	2	GO:0005634(nucleus);GO:0019901(protein kinase binding);GO:0051301(cell division);GO:0007067(mitosis);GO:0000079(regulation of cyclin-dependent protein kinase activity)	ko04110(Cell cycle);ko04914(Progesterone-mediated oocyte maturation)
ACYPI002275-RA	aphidbase_2.1b_mRNA	Acyrthosiphon pisum	ACYPI002275-RA	CTNA	sp|P35220|CTNA_DROME Catenin alpha OS=Drosophila melanogaster GN=alpha-Cat PE=1 SV=2	api-miR-1_L-1	1	1	2	GO:0015629(actin cytoskeleton);GO:0005737(cytoplasm);GO:0005914(spot adherens junction);GO:0005915(zonula adherens);GO:0045296(cadherin binding);GO:0005198(structural molecule activity);GO:0007155(cell adhesion);GO:0007163(establishment or maintenance of cell polarity);GO:0030720(oocyte localization involved in germarium-derived egg chamber formation)	ko04520(Adherens junction);ko04530(Tight junction);ko04670(Leucyte transendothelial migration);ko05100(Bacterial invasion of epithelial cells);ko05200(Pathways in cancer);ko05213(Endometrial cancer);ko05412(Arrhythmogenic right ventricular cardiomyopathy )
ACYPI002286-RA	aphidbase_2.1b_mRNA	Acyrthosiphon pisum	ACYPI002286-RA	TERA	sp|Q7KN62|TERA_DROME Transitional endoplasmic reticulum ATPase TER94 OS=Drosophila melanogaster GN=TER94 PE=1 SV=1	api-miR-1_L-1	1	1	2	GO:0045169(fusome);GO:0005875(microtubule associated complex);GO:0005634(nucleus);GO:0000502(proteasome complex);GO:0005524(ATP binding);GO:0017111(nucleoside-triphosphatase activity);GO:0006200(ATP catabolic process);GO:0030154(cell differentiation);GO:0007029(endoplasmic reticulum organization);GO:0030433(ER-associated protein catabolic process);GO:0007030(Golgi organization);GO:0000226(microtu…	ko00230(Purine metabolism)
ACYPI002311-RA	aphidbase_2.1b_mRNA	Acyrthosiphon pisum	ACYPI002311-RA	-	-	api-miR-1_L-1	1	1	2
ACYPI002332-RA	aphidbase_2.1b_mRNA	Acyrthosiphon pisum	ACYPI002332-RA	-	-	api-miR-1_L-1	1	1	2
ACYPI002377-RA	aphidbase_2.1b_mRNA	Acyrthosiphon pisum	ACYPI002377-RA	SMDC1	sp|Q9NPB0|SMDC1_HUMAN SAYSvFN domain-containing protein 1 OS=Homo sapiens GN=SAYSD1 PE=2 SV=1	api-miR-1_L-1	1	1	2	GO:0016021(integral to membrane)
ACYPI002388-RA	aphidbase_2.1b_mRNA	Acyrthosiphon pisum	ACYPI002388-RA	RTXE	sp|Q9NBX4|RTXE_DROME Probable RNA-directed DNA polymerase from transposon X-element OS=Drosophila melanogaster GN=X-element\ORF2 PE=3 SV=1	api-miR-1_L-1	1	1	2	GO:0003723(RNA binding);GO:0003964(RNA-directed DNA polymerase activity);GO:0006278(RNA-dependent DNA replication);GO:0006313(transposition, DNA-mediated)
ACYPI002398-RA	aphidbase_2.1b_mRNA	Acyrthosiphon pisum	ACYPI002398-RA	TRAP1	sp|Q9CQN1|TRAP1_MOUSE Heat shock protein 75 kDa, mitochondrial OS=Mus musculus GN=Trap1 PE=1 SV=1	api-miR-1_L-1	1	1	2	GO:0005739(mitochondrion);GO:0005524(ATP binding);GO:0051082(unfolded protein binding);GO:0006457(protein folding)
ACYPI002420-RA	aphidbase_2.1b_mRNA	Acyrthosiphon pisum	ACYPI002420-RA	-	-	api-miR-1_L-1	1	1	2
ACYPI002463-RA	aphidbase_2.1b_mRNA	Acyrthosiphon pisum	ACYPI002463-RA	FIGL1	sp|Q8BPY9|FIGL1_MOUSE Fidgetin-like protein 1 OS=Mus musculus GN=Fignl1 PE=2 SV=1	api-miR-1_L-1	1	1	2	GO:0005737(cytoplasm);GO:0005634(nucleus);GO:0005524(ATP binding);GO:0000287(magnesium ion binding);GO:0017111(nucleoside-triphosphatase activity);GO:0046034(ATP metabolic process);GO:0043066(negative regulation of apoptosis);GO:0001649(osteoblast differentiation);GO:0033687(osteoblast proliferation);GO:0051726(regulation of cell cycle)	ko00230(Purine metabolism)
ACYPI002471-RA	aphidbase_2.1b_mRNA	Acyrthosiphon pisum	ACYPI002471-RA	GNRR2	sp|O42329|GNRR2_CLAGA Gonadotropin-releasing hormone II receptor OS=Clarias gariepinus PE=2 SV=2	api-miR-1_L-1	1	1	2	GO:0016021(integral to membrane);GO:0005886(plasma membrane);GO:0004968(gonadotropin-releasing hormone receptor activity)	ko04080(Neuroactive ligand-receptor interaction);ko04912(GnRH signaling pathway)
ACYPI002476-RA	aphidbase_2.1b_mRNA	Acyrthosiphon pisum	ACYPI002476-RA	BPNT1	sp|Q3ZCK3|BPNT1_BOVIN 3'(2'),5'-bisphosphate nucleotidase 1 OS=Bos taurus GN=BPNT1 PE=2 SV=1	api-miR-1_L-1	1	1	2	GO:0008441(3');GO:0004437(inositol or phosphatidylinositol phosphatase activity);GO:0046872(metal ion binding)	ko00920(Sulfur metabolism)
ACYPI002522-RA	aphidbase_2.1b_mRNA	Acyrthosiphon pisum	ACYPI002522-RA	REQU	sp|Q92785|REQU_HUMAN Zinc finger protein ubi-d4 OS=Homo sapiens GN=DPF2 PE=1 SV=2	api-miR-1_L-1	1	1	2	GO:0005813(centrosome);GO:0005634(nucleus);GO:0003676(nucleic acid binding);GO:0008270(zinc ion binding);GO:0006915(apoptosis);GO:0008624(induction of apoptosis by extracellular signals);GO:0006355(regulation of transcription, DNA-dependent);GO:0006351(transcription, DNA-dependent)
ACYPI002525-RA	aphidbase_2.1b_mRNA	Acyrthosiphon pisum	ACYPI002525-RA	UBTD1	sp|Q4V8W7|UBTD1_DANRE Ubiquitin domain-containing protein 1 OS=Danio rerio GN=ubtd1 PE=2 SV=1	api-miR-1_L-1	1	1	2
ACYPI002556-RA	aphidbase_2.1b_mRNA	Acyrthosiphon pisum	ACYPI002556-RA	ASB2	sp|Q8K0L0|ASB2_MOUSE Ankyrin repeat and SOCS box protein 2 OS=Mus musculus GN=Asb2 PE=2 SV=1	api-miR-1_L-1	1	1	2	GO:0035556(intracellular signal transduction)
ACYPI002569-RA	aphidbase_2.1b_mRNA	Acyrthosiphon pisum	ACYPI002569-RA	EST6	sp|B2D0J5|EST6_APIME Venom carboxylesterase-6 OS=Apis mellifera PE=2 SV=1	api-miR-1_L-1	1	1	2	GO:0005576(extracellular region);GO:0004091(carboxylesterase activity);GO:0080030(methyl indole-3-acetate esterase activity);GO:0080032(methyl jasmonate esterase activity);GO:0080031(methyl salicylate esterase activity)	ko00983(Drug metabolism - other enzymes)
ACYPI002584-RA	aphidbase_2.1b_mRNA	Acyrthosiphon pisum	ACYPI002584-RA	VATA	sp|O16109|VATA_AEDAE V-type proton ATPase catalytic subunit A OS=Aedes aegypti GN=VhaA PE=2 SV=2	api-miR-1_L-1	1	1	2	GO:0033180(proton-transporting V-type ATPase, V1 domain);GO:0005524(ATP binding);GO:0046933(hydrogen ion transporting ATP synthase activity, rotational mechanism);GO:0046961(proton-transporting ATPase activity, rotational mechanism);GO:0015991(ATP hydrolysis coupled proton transport)	ko00190(Oxidative phosphorylation);ko04145(Phagosome);ko04966(Collecting duct acid secretion);ko05110(Vibrio cholerae infection);ko05120(Epithelial cell signaling in Helicobacter pylori infection)
ACYPI002604-RA	aphidbase_2.1b_mRNA	Acyrthosiphon pisum	ACYPI002604-RA	CRTI	sp|P54982|CRTI_PHYB8 Phytoene desaturase OS=Phycomyces blakesleeanus (strain ATCC 8743b / FGSC 10004 / NBRC 33097 / NRRL 1555) GN=carB PE=3 SV=1	api-miR-1_L-1	1	1	2	GO:0016021(integral to membrane);GO:0016491(oxidoreductase activity);GO:0016117(carotenoid biosynthetic process);GO:0015995(chlorophyll biosynthetic process);GO:0015979(photosynthesis)	ko00906(Carotenoid biosynthesis)
ACYPI002606-RA	aphidbase_2.1b_mRNA	Acyrthosiphon pisum	ACYPI002606-RA	-	-	api-miR-1_L-1	1	1	2
ACYPI002628-RA	aphidbase_2.1b_mRNA	Acyrthosiphon pisum	ACYPI002628-RA	CP4C1	sp|P29981|CP4C1_BLADI Cytochrome P450 4C1 OS=Blaberus discoidalis GN=CYP4C1 PE=2 SV=1	api-miR-1_L-1	1	1	2	GO:0005789(endoplasmic reticulum membrane);GO:0005792(microsome);GO:0070330(aromatase activity);GO:0009055(electron carrier activity);GO:0020037(heme binding)	ko00361(gamma-Hexachlorocyclohexane degradation);ko00626(Naphthalene and anthracene degradation);ko00903(Limonene and pinene degradation);ko00945(Stilbenoid,ko diarylheptanoid and gingerol biosynthesis)
ACYPI002658-RA	aphidbase_2.1b_mRNA	Acyrthosiphon pisum	ACYPI002658-RA	-	-	api-miR-1_L-1	1	1	2
ACYPI002679-RA	aphidbase_2.1b_mRNA	Acyrthosiphon pisum	ACYPI002679-RA	GST1	sp|O18598|GST1_BLAGE Glutathione S-transferase OS=Blattella germanica PE=1 SV=3	api-miR-1_L-1	1	1	2	GO:0004364(glutathione transferase activity)	ko00480(Glutathione metabolism);ko00980(Metabolism of xenobiotics by cytochrome P450);ko00982(Drug metabolism - cytochrome P450)
ACYPI002692-RA	aphidbase_2.1b_mRNA	Acyrthosiphon pisum	ACYPI002692-RA	PK4	sp|P34103|PK4_DICDI Protein kinase 4 (Fragment) OS=Dictyostelium discoideum GN=pkgD PE=3 SV=2	api-miR-1_L-1	1	1	2	GO:0005524(ATP binding);GO:0004674(protein serine/threonine kinase activity)
ACYPI002722-RA	aphidbase_2.1b_mRNA	Acyrthosiphon pisum	ACYPI002722-RA	SETD8	sp|Q9VFK6|SETD8_DROME Histone-lysine N-methyltransferase pr-set7 OS=Drosophila melanogaster GN=pr-set7 PE=1 SV=2	api-miR-1_L-1	1	1	2	GO:0005634(nucleus);GO:0005700(polytene chromosome);GO:0042799(histone methyltransferase activity );GO:0051301(cell division);GO:0030261(chromosome condensation);GO:0000077(DNA damage checkpoint);GO:0034771(histone H4-K20 monomethylation);GO:0007067(mitosis);GO:0006355(regulation of transcription, DNA-dependent);GO:0006351(transcription, DNA-dependent)	ko00310(Lysine degradation)
ACYPI002749-RA	aphidbase_2.1b_mRNA	Acyrthosiphon pisum	ACYPI002749-RA	KPYK	sp|O62619|KPYK_DROME Pyruvate kinase OS=Drosophila melanogaster GN=PyK PE=2 SV=2	api-miR-1_L-1	1	1	2	GO:0005829(cytosol);GO:0005811(lipid particle);GO:0005524(ATP binding);GO:0000287(magnesium ion binding);GO:0030955(potassium ion binding);GO:0004743(pyruvate kinase activity);GO:0006096(glycolysis)	ko00010(Glycolysis / Gluconeogenesis);ko00230(Purine metabolism);ko00620(Pyruvate metabolism);ko00710(Carbon fixation in photosynthetic organisms);ko04930(Type II diabetes mellitus)
ACYPI002806-RA	aphidbase_2.1b_mRNA	Acyrthosiphon pisum	ACYPI002806-RA	GDIR1	sp|P52565|GDIR1_HUMAN Rho GDP-dissociation inhibitor 1 OS=Homo sapiens GN=ARHGDIA PE=1 SV=3	api-miR-1_L-1	1	1	2	GO:0005856(cytoskeleton);GO:0005829(cytosol);GO:0005096(GTPase activator activity);GO:0005094(Rho GDP-dissociation inhibitor activity);GO:0006916(anti-apoptosis);GO:0006928(cellular component movement);GO:0050771(negative regulation of axonogenesis);GO:0007162(negative regulation of cell adhesion);GO:0048011(nerve growth factor receptor signaling pathway);GO:0050772(positive regulation of axonoge…	ko04722(Neurotrophin signaling pathway);ko04962(Vasopressin-regulated water reabsorption)
ACYPI002812-RA	aphidbase_2.1b_mRNA	Acyrthosiphon pisum	ACYPI002812-RA	KINH	sp|P17210|KINH_DROME Kinesin heavy chain OS=Drosophila melanogaster GN=Khc PE=1 SV=2	api-miR-1_L-1	1	1	2	GO:0005737(cytoplasm);GO:0005871(kinesin complex);GO:0005874(microtubule);GO:0005524(ATP binding);GO:0008017(microtubule binding);GO:0008574(plus-end-directed microtubule motor activity);GO:0008088(axon cargo transport);GO:0007411(axon guidance);GO:0007303(cytoplasmic transport, nurse cell to oocyte);GO:0048813(dendrite morphogenesis);GO:0001754(eye photoreceptor cell differentiation);GO:0048311(…
ACYPI002821-RA	aphidbase_2.1b_mRNA	Acyrthosiphon pisum	ACYPI002821-RA	-	-	api-miR-1_L-1	1	1	2
ACYPI002837-RA	aphidbase_2.1b_mRNA	Acyrthosiphon pisum	ACYPI002837-RA	PRP6	sp|A1A5S1|PRP6_RAT Pre-mRNA-processing factor 6 OS=Rattus norvegicus GN=Prpf6 PE=2 SV=1	api-miR-1_L-1	1	1	2	GO:0000398(nuclear mRNA splicing, via spliceosome)
ACYPI002864-RA	aphidbase_2.1b_mRNA	Acyrthosiphon pisum	ACYPI002864-RA	-	-	api-miR-1_L-1	1	1	2
ACYPI002870-RA	aphidbase_2.1b_mRNA	Acyrthosiphon pisum	ACYPI002870-RA	SRA	sp|Q9XZL8|SRA_DROME Protein sarah OS=Drosophila melanogaster GN=sra PE=1 SV=1	api-miR-1_L-1	1	1	2	GO:0005515(protein binding);GO:0019722(calcium-mediated signaling);GO:0030154(cell differentiation);GO:0007343(egg activation);GO:0007143(female meiosis);GO:0007616(long-term memory);GO:0035039(male pronucleus assembly);GO:0007275(multicellular organismal development);GO:0008355(olfactory learning);GO:0048477(oogenesis);GO:0046008(regulation of female receptivity, post-mating)
ACYPI002880-RA	aphidbase_2.1b_mRNA	Acyrthosiphon pisum	ACYPI002880-RA	MKL1	sp|Q8K4J6|MKL1_MOUSE MKL/myocardin-like protein 1 OS=Mus musculus GN=Mkl1 PE=1 SV=2	api-miR-1_L-1	1	1	2	GO:0005737(cytoplasm);GO:0005634(nucleus);GO:0003785(actin monomer binding);GO:0003676(nucleic acid binding);GO:0003713(transcription coactivator activity);GO:0006916(anti-apoptosis);GO:0045944(positive regulation of transcription from RNA polymerase II promoter);GO:0006351(transcription, DNA-dependent)
ACYPI002926-RA	aphidbase_2.1b_mRNA	Acyrthosiphon pisum	ACYPI002926-RA	FUCTA	sp|Q9VUL9|FUCTA_DROME Glycoprotein 3-alpha-L-fucosyltransferase A OS=Drosophila melanogaster GN=FucTA PE=1 SV=2	api-miR-1_L-1	1	1	2	GO:0032580(Golgi cisterna membrane);GO:0016021(integral to membrane);GO:0018392(glycoprotein 3-alpha-L-fucosyltransferase activity);GO:0006486(protein glycosylation)	ko00510(N-Glycan biosynthesis)
ACYPI002966-RA	aphidbase_2.1b_mRNA	Acyrthosiphon pisum	ACYPI002966-RA	PIGA	sp|Q64323|PIGA_MOUSE N-acetylglucosaminyl-phosphatidylinositol biosynthetic protein OS=Mus musculus GN=Piga PE=2 SV=1	api-miR-1_L-1	1	1	2	GO:0005789(endoplasmic reticulum membrane);GO:0000506(glycosylphosphatidylinositol-N-acetylglucosaminyltransferase );GO:0016021(integral to membrane);GO:0016757(transferase activity, transferring glycosyl groups)	ko00563(Glycosylphosphatidylinositol)
ACYPI003017-RA	aphidbase_2.1b_mRNA	Acyrthosiphon pisum	ACYPI003017-RA	-	-	api-miR-1_L-1	1	1	2
ACYPI003044-RA	aphidbase_2.1b_mRNA	Acyrthosiphon pisum	ACYPI003044-RA	-	-	api-miR-1_L-1	1	1	2		ko04062(Chemokine signaling pathway);ko04510(Focal adhesion);ko04650(Natural killer cell mediated cytotoxicity);ko04660(T cell receptor signaling pathway);ko04662(B cell receptor signaling pathway);ko04664(Fc epsilon RI signaling pathway);ko04666(Fc gamma R-mediated phagocytosis);ko04670(Leucyte transendothelial migration);ko04810(Regulation of actin cytoskeleton)
ACYPI003049-RA	aphidbase_2.1b_mRNA	Acyrthosiphon pisum	ACYPI003049-RA	SMC3	sp|O93309|SMC3_XENLA Structural maintenance of chromosomes protein 3 OS=Xenopus laevis GN=smc3 PE=1 SV=2	api-miR-1_L-1	1	1	2	GO:0000785(chromatin);GO:0000775(chromosome, centromeric region);GO:0030893(meiotic cohesin complex);GO:0005634(nucleus);GO:0005524(ATP binding);GO:0005515(protein binding);GO:0051301(cell division);GO:0051276(chromosome organization);GO:0006281(DNA repair);GO:0007126(meiosis);GO:0007067(mitosis);GO:0006275(regulation of DNA replication)	ko04110(Cell cycle);ko04111(Cell cycle - yeast);ko04113(Meiosis - yeast);ko04114(Oocyte meiosis)
ACYPI003097-RA	aphidbase_2.1b_mRNA	Acyrthosiphon pisum	ACYPI003097-RA	NOA1	sp|Q9JJG9|NOA1_MOUSE Nitric oxide-associated protein 1 OS=Mus musculus GN=Noa1 PE=1 SV=1	api-miR-1_L-1	1	1	2	GO:0005743(mitochondrial inner membrane);GO:0005525(GTP binding)
ACYPI003137-RA	aphidbase_2.1b_mRNA	Acyrthosiphon pisum	ACYPI003137-RA	UBP21	sp|Q9UTT1|UBP21_SCHPO Ubiquitin carboxyl-terminal hydrolase 21 OS=Schizosaccharomyces pombe (strain 972 / ATCC 24843) GN=ubp21 PE=3 SV=2	api-miR-1_L-1	1	1	2	GO:0032153(cell division site);GO:0005829(cytosol);GO:0005634(nucleus);GO:0030133(transport vesicle);GO:0004221(ubiquitin thiolesterase activity);GO:0004843(ubiquitin-specific protease activity);GO:0033554(cellular response to stress);GO:0006897(endocytosis);GO:0016579(protein deubiquitination);GO:0045859(regulation of protein kinase activity);GO:0006511(ubiquitin-dependent protein catabolic proc…
ACYPI003151-RA	aphidbase_2.1b_mRNA	Acyrthosiphon pisum	ACYPI003151-RA	TAF13	sp|Q148M7|TAF13_BOVIN Transcription initiation factor TFIID subunit 13 OS=Bos taurus GN=TAF13 PE=2 SV=1	api-miR-1_L-1	1	1	2	GO:0006355(regulation of transcription, DNA-dependent)	ko03022(Basal transcription factors)
ACYPI003153-RA	aphidbase_2.1b_mRNA	Acyrthosiphon pisum	ACYPI003153-RA	-	-	api-miR-1_L-1	1	1	2
ACYPI003224-RA	aphidbase_2.1b_mRNA	Acyrthosiphon pisum	ACYPI003224-RA	CASL	sp|Q14511|CASL_HUMAN Enhancer of filamentation 1 OS=Homo sapiens GN=NEDD9 PE=1 SV=1	api-miR-1_L-1	1	1	2	GO:0005938(cell cortex);GO:0005925(focal adhesion);GO:0005794(Golgi apparatus);GO:0030027(lamellipodium);GO:0005634(nucleus);GO:0005515(protein binding);GO:0051017(actin filament bundle assembly);GO:0007155(cell adhesion);GO:0051301(cell division);GO:0007229(integrin-mediated signaling pathway);GO:0007067(mitosis);GO:0040008(regulation of growth)	ko04062(Chemokine signaling pathway);ko04510(Focal adhesion);ko04670(Leucyte transendothelial migration);ko04810(Regulation of actin cytoskeleton);ko05100(Bacterial invasion of epithelial cells)
ACYPI003246-RA	aphidbase_2.1b_mRNA	Acyrthosiphon pisum	ACYPI003246-RA	GFPT2	sp|Q4KMC4|GFPT2_RAT Glutamine--fructose-6-phosphate aminotransferase [isomerizing] 2 OS=Rattus norvegicus GN=Gfpt2 PE=2 SV=3	api-miR-1_L-1	1	1	2	GO:0005737(cytoplasm);GO:0004360(glutamine-fructose-6-phosphate transaminase );GO:0005529(sugar binding);GO:0006541(glutamine metabolic process)	ko00250(Alanine,ko aspartate and glutamate metabolism);ko00520(Amino sugar and nucleotide sugar metabolism)
ACYPI003249-RA	aphidbase_2.1b_mRNA	Acyrthosiphon pisum	ACYPI003249-RA	YTDC1	sp|Q96MU7|YTDC1_HUMAN YTH domain-containing protein 1 OS=Homo sapiens GN=YTHDC1 PE=1 SV=3	api-miR-1_L-1	1	1	2	GO:0005515(protein binding)
ACYPI003267-RA	aphidbase_2.1b_mRNA	Acyrthosiphon pisum	ACYPI003267-RA	TXD11	sp|A4FUW8|TXD11_BOVIN Thioredoxin domain-containing protein 11 OS=Bos taurus GN=TXNDC11 PE=2 SV=1	api-miR-1_L-1	1	1	2	GO:0005789(endoplasmic reticulum membrane);GO:0016021(integral to membrane);GO:0045454(cell redox homeostasis)
ACYPI003268-RA	aphidbase_2.1b_mRNA	Acyrthosiphon pisum	ACYPI003268-RA	PAL2	sp|Q9W1L5|PAL2_DROME Peptidyl-alpha-hydroxyglycine alpha-amidating lyase 2 OS=Drosophila melanogaster GN=Pal2 PE=1 SV=2	api-miR-1_L-1	1	1	2	GO:0005576(extracellular region);GO:0046872(metal ion binding);GO:0004598(peptidylamidoglycolate lyase activity);GO:0044237(cellular metabolic process)
ACYPI003291-RA	aphidbase_2.1b_mRNA	Acyrthosiphon pisum	ACYPI003291-RA	KCIP2	sp|Q9NS61|KCIP2_HUMAN Kv channel-interacting protein 2 OS=Homo sapiens GN=KCNIP2 PE=1 SV=3	api-miR-1_L-1	1	1	2
ACYPI003296-RA	aphidbase_2.1b_mRNA	Acyrthosiphon pisum	ACYPI003296-RA	CHERP	sp|Q8CGZ0|CHERP_MOUSE Calcium homeostasis endoplasmic reticulum protein OS=Mus musculus GN=Cherp PE=1 SV=1	api-miR-1_L-1	1	1	2	GO:0005783(endoplasmic reticulum);GO:0048471(perinuclear region of cytoplasm);GO:0003723(RNA binding);GO:0006396(RNA processing)
ACYPI003312-RA	aphidbase_2.1b_mRNA	Acyrthosiphon pisum	ACYPI003312-RA	-	-	api-miR-1_L-1	1	1	2		ko03420(Nucleotide excision repair);ko04120(Ubiquitin mediated proteolysis)
ACYPI003327-RA	aphidbase_2.1b_mRNA	Acyrthosiphon pisum	ACYPI003327-RA	-	-	api-miR-1_L-1	1	1	2		ko04142(Lysosome)
ACYPI003337-RA	aphidbase_2.1b_mRNA	Acyrthosiphon pisum	ACYPI003337-RA	-	-	api-miR-1_L-1	1	1	2
ACYPI003362-RA	aphidbase_2.1b_mRNA	Acyrthosiphon pisum	ACYPI003362-RA	MBTP2	sp|O54862|MBTP2_CRIGR Membrane-bound transcription factor site-2 protease OS=Cricetulus griseus GN=MBTPS2 PE=2 SV=1	api-miR-1_L-1	1	1	2	GO:0005737(cytoplasm);GO:0016021(integral to membrane);GO:0046872(metal ion binding);GO:0004222(metalloendopeptidase activity);GO:0008203(cholesterol metabolic process);GO:0006508(proteolysis)
ACYPI003383-RA	aphidbase_2.1b_mRNA	Acyrthosiphon pisum	ACYPI003383-RA	-	-	api-miR-1_L-1	1	1	2
ACYPI003421-RA	aphidbase_2.1b_mRNA	Acyrthosiphon pisum	ACYPI003421-RA	SUMF1	sp|Q8R0F3|SUMF1_MOUSE Sulfatase-modifying factor 1 OS=Mus musculus GN=Sumf1 PE=1 SV=2	api-miR-1_L-1	1	1	2	GO:0005788(endoplasmic reticulum lumen);GO:0046872(metal ion binding);GO:0016491(oxidoreductase activity);GO:0042803(protein homodimerization activity)
ACYPI003427-RA	aphidbase_2.1b_mRNA	Acyrthosiphon pisum	ACYPI003427-RA	-	-	api-miR-1_L-1	1	1	2
ACYPI003509-RA	aphidbase_2.1b_mRNA	Acyrthosiphon pisum	ACYPI003509-RA	LMBL4	sp|Q8NA19|LMBL4_HUMAN Lethal(3)malignant brain tumor-like protein 4 OS=Homo sapiens GN=L3MBTL4 PE=2 SV=2	api-miR-1_L-1	1	1	2	GO:0005634(nucleus);GO:0003700(sequence-specific DNA binding transcription factor activity);GO:0008270(zinc ion binding);GO:0016568(chromatin modification)
ACYPI003567-RA	aphidbase_2.1b_mRNA	Acyrthosiphon pisum	ACYPI003567-RA	DET1	sp|Q9D0A0|DET1_MOUSE DET1 homolog OS=Mus musculus GN=Det1 PE=2 SV=2	api-miR-1_L-1	1	1	2	GO:0005634(nucleus)	ko04120(Ubiquitin mediated proteolysis)
ACYPI003588-RA	aphidbase_2.1b_mRNA	Acyrthosiphon pisum	ACYPI003588-RA	DORS	sp|P15330|DORS_DROME Embryonic polarity protein dorsal OS=Drosophila melanogaster GN=dl PE=1 SV=2	api-miR-1_L-1	1	1	2	GO:0005737(cytoplasm);GO:0031594(neuromuscular junction);GO:0005634(nucleus);GO:0070379(high mobility group box 1 binding);GO:0070491(repressing transcription factor binding);GO:0043565(sequence-specific DNA binding);GO:0003700(sequence-specific DNA binding transcription factor activity);GO:0009952(anterior/posterior pattern specification);GO:0009950(dorsal/ventral axis specification);GO:0001715(…
ACYPI003606-RA	aphidbase_2.1b_mRNA	Acyrthosiphon pisum	ACYPI003606-RA	TEX2	sp|Q6ZPJ0|TEX2_MOUSE Testis-expressed sequence 2 protein OS=Mus musculus GN=Tex2 PE=1 SV=2	api-miR-1_L-1	1	1	2	GO:0016021(integral to membrane)
ACYPI003646-RA	aphidbase_2.1b_mRNA	Acyrthosiphon pisum	ACYPI003646-RA	EIF3D	sp|B0X6P7|EIF3D_CULQU Eukaryotic translation initiation factor 3 subunit D OS=Culex quinquefasciatus GN=eIF3-S7 PE=3 SV=1	api-miR-1_L-1	1	1	2	GO:0005737(cytoplasm);GO:0003743(translation initiation factor activity)
ACYPI003679-RA	aphidbase_2.1b_mRNA	Acyrthosiphon pisum	ACYPI003679-RA	RDX	sp|Q9VFP2|RDX_DROME Protein roadkill OS=Drosophila melanogaster GN=rdx PE=1 SV=2	api-miR-1_L-1	1	1	2	GO:0005634(nucleus);GO:0005515(protein binding);GO:0001654(eye development);GO:0016567(protein ubiquitination);GO:0007367(segment polarity determination)
ACYPI003697-RA	aphidbase_2.1b_mRNA	Acyrthosiphon pisum	ACYPI003697-RA	ESMC	sp|Q01070|ESMC_DROME Enhancer of split mgamma protein OS=Drosophila melanogaster GN=HLHmgamma PE=2 SV=1	api-miR-1_L-1	1	1	2	GO:0005634(nucleus);GO:0043565(sequence-specific DNA binding);GO:0003700(sequence-specific DNA binding transcription factor activity);GO:0030154(cell differentiation);GO:0048749(compound eye development);GO:0000122(negative regulation of transcription from RNA polymerase II promoter);GO:0007399(nervous system development);GO:0007219(Notch signaling pathway);GO:0048190(wing disc dorsal/ventral pat…
ACYPI003724-RA	aphidbase_2.1b_mRNA	Acyrthosiphon pisum	ACYPI003724-RA	KPYK	sp|O62619|KPYK_DROME Pyruvate kinase OS=Drosophila melanogaster GN=PyK PE=2 SV=2	api-miR-1_L-1	1	1	2	GO:0005829(cytosol);GO:0005811(lipid particle);GO:0005524(ATP binding);GO:0000287(magnesium ion binding);GO:0030955(potassium ion binding);GO:0004743(pyruvate kinase activity);GO:0006096(glycolysis)	ko00010(Glycolysis / Gluconeogenesis);ko00230(Purine metabolism);ko00620(Pyruvate metabolism);ko00710(Carbon fixation in photosynthetic organisms);ko04930(Type II diabetes mellitus)
ACYPI003751-RA	aphidbase_2.1b_mRNA	Acyrthosiphon pisum	ACYPI003751-RA	ABCB6	sp|Q08D64|ABCB6_XENTR ATP-binding cassette sub-family B member 6, mitochondrial OS=Xenopus tropicalis GN=abcb6 PE=2 SV=1	api-miR-1_L-1	1	1	2	GO:0016021(integral to membrane);GO:0005741(mitochondrial outer membrane);GO:0005524(ATP binding);GO:0042626(ATPase activity, coupled to transmembrane movement of substances)	ko02010(ABC transporters)
ACYPI003801-RA	aphidbase_2.1b_mRNA	Acyrthosiphon pisum	ACYPI003801-RA	YM9I	sp|P90893|YM9I_CAEEL Putative serine protease F56F10.1 OS=Caenorhabditis elegans GN=F56F10.1 PE=1 SV=2	api-miR-1_L-1	1	1	2	GO:0008236(serine-type peptidase activity);GO:0006508(proteolysis)
ACYPI003829-RA	aphidbase_2.1b_mRNA	Acyrthosiphon pisum	ACYPI003829-RA	ZN235	sp|Q14590|ZN235_HUMAN Zinc finger protein 235 OS=Homo sapiens GN=ZNF235 PE=2 SV=3	api-miR-1_L-1	1	1	2	GO:0005634(nucleus);GO:0003677(DNA binding);GO:0008270(zinc ion binding);GO:0006355(regulation of transcription, DNA-dependent);GO:0006351(transcription, DNA-dependent)
ACYPI003835-RA	aphidbase_2.1b_mRNA	Acyrthosiphon pisum	ACYPI003835-RA	SMS1	sp|Q7T3T4|SMS1_CHICK Phosphatidylcholine:ceramide cholinephosphotransferase 1 OS=Gallus gallus GN=SGMS1 PE=2 SV=2	api-miR-1_L-1	1	1	2	GO:0030173(integral to Golgi membrane);GO:0047493(ceramide cholinephosphotransferase activity);GO:0016301(kinase activity);GO:0033188(sphingomyelin synthase activity);GO:0006915(apoptosis);GO:0016049(cell growth);GO:0006954(inflammatory response);GO:0043066(negative regulation of apoptosis);GO:0006686(sphingomyelin biosynthetic process)	ko00600(Sphingolipid metabolism)
ACYPI003856-RA	aphidbase_2.1b_mRNA	Acyrthosiphon pisum	ACYPI003856-RA	TXND9	sp|O14530|TXND9_HUMAN Thioredoxin domain-containing protein 9 OS=Homo sapiens GN=TXNDC9 PE=1 SV=2	api-miR-1_L-1	1	1	2	GO:0005515(protein binding);GO:0045454(cell redox homeostasis)
ACYPI003889-RA	aphidbase_2.1b_mRNA	Acyrthosiphon pisum	ACYPI003889-RA	-	-	api-miR-1_L-1	1	1	2
ACYPI003896-RA	aphidbase_2.1b_mRNA	Acyrthosiphon pisum	ACYPI003896-RA	SE1L1	sp|Q9ESM7|SE1L1_MESAU Protein sel-1 homolog 1 OS=Mesocricetus auratus GN=Sel1l PE=2 SV=1	api-miR-1_L-1	1	1	2	GO:0005789(endoplasmic reticulum membrane);GO:0016021(integral to membrane);GO:0005488(binding);GO:0007219(Notch signaling pathway)
ACYPI003943-RA	aphidbase_2.1b_mRNA	Acyrthosiphon pisum	ACYPI003943-RA	RHG12	sp|Q8C0D4|RHG12_MOUSE Rho GTPase-activating protein 12 OS=Mus musculus GN=Arhgap12 PE=1 SV=2	api-miR-1_L-1	1	1	2	GO:0005622(intracellular);GO:0005096(GTPase activator activity);GO:0007165(signal transduction)
ACYPI003980-RA	aphidbase_2.1b_mRNA	Acyrthosiphon pisum	ACYPI003980-RA	PDE1C	sp|Q14123|PDE1C_HUMAN Calcium/calmodulin-dependent 3',5'-cyclic nucleotide phosphodiesterase 1C OS=Homo sapiens GN=PDE1C PE=1 SV=1	api-miR-1_L-1	1	1	2	GO:0005829(cytosol);GO:0005516(calmodulin binding);GO:0004117(calmodulin-dependent cyclic-nucleotide phosphodiesterase activity);GO:0046872(metal ion binding);GO:0007202(activation of phospholipase C activity);GO:0048011(nerve growth factor receptor signaling pathway)	ko00230(Purine metabolism)
ACYPI003983-RA	aphidbase_2.1b_mRNA	Acyrthosiphon pisum	ACYPI003983-RA	SELT	sp|Q9VMV6|SELT_DROME SelT-like protein OS=Drosophila melanogaster GN=CG3887 PE=2 SV=1	api-miR-1_L-1	1	1	2	GO:0008430(selenium binding);GO:0045454(cell redox homeostasis)
ACYPI003994-RA	aphidbase_2.1b_mRNA	Acyrthosiphon pisum	ACYPI003994-RA	-	-	api-miR-1_L-1	1	1	2
ACYPI004006-RA	aphidbase_2.1b_mRNA	Acyrthosiphon pisum	ACYPI004006-RA	IPO7	sp|O95373|IPO7_HUMAN Importin-7 OS=Homo sapiens GN=IPO7 PE=1 SV=1	api-miR-1_L-1	1	1	2	GO:0005794(Golgi apparatus);GO:0005643(nuclear pore);GO:0005625(soluble fraction);GO:0008565(protein transporter activity);GO:0008536(Ran GTPase binding);GO:0005083(small GTPase regulator activity);GO:0044419(interspecies interaction between organisms);GO:0007165(signal transduction)	ko04120(Ubiquitin mediated proteolysis)
ACYPI004108-RA	aphidbase_2.1b_mRNA	Acyrthosiphon pisum	ACYPI004108-RA	CNG	sp|Q24278|CNG_DROME Cyclic nucleotide-gated cation channel OS=Drosophila melanogaster GN=Cng PE=2 SV=2	api-miR-1_L-1	1	1	2	GO:0017071(intracellular cyclic nucleotide activated cation channel complex);GO:0030553(cGMP binding);GO:0005216(ion channel activity);GO:0019934(cGMP-mediated signaling)
ACYPI004154-RA	aphidbase_2.1b_mRNA	Acyrthosiphon pisum	ACYPI004154-RA	EPS8	sp|Q08509|EPS8_MOUSE Epidermal growth factor receptor kinase substrate 8 OS=Mus musculus GN=Eps8 PE=1 SV=2	api-miR-1_L-1	1	1	2	GO:0017146(N-methyl-D-aspartate selective glutamate receptor complex);GO:0014069(postsynaptic density);GO:0019717(synaptosome);GO:0005515(protein binding);GO:0031532(actin cytoskeleton reorganization);GO:0008344(adult locomotory behavior);GO:0048149(behavioral response to ethanol)
ACYPI004162-RA	aphidbase_2.1b_mRNA	Acyrthosiphon pisum	ACYPI004162-RA	CSEN	sp|Q9JM47|CSEN_RAT Calsenilin OS=Rattus norvegicus GN=Kcnip3 PE=1 SV=1	api-miR-1_L-1	1	1	2	GO:0005783(endoplasmic reticulum);GO:0005794(Golgi apparatus);GO:0005634(nucleus);GO:0005886(plasma membrane);GO:0005509(calcium ion binding);GO:0005267(potassium channel activity);GO:0015459(potassium channel regulator activity);GO:0005515(protein binding);GO:0005244(voltage-gated ion channel activity);GO:0006915(apoptosis);GO:0006886(intracellular protein transport);GO:0006355(regulation of tra…	ko04010(MAPK signaling pathway);ko04020(Calcium signaling pathway);ko04114(Oocyte meiosis);ko04210(Apoptosis);ko04310(Wnt signaling pathway);ko04360(Axon guidance);ko04370(VEGF signaling pathway);ko04650(Natural killer cell mediated cytotoxicity);ko04660(T cell receptor signaling pathway);ko04662(B cell receptor signaling pathway);ko04720(Long-term potentiation);ko05010(Alzheimer's disease);ko050…
ACYPI004191-RA	aphidbase_2.1b_mRNA	Acyrthosiphon pisum	ACYPI004191-RA	TADBP	sp|Q28F51|TADBP_XENTR TAR DNA-binding protein 43 OS=Xenopus tropicalis GN=tardbp PE=2 SV=1	api-miR-1_L-1	1	1	2	GO:0005634(nucleus);GO:0003677(DNA binding);GO:0000166(nucleotide binding);GO:0003723(RNA binding);GO:0006397(mRNA processing);GO:0006355(regulation of transcription, DNA-dependent);GO:0008380(RNA splicing);GO:0006351(transcription, DNA-dependent)
ACYPI004209-RA	aphidbase_2.1b_mRNA	Acyrthosiphon pisum	ACYPI004209-RA	GCN1L	sp|Q92616|GCN1L_HUMAN Translational activator GCN1 OS=Homo sapiens GN=GCN1L1 PE=1 SV=6	api-miR-1_L-1	1	1	2		ko04120(Ubiquitin mediated proteolysis);ko05200(Pathways in cancer);ko05211(Renal cell carcinoma)
ACYPI004245-RA	aphidbase_2.1b_mRNA	Acyrthosiphon pisum	ACYPI004245-RA	IMA7	sp|Q0V7M0|IMA7_BOVIN Importin subunit alpha-7 OS=Bos taurus GN=KPNA6 PE=2 SV=1	api-miR-1_L-1	1	1	2	GO:0005737(cytoplasm);GO:0005643(nuclear pore);GO:0005488(binding)
ACYPI004246-RA	aphidbase_2.1b_mRNA	Acyrthosiphon pisum	ACYPI004246-RA	RGS	sp|Q9VCX1|RGS_DROME Regulator of G-protein signaling loco OS=Drosophila melanogaster GN=loco PE=1 SV=2	api-miR-1_L-1	1	1	2	GO:0045179(apical cortex);GO:0016324(apical plasma membrane);GO:0001965(G-protein alpha-subunit binding);GO:0005092(GDP-dissociation inhibitor activity);GO:0005096(GTPase activator activity);GO:0005057(receptor signaling protein activity);GO:0055059(asymmetric neuroblast division);GO:0008105(asymmetric protein localization);GO:0032291(axon ensheathment in central nervous system);GO:0007049(cell c…
ACYPI004264-RA	aphidbase_2.1b_mRNA	Acyrthosiphon pisum	ACYPI004264-RA	-	-	api-miR-1_L-1	1	1	2
ACYPI004266-RA	aphidbase_2.1b_mRNA	Acyrthosiphon pisum	ACYPI004266-RA	RHG26	sp|Q9UNA1|RHG26_HUMAN Rho GTPase-activating protein 26 OS=Homo sapiens GN=ARHGAP26 PE=1 SV=1	api-miR-1_L-1	1	1	2	GO:0005856(cytoskeleton);GO:0005829(cytosol);GO:0005925(focal adhesion);GO:0008093(cytoskeletal adaptor activity);GO:0005100(Rho GTPase activator activity);GO:0017124(SH3 domain binding);GO:0030036(actin cytoskeleton organization);GO:0046847(filopodium assembly);GO:0007399(nervous system development);GO:0007264(small GTPase mediated signal transduction)	ko04144(Endocytosis)
ACYPI004277-RA	aphidbase_2.1b_mRNA	Acyrthosiphon pisum	ACYPI004277-RA	IF2B2	sp|Q9Y6M1|IF2B2_HUMAN Insulin-like growth factor 2 mRNA-binding protein 2 OS=Homo sapiens GN=IGF2BP2 PE=1 SV=2	api-miR-1_L-1	1	1	2	GO:0044430(cytoskeletal part);GO:0005829(cytosol);GO:0005634(nucleus);GO:0003730(mRNA 3'-UTR binding);GO:0048027(mRNA 5'-UTR binding);GO:0000166(nucleotide binding);GO:0005515(protein binding);GO:0045182(translation regulator activity);GO:0009653(anatomical structure morphogenesis);GO:0017148(negative regulation of translation);GO:0042035(regulation of cytokine biosynthetic process)
ACYPI004280-RA	aphidbase_2.1b_mRNA	Acyrthosiphon pisum	ACYPI004280-RA	TAKT	sp|Q9VBV3|TAKT_DROME Protein takeout OS=Drosophila melanogaster GN=to PE=2 SV=1	api-miR-1_L-1	1	1	2	GO:0005576(extracellular region);GO:0008343(adult feeding behavior);GO:0042595(behavioral response to starvation);GO:0007623(circadian rhythm);GO:0008049(male courtship behavior);GO:0007622(rhythmic behavior)
ACYPI004283-RA	aphidbase_2.1b_mRNA	Acyrthosiphon pisum	ACYPI004283-RA	FCHO2	sp|Q502I9|FCHO2_DANRE FCH domain only protein 2 OS=Danio rerio GN=fcho2 PE=2 SV=1	api-miR-1_L-1	1	1	2
ACYPI004285-RA	aphidbase_2.1b_mRNA	Acyrthosiphon pisum	ACYPI004285-RA	EXOC8	sp|Q5U247|EXOC8_XENLA Exocyst complex component 8 OS=Xenopus laevis GN=exoc8 PE=2 SV=1	api-miR-1_L-1	1	1	2	GO:0005737(cytoplasm);GO:0006887(exocytosis);GO:0015031(protein transport)
ACYPI004306-RA	aphidbase_2.1b_mRNA	Acyrthosiphon pisum	ACYPI004306-RA	-	-	api-miR-1_L-1	1	1	2
ACYPI004321-RA	aphidbase_2.1b_mRNA	Acyrthosiphon pisum	ACYPI004321-RA	IF4A	sp|A4QVP2|IF4A_MAGO7 ATP-dependent RNA helicase eIF4A OS=Magnaporthe oryzae (strain 70-15 / ATCC MYA-4617 / FGSC 8958) GN=TIF1 PE=3 SV=1	api-miR-1_L-1	1	1	2	GO:0005737(cytoplasm);GO:0005524(ATP binding);GO:0008026(ATP-dependent helicase activity);GO:0003743(translation initiation factor activity)
ACYPI004360-RA	aphidbase_2.1b_mRNA	Acyrthosiphon pisum	ACYPI004360-RA	IMDH	sp|Q07152|IMDH_DROME Inosine-5'-monophosphate dehydrogenase OS=Drosophila melanogaster GN=ras PE=1 SV=1	api-miR-1_L-1	1	1	2	GO:0003938(IMP dehydrogenase activity);GO:0046872(metal ion binding);GO:0007411(axon guidance);GO:0006177(GMP biosynthetic process);GO:0048477(oogenesis);GO:0006911(phagocytosis, engulfment)	ko00230(Purine metabolism);ko00983(Drug metabolism - other enzymes)
ACYPI004385-RA	aphidbase_2.1b_mRNA	Acyrthosiphon pisum	ACYPI004385-RA	RAC1	sp|P62998|RAC1_BOVIN Ras-related C3 botulinum toxin substrate 1 OS=Bos taurus GN=RAC1 PE=1 SV=1	api-miR-1_L-1	1	1	2	GO:0042470(melanosome);GO:0005525(GTP binding)	ko04010(MAPK signaling pathway);ko04062(Chemokine signaling pathway);ko04145(Phagosome);ko04310(Wnt signaling pathway);ko04360(Axon guidance);ko04370(VEGF signaling pathway);ko04510(Focal adhesion);ko04520(Adherens junction);ko04620(Toll-like receptor signaling pathway);ko04650(Natural killer cell mediated cytotoxicity);ko04662(B cell receptor signaling pathway);ko04664(Fc epsilon RI signaling pa…
ACYPI004406-RA	aphidbase_2.1b_mRNA	Acyrthosiphon pisum	ACYPI004406-RA	-	-	api-miR-1_L-1	1	1	2
ACYPI004409-RA	aphidbase_2.1b_mRNA	Acyrthosiphon pisum	ACYPI004409-RA	BAIP3	sp|O94812|BAIP3_HUMAN BAI1-associated protein 3 OS=Homo sapiens GN=BAIAP3 PE=1 SV=2	api-miR-1_L-1	1	1	2	GO:0008022(protein C-terminus binding);GO:0007186(G-protein coupled receptor protein signaling pathway);GO:0007269(neurotransmitter secretion)
ACYPI004458-RA	aphidbase_2.1b_mRNA	Acyrthosiphon pisum	ACYPI004458-RA	GPT2L	sp|Q6PE65|GPT2L_MOUSE G patch domain-containing protein 2-like OS=Mus musculus GN=Gpatch2l PE=2 SV=1	api-miR-1_L-1	1	1	2
ACYPI004503-RA	aphidbase_2.1b_mRNA	Acyrthosiphon pisum	ACYPI004503-RA	PMVK	sp|Q15126|PMVK_HUMAN Phosphomevalonate kinase OS=Homo sapiens GN=PMVK PE=1 SV=3	api-miR-1_L-1	1	1	2	GO:0005829(cytosol);GO:0005777(peroxisome);GO:0005524(ATP binding);GO:0004631(phosphomevalonate kinase activity);GO:0006695(cholesterol biosynthetic process);GO:0006468(protein phosphorylation)	ko00900(Terpenoid backbone biosynthesis)
ACYPI004510-RA	aphidbase_2.1b_mRNA	Acyrthosiphon pisum	ACYPI004510-RA	AEDO	sp|Q6PDY2|AEDO_MOUSE 2-aminoethanethiol dioxygenase OS=Mus musculus GN=Ado PE=1 SV=2	api-miR-1_L-1	1	1	2	GO:0005739(mitochondrion);GO:0047800(cysteamine dioxygenase activity);GO:0046872(metal ion binding)	ko00430(Taurine and hypotaurine metabolism)
ACYPI004520-RA	aphidbase_2.1b_mRNA	Acyrthosiphon pisum	ACYPI004520-RA	MDHC	sp|Q5ZME2|MDHC_CHICK Malate dehydrogenase, cytoplasmic OS=Gallus gallus GN=MDH1 PE=2 SV=1	api-miR-1_L-1	1	1	2	GO:0005488(binding);GO:0030060(L-malate dehydrogenase activity);GO:0044262(cellular carbohydrate metabolic process);GO:0006108(malate metabolic process);GO:0006099(tricarboxylic acid cycle)	ko00020(Citrate cycle );ko00620(Pyruvate metabolism);ko00630(Glyoxylate and dicarboxylate metabolism);ko00710(Carbon fixation in photosynthetic organisms)
ACYPI004533-RA	aphidbase_2.1b_mRNA	Acyrthosiphon pisum	ACYPI004533-RA	MRP9	sp|Q80WJ6|MRP9_MOUSE Multidrug resistance-associated protein 9 OS=Mus musculus GN=Abcc12 PE=2 SV=1	api-miR-1_L-1	1	1	2	GO:0016021(integral to membrane);GO:0005739(mitochondrion);GO:0005524(ATP binding);GO:0042626(ATPase activity, coupled to transmembrane movement of substances)	ko02010(ABC transporters)
ACYPI004557-RA	aphidbase_2.1b_mRNA	Acyrthosiphon pisum	ACYPI004557-RA	LS12A	sp|Q9VYR0|LS12A_DROME Protein LSM12 homolog A OS=Drosophila melanogaster GN=CG15735 PE=2 SV=2	api-miR-1_L-1	1	1	2
ACYPI004559-RA	aphidbase_2.1b_mRNA	Acyrthosiphon pisum	ACYPI004559-RA	XYLT	sp|Q5QQ53|XYLT_DROPS Xylosyltransferase oxt OS=Drosophila pseudoobscura pseudoobscura GN=oxt PE=2 SV=1	api-miR-1_L-1	1	1	2	GO:0005789(endoplasmic reticulum membrane);GO:0000139(Golgi membrane);GO:0016021(integral to membrane);GO:0008375(acetylglucosaminyltransferase activity);GO:0030158(protein xylosyltransferase activity);GO:0050650(chondroitin sulfate proteoglycan biosynthetic process);GO:0042732(D-xylose metabolic process);GO:0015012(heparan sulfate proteoglycan biosynthetic process)	ko00532(Glycosaminoglycan biosynthesis - chondroitin sulfate);ko00534(Glycosaminoglycan biosynthesis - heparan sulfate)
ACYPI004561-RA	aphidbase_2.1b_mRNA	Acyrthosiphon pisum	ACYPI004561-RA	PIMT	sp|P22062|PIMT_RAT Protein-L-isoaspartate(D-aspartate) O-methyltransferase OS=Rattus norvegicus GN=Pcmt1 PE=1 SV=2	api-miR-1_L-1	1	1	2	GO:0005737(cytoplasm);GO:0004719(protein-L-isoaspartate );GO:0046498(S-adenosylhomocysteine metabolic process);GO:0046500(S-adenosylmethionine metabolic process)
ACYPI004576-RA	aphidbase_2.1b_mRNA	Acyrthosiphon pisum	ACYPI004576-RA	OSBL7	sp|Q9BZF2|OSBL7_HUMAN Oxysterol-binding protein-related protein 7 OS=Homo sapiens GN=OSBPL7 PE=2 SV=1	api-miR-1_L-1	1	1	2	GO:0008289(lipid binding);GO:0006869(lipid transport)
ACYPI004577-RA	aphidbase_2.1b_mRNA	Acyrthosiphon pisum	ACYPI004577-RA	EBI	sp|Q95RJ9|EBI_DROME F-box-like/WD repeat-containing protein ebi OS=Drosophila melanogaster GN=ebi PE=1 SV=2	api-miR-1_L-1	1	1	2	GO:0005634(nucleus);GO:0005515(protein binding);GO:0007049(cell cycle);GO:0042676(compound eye cone cell fate commitment);GO:0007173(epidermal growth factor receptor signaling pathway);GO:0007219(Notch signaling pathway);GO:0042058(regulation of epidermal growth factor receptor signaling pathway);GO:0030162(regulation of proteolysis);GO:0007601(visual perception)	ko04310(Wnt signaling pathway)
ACYPI004608-RA	aphidbase_2.1b_mRNA	Acyrthosiphon pisum	ACYPI004608-RA	PTN11	sp|Q06124|PTN11_HUMAN Tyrosine-protein phosphatase non-receptor type 11 OS=Homo sapiens GN=PTPN11 PE=1 SV=2	api-miR-1_L-1	1	1	2	GO:0005829(cytosol);GO:0004726(non-membrane spanning protein tyrosine phosphatase activity);GO:0005515(protein binding);GO:0007411(axon guidance);GO:0034329(cell junction assembly);GO:0048013(ephrin receptor signaling pathway);GO:0007173(epidermal growth factor receptor signaling pathway);GO:0008543(fibroblast growth factor receptor signaling pathway);GO:0008286(insulin receptor signaling pathway…	ko04013(MAPK signaling pathway - fly);ko04630(Jak-STAT signaling pathway);ko04650(Natural killer cell mediated cytotoxicity);ko04670(Leucyte transendothelial migration);ko04722(Neurotrophin signaling pathway);ko04920(Adipocytokine signaling pathway);ko05120(Epithelial cell signaling in Helicobacter pylori infection);ko05211(Renal cell carcinoma);ko05220(Chronic myeloid leukemia)
ACYPI004609-RA	aphidbase_2.1b_mRNA	Acyrthosiphon pisum	ACYPI004609-RA	SYN	sp|Q24546|SYN_DROME Synapsin OS=Drosophila melanogaster GN=Syn PE=1 SV=2	api-miR-1_L-1	1	1	2	GO:0030054(cell junction);GO:0008021(synaptic vesicle);GO:0043195(terminal button);GO:0005524(ATP binding);GO:0016874(ligase activity);GO:0007610(behavior);GO:0007269(neurotransmitter secretion)
ACYPI004616-RA	aphidbase_2.1b_mRNA	Acyrthosiphon pisum	ACYPI004616-RA	-	-	api-miR-1_L-1	1	1	2
ACYPI004617-RA	aphidbase_2.1b_mRNA	Acyrthosiphon pisum	ACYPI004617-RA	SYSC	sp|Q4R4U9|SYSC_MACFA Serine--tRNA ligase, cytoplasmic OS=Macaca fascicularis GN=SARS PE=2 SV=3	api-miR-1_L-1	1	1	2	GO:0005737(cytoplasm);GO:0005524(ATP binding);GO:0004828(serine-tRNA ligase activity);GO:0006434(seryl-tRNA aminoacylation)	ko00970(Aminoacyl-tRNA biosynthesis)
ACYPI004630-RA	aphidbase_2.1b_mRNA	Acyrthosiphon pisum	ACYPI004630-RA	SRRT	sp|Q17FR9|SRRT_AEDAE Serrate RNA effector molecule homolog OS=Aedes aegypti GN=Ars2 PE=3 SV=1	api-miR-1_L-1	1	1	2	GO:0005654(nucleoplasm);GO:0000166(nucleotide binding);GO:0031053(primary miRNA processing)
ACYPI004658-RA	aphidbase_2.1b_mRNA	Acyrthosiphon pisum	ACYPI004658-RA	OCTB2	sp|Q4LBB9|OCTB2_DROME Octopamine receptor beta-2R OS=Drosophila melanogaster GN=Octbeta2R PE=2 SV=2	api-miR-1_L-1	1	1	2	GO:0016021(integral to membrane);GO:0005886(plasma membrane);GO:0004989(octopamine receptor activity);GO:0043565(sequence-specific DNA binding);GO:0003700(sequence-specific DNA binding transcription factor activity);GO:0007189(activation of adenylate cyclase activity by G-protein signaling pathway)	ko04020(Calcium signaling pathway);ko04080(Neuroactive ligand-receptor interaction);ko04144(Endocytosis)
ACYPI004682-RA	aphidbase_2.1b_mRNA	Acyrthosiphon pisum	ACYPI004682-RA	DBP2	sp|Q2H720|DBP2_CHAGB ATP-dependent RNA helicase DBP2 OS=Chaetomium globosum (strain ATCC 6205 / CBS 148.51 / DSM 1962 / NBRC 6347 / NRRL 1970) GN=DBP2 PE=3 SV=1	api-miR-1_L-1	1	1	2	GO:0005737(cytoplasm);GO:0005634(nucleus);GO:0005524(ATP binding);GO:0008026(ATP-dependent helicase activity);GO:0003723(RNA binding);GO:0000184(nuclear-transcribed mRNA catabolic process, nonsense-mediated decay);GO:0006364(rRNA processing)	ko04080(Neuroactive ligand-receptor interaction)
ACYPI004704-RA	aphidbase_2.1b_mRNA	Acyrthosiphon pisum	ACYPI004704-RA	-	-	api-miR-1_L-1	1	1	2
ACYPI004711-RA	aphidbase_2.1b_mRNA	Acyrthosiphon pisum	ACYPI004711-RA	OFUT2	sp|Q9Y2G5|OFUT2_HUMAN GDP-fucose protein O-fucosyltransferase 2 OS=Homo sapiens GN=POFUT2 PE=1 SV=3	api-miR-1_L-1	1	1	2	GO:0005783(endoplasmic reticulum);GO:0046922(peptide-O-fucosyltransferase activity);GO:0006004(fucose metabolic process)
ACYPI004713-RA	aphidbase_2.1b_mRNA	Acyrthosiphon pisum	ACYPI004713-RA	TBC12	sp|Q0IHY4|TBC12_XENTR TBC1 domain family member 12 OS=Xenopus tropicalis GN=tbc1d12 PE=2 SV=1	api-miR-1_L-1	1	1	2	GO:0005622(intracellular);GO:0005097(Rab GTPase activator activity)
ACYPI004719-RA	aphidbase_2.1b_mRNA	Acyrthosiphon pisum	ACYPI004719-RA	-	-	api-miR-1_L-1	1	1	2
ACYPI004737-RA	aphidbase_2.1b_mRNA	Acyrthosiphon pisum	ACYPI004737-RA	-	-	api-miR-1_L-1	1	1	2
ACYPI004863-RA	aphidbase_2.1b_mRNA	Acyrthosiphon pisum	ACYPI004863-RA	-	-	api-miR-1_L-1	1	1	2		ko04120(Ubiquitin mediated proteolysis);ko05200(Pathways in cancer);ko05211(Renal cell carcinoma)
ACYPI004888-RA	aphidbase_2.1b_mRNA	Acyrthosiphon pisum	ACYPI004888-RA	ZNFX1	sp|Q9P2E3|ZNFX1_HUMAN NFX1-type zinc finger-containing protein 1 OS=Homo sapiens GN=ZNFX1 PE=1 SV=2	api-miR-1_L-1	1	1	2	GO:0046872(metal ion binding)
ACYPI004940-RA	aphidbase_2.1b_mRNA	Acyrthosiphon pisum	ACYPI004940-RA	SYYC	sp|P54577|SYYC_HUMAN Tyrosine--tRNA ligase, cytoplasmic OS=Homo sapiens GN=YARS PE=1 SV=4	api-miR-1_L-1	1	1	2	GO:0005829(cytosol);GO:0005615(extracellular space);GO:0005634(nucleus);GO:0005625(soluble fraction);GO:0005524(ATP binding);GO:0005153(interleukin-8 receptor binding);GO:0004871(signal transducer activity);GO:0000049(tRNA binding);GO:0004831(tyrosine-tRNA ligase activity);GO:0006915(apoptosis);GO:0006437(tyrosyl-tRNA aminoacylation)	ko00970(Aminoacyl-tRNA biosynthesis)
ACYPI005059-RA	aphidbase_2.1b_mRNA	Acyrthosiphon pisum	ACYPI005059-RA	-	-	api-miR-1_L-1	1	1	2
ACYPI005117-RA	aphidbase_2.1b_mRNA	Acyrthosiphon pisum	ACYPI005117-RA	-	-	api-miR-1_L-1	1	1	2
ACYPI005122-RA	aphidbase_2.1b_mRNA	Acyrthosiphon pisum	ACYPI005122-RA	CC50A	sp|Q8VEK0|CC50A_MOUSE Cell cycle control protein 50A OS=Mus musculus GN=Tmem30a PE=1 SV=1	api-miR-1_L-1	1	1	2	GO:0016021(integral to membrane)
ACYPI005127-RA	aphidbase_2.1b_mRNA	Acyrthosiphon pisum	ACYPI005127-RA	GAK	sp|P97874|GAK_RAT Cyclin-G-associated kinase OS=Rattus norvegicus GN=Gak PE=2 SV=1	api-miR-1_L-1	1	1	2	GO:0005925(focal adhesion);GO:0005794(Golgi apparatus);GO:0048471(perinuclear region of cytoplasm);GO:0005524(ATP binding);GO:0030332(cyclin binding);GO:0031072(heat shock protein binding);GO:0004674(protein serine/threonine kinase activity);GO:0007049(cell cycle)
ACYPI005180-RA	aphidbase_2.1b_mRNA	Acyrthosiphon pisum	ACYPI005180-RA	ACM3	sp|Q9U7D5|ACM3_CAEEL Muscarinic acetylcholine receptor gar-3 OS=Caenorhabditis elegans GN=gar-3 PE=1 SV=2	api-miR-1_L-1	1	1	2	GO:0005887(integral to plasma membrane);GO:0004981(muscarinic acetylcholine receptor activity);GO:0001508(regulation of action potential);GO:0043051(regulation of pharyngeal pumping)	ko04080(Neuroactive ligand-receptor interaction)
ACYPI005204-RA	aphidbase_2.1b_mRNA	Acyrthosiphon pisum	ACYPI005204-RA	CDKL1	sp|Q8CEQ0|CDKL1_MOUSE Cyclin-dependent kinase-like 1 OS=Mus musculus GN=Cdkl1 PE=2 SV=1	api-miR-1_L-1	1	1	2	GO:0005737(cytoplasm);GO:0005634(nucleus);GO:0005524(ATP binding);GO:0004693(cyclin-dependent protein kinase activity)
ACYPI005211-RA	aphidbase_2.1b_mRNA	Acyrthosiphon pisum	ACYPI005211-RA	RGMB	sp|Q6NW40|RGMB_HUMAN RGM domain family member B OS=Homo sapiens GN=RGMB PE=2 SV=3	api-miR-1_L-1	1	1	2	GO:0046658(anchored to plasma membrane);GO:0005793(endoplasmic reticulum-Golgi intermediate compartment);GO:0045121(membrane raft);GO:0042802(identical protein binding);GO:0007411(axon guidance);GO:0030509(BMP signaling pathway);GO:0007155(cell adhesion);GO:0045893(positive regulation of transcription, DNA-dependent)
ACYPI005224-RA	aphidbase_2.1b_mRNA	Acyrthosiphon pisum	ACYPI005224-RA	LIN9	sp|Q8C735|LIN9_MOUSE Protein lin-9 homolog OS=Mus musculus GN=Lin9 PE=2 SV=2	api-miR-1_L-1	1	1	2	GO:0005654(nucleoplasm);GO:0007049(cell cycle);GO:0006260(DNA replication)
ACYPI005237-RA	aphidbase_2.1b_mRNA	Acyrthosiphon pisum	ACYPI005237-RA	RB15B	sp|Q8NDT2|RB15B_HUMAN Putative RNA-binding protein 15B OS=Homo sapiens GN=RBM15B PE=1 SV=3	api-miR-1_L-1	1	1	2	GO:0005654(nucleoplasm);GO:0000166(nucleotide binding);GO:0005515(protein binding);GO:0003723(RNA binding);GO:0044419(interspecies interaction between organisms);GO:0006397(mRNA processing);GO:0000381(regulation of alternative nuclear mRNA splicing, via spliceosome);GO:0006355(regulation of transcription, DNA-dependent);GO:0008380(RNA splicing);GO:0006351(transcription, DNA-dependent)
ACYPI005239-RA	aphidbase_2.1b_mRNA	Acyrthosiphon pisum	ACYPI005239-RA	SPNE	sp|Q296Q5|SPNE_DROPS Probable ATP-dependent RNA helicase spindle-E OS=Drosophila pseudoobscura pseudoobscura GN=spn-E PE=3 SV=2	api-miR-1_L-1	1	1	2	GO:0005737(cytoplasm);GO:0005524(ATP binding);GO:0008026(ATP-dependent helicase activity);GO:0003676(nucleic acid binding);GO:0008270(zinc ion binding);GO:0030154(cell differentiation);GO:0031047(gene silencing by RNA);GO:0007126(meiosis);GO:0007275(multicellular organismal development);GO:0048477(oogenesis);GO:0007283(spermatogenesis)	ko00230(Purine metabolism)
ACYPI005253-RA	aphidbase_2.1b_mRNA	Acyrthosiphon pisum	ACYPI005253-RA	TBC24	sp|A1A5K6|TBC24_XENLA TBC1 domain family member 24 OS=Xenopus laevis GN=tbc1d24 PE=2 SV=1	api-miR-1_L-1	1	1	2	GO:0005622(intracellular);GO:0005097(Rab GTPase activator activity)
ACYPI005280-RA	aphidbase_2.1b_mRNA	Acyrthosiphon pisum	ACYPI005280-RA	-	-	api-miR-1_L-1	1	1	2
ACYPI005313-RA	aphidbase_2.1b_mRNA	Acyrthosiphon pisum	ACYPI005313-RA	TGFR1	sp|P80204|TGFR1_RAT TGF-beta receptor type-1 OS=Rattus norvegicus GN=Tgfbr1 PE=1 SV=1	api-miR-1_L-1	1	1	2	GO:0016324(apical plasma membrane);GO:0016323(basolateral plasma membrane);GO:0005923(tight junction);GO:0070022(transforming growth factor beta receptor complex);GO:0005524(ATP binding);GO:0046872(metal ion binding);GO:0046982(protein heterodimerization activity);GO:0050431(transforming growth factor beta binding);GO:0005025(transforming growth factor beta receptor activity, type I);GO:0031625(u…	ko04010(MAPK signaling pathway);ko04060(Cytokine-cytokine receptor interaction);ko04144(Endocytosis);ko04350(TGF-beta signaling pathway);ko04520(Adherens junction);ko05142(Chagas disease);ko05200(Pathways in cancer);ko05210(Colorectal cancer);ko05212(Pancreatic cancer);ko05220(Chronic myeloid leukemia)
ACYPI005346-RA	aphidbase_2.1b_mRNA	Acyrthosiphon pisum	ACYPI005346-RA	INT6	sp|Q6PCM2|INT6_MOUSE Integrator complex subunit 6 OS=Mus musculus GN=Ints6 PE=2 SV=1	api-miR-1_L-1	1	1	2	GO:0032039(integrator complex);GO:0016180(snRNA processing)
ACYPI005349-RA	aphidbase_2.1b_mRNA	Acyrthosiphon pisum	ACYPI005349-RA	GALT7	sp|Q8MV48|GALT7_DROME N-acetylgalactosaminyltransferase 7 OS=Drosophila melanogaster GN=GalNAc-T2 PE=2 SV=2	api-miR-1_L-1	1	1	2	GO:0000139(Golgi membrane);GO:0005795(Golgi stack);GO:0016021(integral to membrane);GO:0004653(polypeptide N-acetylgalactosaminyltransferase activity);GO:0005529(sugar binding);GO:0009312(oligosaccharide biosynthetic process)	ko00512(O-Glycan biosynthesis)
ACYPI005371-RA	aphidbase_2.1b_mRNA	Acyrthosiphon pisum	ACYPI005371-RA	PRS44	sp|E7EML9|PRS44_HUMAN Serine protease 44 OS=Homo sapiens GN=PRSS44 PE=3 SV=3	api-miR-1_L-1	1	1	2	GO:0004252(serine-type endopeptidase activity);GO:0006508(proteolysis)
ACYPI005390-RA	aphidbase_2.1b_mRNA	Acyrthosiphon pisum	ACYPI005390-RA	-	-	api-miR-1_L-1	1	1	2
ACYPI005411-RA	aphidbase_2.1b_mRNA	Acyrthosiphon pisum	ACYPI005411-RA	-	-	api-miR-1_L-1	1	1	2		ko04320(Dorso-ventral axis formation);ko04330(Notch signaling pathway)
ACYPI005479-RA	aphidbase_2.1b_mRNA	Acyrthosiphon pisum	ACYPI005479-RA	GMPPB	sp|Q7JZB4|GMPPB_DROME Mannose-1-phosphate guanyltransferase beta OS=Drosophila melanogaster GN=CG1129 PE=2 SV=1	api-miR-1_L-1	1	1	2	GO:0005525(GTP binding);GO:0004475(mannose-1-phosphate guanylyltransferase activity);GO:0009058(biosynthetic process)	ko00051(Fructose and mannose metabolism);ko00520(Amino sugar and nucleotide sugar metabolism)
ACYPI005480-RA	aphidbase_2.1b_mRNA	Acyrthosiphon pisum	ACYPI005480-RA	DNLI4	sp|Q90YB1|DNLI4_CHICK DNA ligase 4 OS=Gallus gallus GN=LIG4 PE=2 SV=2	api-miR-1_L-1	1	1	2	GO:0032807(DNA ligase IV complex);GO:0005524(ATP binding);GO:0003910(DNA ligase );GO:0046872(metal ion binding);GO:0007049(cell cycle);GO:0051301(cell division);GO:0006260(DNA replication)	ko03450(Non-homologous end-joining)
ACYPI005495-RA	aphidbase_2.1b_mRNA	Acyrthosiphon pisum	ACYPI005495-RA	CPSF5	sp|Q7T3C6|CPSF5_DANRE Cleavage and polyadenylation specificity factor subunit 5 OS=Danio rerio GN=cpsf5 PE=2 SV=1	api-miR-1_L-1	1	1	2	GO:0005849(mRNA cleavage factor complex);GO:0042382(paraspeckles);GO:0017091(AU-rich element binding);GO:0016787(hydrolase activity);GO:0003729(mRNA binding);GO:0006378(mRNA polyadenylation)
ACYPI005549-RA	aphidbase_2.1b_mRNA	Acyrthosiphon pisum	ACYPI005549-RA	-	-	api-miR-1_L-1	1	1	2		ko00052(Galactose metabolism);ko00500(Starch and sucrose metabolism)
ACYPI005588-RA	aphidbase_2.1b_mRNA	Acyrthosiphon pisum	ACYPI005588-RA	NELFD	sp|Q24134|NELFD_DROME Negative elongation factor D OS=Drosophila melanogaster GN=TH1 PE=1 SV=2	api-miR-1_L-1	1	1	2	GO:0005705(polytene chromosome interband);GO:0005703(polytene chromosome puff);GO:0008023(transcription elongation factor complex);GO:0017053(transcriptional repressor complex);GO:0003723(RNA binding);GO:0007070(negative regulation of transcription from RNA polymerase II promoter during mitosis);GO:0006351(transcription, DNA-dependent)
ACYPI005610-RA	aphidbase_2.1b_mRNA	Acyrthosiphon pisum	ACYPI005610-RA	WUN	sp|Q9V576|WUN_DROME Putative phosphatidate phosphatase OS=Drosophila melanogaster GN=wun PE=1 SV=2	api-miR-1_L-1	1	1	2	GO:0016021(integral to membrane);GO:0008195(phosphatidate phosphatase activity);GO:0042803(protein homodimerization activity);GO:0009880(embryonic pattern specification);GO:0035234(germ cell programmed cell death);GO:0035233(germ cell repulsion);GO:0007280(pole cell migration)	ko00561(Glycerolipid metabolism);ko00564(Glycerophospholipid metabolism);ko00565(Ether lipid metabolism);ko00600(Sphingolipid metabolism);ko04666(Fc gamma R-mediated phagocytosis)
ACYPI005619-RA	aphidbase_2.1b_mRNA	Acyrthosiphon pisum	ACYPI005619-RA	GAD1	sp|Q9W1J3|GAD1_DROME Gastrulation defective protein 1 homolog OS=Drosophila melanogaster GN=CG5543 PE=2 SV=1	api-miR-1_L-1	1	1	2
ACYPI005626-RA	aphidbase_2.1b_mRNA	Acyrthosiphon pisum	ACYPI005626-RA	CRK	sp|Q9XYM0|CRK_DROME Adapter molecule Crk OS=Drosophila melanogaster GN=Crk PE=2 SV=1	api-miR-1_L-1	1	1	2	GO:0005070(SH3/SH2 adaptor activity);GO:0048013(ephrin receptor signaling pathway);GO:0046529(imaginal disc fusion, thorax closure);GO:0007520(myoblast fusion);GO:0046330(positive regulation of JNK cascade);GO:0032956(regulation of actin cytoskeleton organization);GO:0032319(regulation of Rho GTPase activity)	ko04010(MAPK signaling pathway);ko04012(ErbB signaling pathway);ko04062(Chemokine signaling pathway);ko04510(Focal adhesion);ko04666(Fc gamma R-mediated phagocytosis);ko04722(Neurotrophin signaling pathway);ko04810(Regulation of actin cytoskeleton);ko04910(Insulin signaling pathway);ko05100(Bacterial invasion of epithelial cells);ko05131(Shigellosis);ko05200(Pathways in cancer);ko05211(Renal cell…
ACYPI005638-RA	aphidbase_2.1b_mRNA	Acyrthosiphon pisum	ACYPI005638-RA	ATPA	sp|P35381|ATPA_DROME ATP synthase subunit alpha, mitochondrial OS=Drosophila melanogaster GN=blw PE=1 SV=2	api-miR-1_L-1	1	1	2	GO:0005811(lipid particle);GO:0005875(microtubule associated complex);GO:0005743(mitochondrial inner membrane);GO:0045261(proton-transporting ATP synthase complex, catalytic core F);GO:0005524(ATP binding);GO:0046933(hydrogen ion transporting ATP synthase activity, rotational mechanism);GO:0046961(proton-transporting ATPase activity, rotational mechanism);GO:0015991(ATP hydrolysis coupled proton …	ko00190(Oxidative phosphorylation);ko05010(Alzheimer's disease);ko05012(Parkinson's disease);ko05016(Huntington's disease)
ACYPI005654-RA	aphidbase_2.1b_mRNA	Acyrthosiphon pisum	ACYPI005654-RA	PEPD	sp|Q5I0D7|PEPD_RAT Xaa-Pro dipeptidase OS=Rattus norvegicus GN=Pepd PE=2 SV=1	api-miR-1_L-1	1	1	2	GO:0004177(aminopeptidase activity);GO:0016805(dipeptidase activity);GO:0030145(manganese ion binding);GO:0008235(metalloexopeptidase activity);GO:0009987(cellular process);GO:0030574(collagen catabolic process);GO:0006508(proteolysis)
ACYPI005660-RA	aphidbase_2.1b_mRNA	Acyrthosiphon pisum	ACYPI005660-RA	FA46A	sp|Q96IP4|FA46A_HUMAN Protein FAM46A OS=Homo sapiens GN=FAM46A PE=2 SV=2	api-miR-1_L-1	1	1	2
ACYPI005672-RA	aphidbase_2.1b_mRNA	Acyrthosiphon pisum	ACYPI005672-RA	KCNKF	sp|Q8R5I0|KCNKF_RAT Potassium channel subfamily K member 15 OS=Rattus norvegicus GN=Kcnk15 PE=2 SV=1	api-miR-1_L-1	1	1	2	GO:0016021(integral to membrane);GO:0005267(potassium channel activity);GO:0005244(voltage-gated ion channel activity)
ACYPI005675-RA	aphidbase_2.1b_mRNA	Acyrthosiphon pisum	ACYPI005675-RA	RIPL	sp|O76878|RIPL_DROME RILP-like protein homolog OS=Drosophila melanogaster GN=CG11448 PE=2 SV=1	api-miR-1_L-1	1	1	2
ACYPI005701-RA	aphidbase_2.1b_mRNA	Acyrthosiphon pisum	ACYPI005701-RA	PERO	sp|Q01603|PERO_DROME Peroxidase OS=Drosophila melanogaster GN=Pxd PE=2 SV=2	api-miR-1_L-1	1	1	2	GO:0042600(chorion);GO:0005576(extracellular region);GO:0020037(heme binding);GO:0004601(peroxidase activity);GO:0007306(eggshell chorion assembly);GO:0042744(hydrogen peroxide catabolic process);GO:0006911(phagocytosis, engulfment)	ko00360(Phenylalanine metabolism);ko00680(Methane metabolism);ko00940(Phenylpropanoid biosynthesis)
ACYPI005706-RA	aphidbase_2.1b_mRNA	Acyrthosiphon pisum	ACYPI005706-RA	FUR2	sp|P30432|FUR2_DROME Furin-like protease 2 OS=Drosophila melanogaster GN=Fur2 PE=2 SV=2	api-miR-1_L-1	1	1	2	GO:0016021(integral to membrane);GO:0005524(ATP binding);GO:0004252(serine-type endopeptidase activity);GO:0004714(transmembrane receptor protein tyrosine kinase activity);GO:0006508(proteolysis);GO:0007169(transmembrane receptor protein tyrosine kinase signaling pathway)
ACYPI005707-RA	aphidbase_2.1b_mRNA	Acyrthosiphon pisum	ACYPI005707-RA	-	-	api-miR-1_L-1	1	1	2
ACYPI005753-RA	aphidbase_2.1b_mRNA	Acyrthosiphon pisum	ACYPI005753-RA	-	-	api-miR-1_L-1	1	1	2
ACYPI005790-RA	aphidbase_2.1b_mRNA	Acyrthosiphon pisum	ACYPI005790-RA	ABCA3	sp|Q8R420|ABCA3_MOUSE ATP-binding cassette sub-family A member 3 OS=Mus musculus GN=Abca3 PE=2 SV=3	api-miR-1_L-1	1	1	2	GO:0016021(integral to membrane);GO:0005524(ATP binding);GO:0016887(ATPase activity);GO:0006810(transport)	ko02010(ABC transporters)
ACYPI005814-RA	aphidbase_2.1b_mRNA	Acyrthosiphon pisum	ACYPI005814-RA	FOSL	sp|B4M5T7|FOSL_DROVI Transcription factor kayak OS=Drosophila virilis GN=kay PE=3 SV=1	api-miR-1_L-1	1	1	2	GO:0005634(nucleus);GO:0046983(protein dimerization activity);GO:0043565(sequence-specific DNA binding);GO:0003700(sequence-specific DNA binding transcription factor activity);GO:0009790(embryo development)
ACYPI005820-RA	aphidbase_2.1b_mRNA	Acyrthosiphon pisum	ACYPI005820-RA	MED11	sp|Q9VVS4|MED11_DROME Mediator of RNA polymerase II transcription subunit 11 OS=Drosophila melanogaster GN=MED11 PE=1 SV=1	api-miR-1_L-1	1	1	2	GO:0016592(mediator complex);GO:0005515(protein binding);GO:0001104(RNA polymerase II transcription cofactor activity);GO:0048813(dendrite morphogenesis);GO:0007517(muscle organ development);GO:0006357(regulation of transcription from RNA polymerase II promoter)
ACYPI005821-RA	aphidbase_2.1b_mRNA	Acyrthosiphon pisum	ACYPI005821-RA	ZN570	sp|Q96NI8|ZN570_HUMAN Zinc finger protein 570 OS=Homo sapiens GN=ZNF570 PE=2 SV=1	api-miR-1_L-1	1	1	2	GO:0005634(nucleus);GO:0003677(DNA binding);GO:0008270(zinc ion binding);GO:0006355(regulation of transcription, DNA-dependent);GO:0006351(transcription, DNA-dependent)
ACYPI005849-RA	aphidbase_2.1b_mRNA	Acyrthosiphon pisum	ACYPI005849-RA	-	-	api-miR-1_L-1	1	1	2
ACYPI005883-RA	aphidbase_2.1b_mRNA	Acyrthosiphon pisum	ACYPI005883-RA	CCNY	sp|Q8ND76|CCNY_HUMAN Cyclin-Y OS=Homo sapiens GN=CCNY PE=1 SV=2	api-miR-1_L-1	1	1	2
ACYPI005921-RA	aphidbase_2.1b_mRNA	Acyrthosiphon pisum	ACYPI005921-RA	SIR6	sp|Q9VH08|SIR6_DROME NAD-dependent protein deacetylase Sirt6 OS=Drosophila melanogaster GN=Sirt6 PE=2 SV=1	api-miR-1_L-1	1	1	2
ACYPI005923-RA	aphidbase_2.1b_mRNA	Acyrthosiphon pisum	ACYPI005923-RA	-	-	api-miR-1_L-1	1	1	2
ACYPI005928-RA	aphidbase_2.1b_mRNA	Acyrthosiphon pisum	ACYPI005928-RA	UBFD1	sp|Q78JW9|UBFD1_MOUSE Ubiquitin domain-containing protein UBFD1 OS=Mus musculus GN=Ubfd1 PE=1 SV=2	api-miR-1_L-1	1	1	2
ACYPI006008-RA	aphidbase_2.1b_mRNA	Acyrthosiphon pisum	ACYPI006008-RA	GRK5	sp|Q8VEB1|GRK5_MOUSE G protein-coupled receptor kinase 5 OS=Mus musculus GN=Grk5 PE=1 SV=2	api-miR-1_L-1	1	1	2	GO:0005524(ATP binding);GO:0004703(G-protein coupled receptor kinase activity);GO:0004871(signal transducer activity)	ko04062(Chemokine signaling pathway);ko04144(Endocytosis)
ACYPI006029-RA	aphidbase_2.1b_mRNA	Acyrthosiphon pisum	ACYPI006029-RA	UBS3B	sp|Q8TF42|UBS3B_HUMAN Ubiquitin-associated and SH3 domain-containing protein B OS=Homo sapiens GN=UBASH3B PE=1 SV=2	api-miR-1_L-1	1	1	2	GO:0005737(cytoplasm);GO:0005634(nucleus);GO:0004725(protein tyrosine phosphatase activity)
ACYPI006030-RA	aphidbase_2.1b_mRNA	Acyrthosiphon pisum	ACYPI006030-RA	TUSC2	sp|Q9WVF8|TUSC2_MOUSE Tumor suppressor candidate 2 OS=Mus musculus GN=Tusc2 PE=1 SV=3	api-miR-1_L-1	1	1	2
ACYPI006033-RA	aphidbase_2.1b_mRNA	Acyrthosiphon pisum	ACYPI006033-RA	BCA1	sp|Q22460|BCA1_CAEEL Beta carbonic anhydrase 1 OS=Caenorhabditis elegans GN=bca-1 PE=3 SV=1	api-miR-1_L-1	1	1	2	GO:0004089(carbonate dehydratase activity);GO:0008270(zinc ion binding);GO:0015976(carbon utilization)
ACYPI006040-RA	aphidbase_2.1b_mRNA	Acyrthosiphon pisum	ACYPI006040-RA	-	-	api-miR-1_L-1	1	1	2
ACYPI006083-RA	aphidbase_2.1b_mRNA	Acyrthosiphon pisum	ACYPI006083-RA	-	-	api-miR-1_L-1	1	1	2
ACYPI006109-RA	aphidbase_2.1b_mRNA	Acyrthosiphon pisum	ACYPI006109-RA	TXN4A	sp|P83876|TXN4A_HUMAN Thioredoxin-like protein 4A OS=Homo sapiens GN=TXNL4A PE=1 SV=1	api-miR-1_L-1	1	1	2	GO:0005654(nucleoplasm);GO:0005681(spliceosomal complex);GO:0005515(protein binding);GO:0051301(cell division);GO:0007067(mitosis);GO:0000245(spliceosome assembly)
ACYPI006110-RA	aphidbase_2.1b_mRNA	Acyrthosiphon pisum	ACYPI006110-RA	ESTF	sp|P35502|ESTF_MYZPE Esterase FE4 OS=Myzus persicae PE=1 SV=1	api-miR-1_L-1	1	1	2	GO:0004091(carboxylesterase activity);GO:0080030(methyl indole-3-acetate esterase activity);GO:0080032(methyl jasmonate esterase activity);GO:0080031(methyl salicylate esterase activity)	ko00960(Tropane,ko piperidine and pyridine alkaloid biosynthesis);ko00983(Drug metabolism - other enzymes)
ACYPI006136-RA	aphidbase_2.1b_mRNA	Acyrthosiphon pisum	ACYPI006136-RA	PDE6	sp|B4NAL6|PDE6_DROWI cGMP-specific 3',5'-cyclic phosphodiesterase OS=Drosophila willistoni GN=Pde6 PE=3 SV=1	api-miR-1_L-1	1	1	2	GO:0005886(plasma membrane);GO:0047555(3',5'-cyclic-GMP phosphodiesterase activity);GO:0046872(metal ion binding);GO:0046068(cGMP metabolic process);GO:0007165(signal transduction)	ko00230(Purine metabolism)
ACYPI006139-RA	aphidbase_2.1b_mRNA	Acyrthosiphon pisum	ACYPI006139-RA	-	-	api-miR-1_L-1	1	1	2
ACYPI006160-RA	aphidbase_2.1b_mRNA	Acyrthosiphon pisum	ACYPI006160-RA	-	-	api-miR-1_L-1	1	1	2
ACYPI006163-RA	aphidbase_2.1b_mRNA	Acyrthosiphon pisum	ACYPI006163-RA	PRS8	sp|O18413|PRS8_DROME 26S protease regulatory subunit 8 OS=Drosophila melanogaster GN=Pros45 PE=1 SV=2	api-miR-1_L-1	1	1	2	GO:0005737(cytoplasm);GO:0005875(microtubule associated complex);GO:0005634(nucleus);GO:0005838(proteasome regulatory particle);GO:0005524(ATP binding);GO:0004175(endopeptidase activity);GO:0017111(nucleoside-triphosphatase activity);GO:0030163(protein catabolic process);GO:0006508(proteolysis);GO:0006974(response to DNA damage stimulus)	ko03050(Proteasome)
ACYPI006177-RA	aphidbase_2.1b_mRNA	Acyrthosiphon pisum	ACYPI006177-RA	GUAA	sp|P49915|GUAA_HUMAN GMP synthase [glutamine-hydrolyzing] OS=Homo sapiens GN=GMPS PE=1 SV=1	api-miR-1_L-1	1	1	2	GO:0005829(cytosol);GO:0005524(ATP binding);GO:0003922(GMP synthase );GO:0003921(GMP synthase activity);GO:0006541(glutamine metabolic process);GO:0009113(purine base biosynthetic process)	ko00230(Purine metabolism);ko00983(Drug metabolism - other enzymes)
ACYPI006209-RA	aphidbase_2.1b_mRNA	Acyrthosiphon pisum	ACYPI006209-RA	SENP1	sp|P59110|SENP1_MOUSE Sentrin-specific protease 1 OS=Mus musculus GN=Senp1 PE=2 SV=1	api-miR-1_L-1	1	1	2	GO:0005737(cytoplasm);GO:0005634(nucleus);GO:0016929(SUMO-specific protease activity);GO:0007275(multicellular organismal development);GO:0016926(protein desumoylation);GO:0006508(proteolysis)
ACYPI006239-RA	aphidbase_2.1b_mRNA	Acyrthosiphon pisum	ACYPI006239-RA	GLNA2	sp|P20478|GLNA2_DROME Glutamine synthetase 2 cytoplasmic OS=Drosophila melanogaster GN=Gs2 PE=2 SV=3	api-miR-1_L-1	1	1	2	GO:0005737(cytoplasm);GO:0005524(ATP binding);GO:0004356(glutamate-ammonia ligase activity);GO:0006538(glutamate catabolic process);GO:0006542(glutamine biosynthetic process);GO:0045213(neurotransmitter receptor metabolic process);GO:0007416(synapse assembly)	ko00250(Alanine,ko aspartate and glutamate metabolism);ko00330(Arginine and proline metabolism);ko00910(Nitrogen metabolism);ko02020(Two-component system)
ACYPI006247-RA	aphidbase_2.1b_mRNA	Acyrthosiphon pisum	ACYPI006247-RA	SIR7	sp|Q9VAQ1|SIR7_DROME NAD-dependent protein deacetylase Sirt7 OS=Drosophila melanogaster GN=Sirt7 PE=1 SV=2	api-miR-1_L-1	1	1	2
ACYPI006261-RA	aphidbase_2.1b_mRNA	Acyrthosiphon pisum	ACYPI006261-RA	KLDC4	sp|Q921I2|KLDC4_MOUSE Kelch domain-containing protein 4 OS=Mus musculus GN=Klhdc4 PE=1 SV=2	api-miR-1_L-1	1	1	2
ACYPI006279-RA	aphidbase_2.1b_mRNA	Acyrthosiphon pisum	ACYPI006279-RA	HRS	sp|Q960X8|HRS_DROME Hepatocyte growth factor-regulated tyrosine kinase substrate OS=Drosophila melanogaster GN=Hrs PE=1 SV=1	api-miR-1_L-1	1	1	2	GO:0005938(cell cortex);GO:0033565(ESCRT-0 complex);GO:0048471(perinuclear region of cytoplasm);GO:0008021(synaptic vesicle);GO:0046872(metal ion binding);GO:0007298(border follicle cell migration);GO:0006897(endocytosis);GO:0016197(endosome transport);GO:0006886(intracellular protein transport);GO:0007275(multicellular organismal development);GO:0042059(negative regulation of epidermal growth fa…	ko04144(Endocytosis);ko04145(Phagosome)
ACYPI006294-RA	aphidbase_2.1b_mRNA	Acyrthosiphon pisum	ACYPI006294-RA	-	-	api-miR-1_L-1	1	1	2		ko00240(Pyrimidine metabolism);ko00983(Drug metabolism - other enzymes)
ACYPI006338-RA	aphidbase_2.1b_mRNA	Acyrthosiphon pisum	ACYPI006338-RA	PPP5	sp|P53041|PPP5_HUMAN Serine/threonine-protein phosphatase 5 OS=Homo sapiens GN=PPP5C PE=1 SV=1	api-miR-1_L-1	1	1	2	GO:0005794(Golgi apparatus);GO:0005634(nucleus);GO:0042802(identical protein binding);GO:0046872(metal ion binding);GO:0004722(protein serine/threonine phosphatase activity);GO:0004871(signal transducer activity);GO:0007067(mitosis);GO:0043123(positive regulation of I-kappaB kinase/NF-kappaB cascade);GO:0006470(protein dephosphorylation);GO:0006351(transcription, DNA-dependent)	ko04010(MAPK signaling pathway)
ACYPI006364-RA	aphidbase_2.1b_mRNA	Acyrthosiphon pisum	ACYPI006364-RA	DDX3X	sp|Q62167|DDX3X_MOUSE ATP-dependent RNA helicase DDX3X OS=Mus musculus GN=Ddx3x PE=1 SV=3	api-miR-1_L-1	1	1	2	GO:0005737(cytoplasm);GO:0016607(nuclear speck);GO:0005524(ATP binding);GO:0008026(ATP-dependent helicase activity);GO:0003677(DNA binding);GO:0003723(RNA binding)	ko04622(RIG-I-like receptor signaling pathway)
ACYPI006378-RA	aphidbase_2.1b_mRNA	Acyrthosiphon pisum	ACYPI006378-RA	U119B	sp|Q8C4B4|U119B_MOUSE Protein unc-119 homolog B OS=Mus musculus GN=Unc119b PE=2 SV=1	api-miR-1_L-1	1	1	2
ACYPI006428-RA	aphidbase_2.1b_mRNA	Acyrthosiphon pisum	ACYPI006428-RA	GLOD4	sp|Q9CPV4|GLOD4_MOUSE Glyoxalase domain-containing protein 4 OS=Mus musculus GN=Glod4 PE=2 SV=1	api-miR-1_L-1	1	1	2	GO:0005739(mitochondrion)
ACYPI006485-RA	aphidbase_2.1b_mRNA	Acyrthosiphon pisum	ACYPI006485-RA	FAAA	sp|P16930|FAAA_HUMAN Fumarylacetoacetase OS=Homo sapiens GN=FAH PE=1 SV=2	api-miR-1_L-1	1	1	2	GO:0005829(cytosol);GO:0004334(fumarylacetoacetase activity);GO:0046872(metal ion binding);GO:0006559(L-phenylalanine catabolic process);GO:0006572(tyrosine catabolic process)	ko00350(Tyrosine metabolism);ko00643(Styrene degradation)
ACYPI006517-RA	aphidbase_2.1b_mRNA	Acyrthosiphon pisum	ACYPI006517-RA	-	-	api-miR-1_L-1	1	1	2
ACYPI006520-RA	aphidbase_2.1b_mRNA	Acyrthosiphon pisum	ACYPI006520-RA	MKNK2	sp|Q66I46|MKNK2_XENTR MAP kinase-interacting serine/threonine-protein kinase 2 OS=Xenopus tropicalis GN=mknk2 PE=2 SV=1	api-miR-1_L-1	1	1	2	GO:0005524(ATP binding);GO:0046872(metal ion binding);GO:0004674(protein serine/threonine kinase activity);GO:0006417(regulation of translation)	ko04010(MAPK signaling pathway);ko04910(Insulin signaling pathway)
ACYPI006541-RA	aphidbase_2.1b_mRNA	Acyrthosiphon pisum	ACYPI006541-RA	-	-	api-miR-1_L-1	1	1	2
ACYPI006545-RA	aphidbase_2.1b_mRNA	Acyrthosiphon pisum	ACYPI006545-RA	VATC	sp|Q9U5N1|VATC_MANSE V-type proton ATPase subunit C OS=Manduca sexta PE=2 SV=1	api-miR-1_L-1	1	1	2	GO:0033180(proton-transporting V-type ATPase, V1 domain);GO:0016820(hydrolase activity, acting on acid anhydrides, catalyzing transmembrane movement of substances);GO:0015991(ATP hydrolysis coupled proton transport)	ko00190(Oxidative phosphorylation);ko04145(Phagosome);ko04966(Collecting duct acid secretion);ko05110(Vibrio cholerae infection);ko05120(Epithelial cell signaling in Helicobacter pylori infection)
ACYPI006611-RA	aphidbase_2.1b_mRNA	Acyrthosiphon pisum	ACYPI006611-RA	UFD1	sp|Q9VTF9|UFD1_DROME Ubiquitin fusion degradation protein 1 homolog OS=Drosophila melanogaster GN=Ufd1-like PE=2 SV=1	api-miR-1_L-1	1	1	2	GO:0000502(proteasome complex);GO:0006511(ubiquitin-dependent protein catabolic process)
ACYPI006617-RA	aphidbase_2.1b_mRNA	Acyrthosiphon pisum	ACYPI006617-RA	ABLM1	sp|O14639|ABLM1_HUMAN Actin-binding LIM protein 1 OS=Homo sapiens GN=ABLIM1 PE=1 SV=3	api-miR-1_L-1	1	1	2		ko04360(Axon guidance)
ACYPI006634-RA	aphidbase_2.1b_mRNA	Acyrthosiphon pisum	ACYPI006634-RA	-	-	api-miR-1_L-1	1	1	2
ACYPI006635-RA	aphidbase_2.1b_mRNA	Acyrthosiphon pisum	ACYPI006635-RA	RNO	sp|Q29EQ3|RNO_DROPS PHD finger protein rhinoceros OS=Drosophila pseudoobscura pseudoobscura GN=rno PE=3 SV=2	api-miR-1_L-1	1	1	2	GO:0005634(nucleus);GO:0008270(zinc ion binding);GO:0042051(compound eye photoreceptor development);GO:0042059(negative regulation of epidermal growth factor receptor signaling pathway)
ACYPI006651-RA	aphidbase_2.1b_mRNA	Acyrthosiphon pisum	ACYPI006651-RA	-	-	api-miR-1_L-1	1	1	2
ACYPI006653-RA	aphidbase_2.1b_mRNA	Acyrthosiphon pisum	ACYPI006653-RA	-	-	api-miR-1_L-1	1	1	2
ACYPI006709-RA	aphidbase_2.1b_mRNA	Acyrthosiphon pisum	ACYPI006709-RA	-	-	api-miR-1_L-1	1	1	2
ACYPI006838-RA	aphidbase_2.1b_mRNA	Acyrthosiphon pisum	ACYPI006838-RA	-	-	api-miR-1_L-1	1	1	2
ACYPI006865-RA	aphidbase_2.1b_mRNA	Acyrthosiphon pisum	ACYPI006865-RA	GLIP1	sp|Q9CWG1|GLIP1_MOUSE Glioma pathogenesis-related protein 1 OS=Mus musculus GN=Glipr1 PE=2 SV=1	api-miR-1_L-1	1	1	2	GO:0005576(extracellular region);GO:0016021(integral to membrane)
ACYPI006889-RA	aphidbase_2.1b_mRNA	Acyrthosiphon pisum	ACYPI006889-RA	-	-	api-miR-1_L-1	1	1	2
ACYPI006910-RA	aphidbase_2.1b_mRNA	Acyrthosiphon pisum	ACYPI006910-RA	SRP68	sp|Q9VSS2|SRP68_DROME Signal recognition particle subunit SRP68 OS=Drosophila melanogaster GN=Srp68 PE=2 SV=1	api-miR-1_L-1	1	1	2	GO:0005786(signal recognition particle, endoplasmic reticulum targeting);GO:0003723(RNA binding)	ko03060(Protein export)
ACYPI006919-RA	aphidbase_2.1b_mRNA	Acyrthosiphon pisum	ACYPI006919-RA	-	-	api-miR-1_L-1	1	1	2
ACYPI006936-RA	aphidbase_2.1b_mRNA	Acyrthosiphon pisum	ACYPI006936-RA	RSMB	sp|Q05856|RSMB_DROME Small nuclear ribonucleoprotein-associated protein B OS=Drosophila melanogaster GN=SmB PE=1 SV=1	api-miR-1_L-1	1	1	2	GO:0005634(nucleus);GO:0030529(ribonucleoprotein complex);GO:0003723(RNA binding)	ko03040(Spliceosome);ko05322(Systemic lupus erythematosus)
ACYPI006954-RA	aphidbase_2.1b_mRNA	Acyrthosiphon pisum	ACYPI006954-RA	PDC10	sp|Q8AVR4|PDC10_XENLA Programmed cell death protein 10 OS=Xenopus laevis GN=pdcd10 PE=2 SV=1	api-miR-1_L-1	1	1	2	GO:0000139(Golgi membrane);GO:0005886(plasma membrane);GO:0001525(angiogenesis);GO:0006915(apoptosis)
ACYPI006975-RA	aphidbase_2.1b_mRNA	Acyrthosiphon pisum	ACYPI006975-RA	GRIK2	sp|Q13002|GRIK2_HUMAN Glutamate receptor ionotropic, kainate 2 OS=Homo sapiens GN=GRIK2 PE=1 SV=1	api-miR-1_L-1	1	1	2	GO:0030054(cell junction);GO:0045211(postsynaptic membrane);GO:0005234(extracellular-glutamate-gated ion channel activity);GO:0015277(kainate selective glutamate receptor activity);GO:0007215(glutamate signaling pathway);GO:0031557(induction of programmed cell death in response to chemical stimulus);GO:0051402(neuron apoptosis);GO:0050806(positive regulation of synaptic transmission);GO:0048172(r…	ko04080(Neuroactive ligand-receptor interaction)
ACYPI006991-RA	aphidbase_2.1b_mRNA	Acyrthosiphon pisum	ACYPI006991-RA	WLS	sp|B4L184|WLS_DROMO Protein wntless OS=Drosophila mojavensis GN=wls PE=3 SV=1	api-miR-1_L-1	1	1	2	GO:0030054(cell junction);GO:0005887(integral to plasma membrane);GO:0030285(integral to synaptic vesicle membrane);GO:0031227(intrinsic to endoplasmic reticulum membrane);GO:0031302(intrinsic to endosome membrane);GO:0031228(intrinsic to Golgi membrane);GO:0031594(neuromuscular junction);GO:0045211(postsynaptic membrane);GO:0042734(presynaptic membrane);GO:0017147(Wnt-protein binding);GO:0008587…
ACYPI007016-RA	aphidbase_2.1b_mRNA	Acyrthosiphon pisum	ACYPI007016-RA	NSMA	sp|Q9VZS6|NSMA_DROME Putative neutral sphingomyelinase OS=Drosophila melanogaster GN=CG12034 PE=1 SV=2	api-miR-1_L-1	1	1	2	GO:0016021(integral to membrane);GO:0046872(metal ion binding);GO:0004767(sphingomyelin phosphodiesterase activity)	ko00600(Sphingolipid metabolism)
ACYPI007039-RA	aphidbase_2.1b_mRNA	Acyrthosiphon pisum	ACYPI007039-RA	FACE1	sp|Q80W54|FACE1_MOUSE CAAX prenyl protease 1 homolog OS=Mus musculus GN=Zmpste24 PE=1 SV=2	api-miR-1_L-1	1	1	2	GO:0005789(endoplasmic reticulum membrane);GO:0000139(Golgi membrane);GO:0016021(integral to membrane);GO:0005624(membrane fraction);GO:0046872(metal ion binding);GO:0004222(metalloendopeptidase activity);GO:0006998(nuclear envelope organization);GO:0030327(prenylated protein catabolic process)
ACYPI007054-RA	aphidbase_2.1b_mRNA	Acyrthosiphon pisum	ACYPI007054-RA	SCYL2	sp|Q6P3W7|SCYL2_HUMAN SCY1-like protein 2 OS=Homo sapiens GN=SCYL2 PE=1 SV=1	api-miR-1_L-1	1	1	2	GO:0030136(clathrin-coated vesicle);GO:0010008(endosome membrane);GO:0005794(Golgi apparatus);GO:0048471(perinuclear region of cytoplasm);GO:0005524(ATP binding);GO:0004672(protein kinase activity);GO:0005102(receptor binding);GO:0008333(endosome to lysosome transport);GO:0090090(negative regulation of canonical Wnt receptor signaling pathway);GO:2000370(positive regulation of clathrin-mediated e…
ACYPI007060-RA	aphidbase_2.1b_mRNA	Acyrthosiphon pisum	ACYPI007060-RA	F91A1	sp|Q6TEP1|F91A1_DANRE Protein FAM91A1 OS=Danio rerio GN=fam91a1 PE=2 SV=2	api-miR-1_L-1	1	1	2		ko04110(Cell cycle);ko04111(Cell cycle - yeast)
ACYPI007076-RA	aphidbase_2.1b_mRNA	Acyrthosiphon pisum	ACYPI007076-RA	MYLK	sp|Q6PDN3|MYLK_MOUSE Myosin light chain kinase, smooth muscle OS=Mus musculus GN=Mylk PE=1 SV=3	api-miR-1_L-1	1	1	2	GO:0005737(cytoplasm);GO:0003779(actin binding);GO:0005524(ATP binding);GO:0005516(calmodulin binding);GO:0019899(enzyme binding);GO:0046872(metal ion binding);GO:0004687(myosin light chain kinase activity)	ko04020(Calcium signaling pathway);ko04270(Vascular smooth muscle contraction);ko04510(Focal adhesion);ko04810(Regulation of actin cytoskeleton)
ACYPI007086-RA	aphidbase_2.1b_mRNA	Acyrthosiphon pisum	ACYPI007086-RA	ARM	sp|Q02453|ARM_MUSDO Armadillo segment polarity protein OS=Musca domestica GN=arm PE=2 SV=1	api-miR-1_L-1	1	1	2	GO:0005912(adherens junction);GO:0005737(cytoplasm);GO:0005886(plasma membrane);GO:0005488(binding);GO:0007155(cell adhesion);GO:0007367(segment polarity determination);GO:0016055(Wnt receptor signaling pathway)	ko04310(Wnt signaling pathway);ko04510(Focal adhesion);ko04520(Adherens junction);ko04530(Tight junction);ko04670(Leucyte transendothelial migration);ko04916(Melanogenesis);ko05100(Bacterial invasion of epithelial cells);ko05130(Pathogenic Escherichia coli infection);ko05200(Pathways in cancer);ko05210(Colorectal cancer);ko05213(Endometrial cancer);ko05215(Prostate cancer);ko05216(Thyroid cancer)…
ACYPI007104-RA	aphidbase_2.1b_mRNA	Acyrthosiphon pisum	ACYPI007104-RA	TXTP	sp|P32089|TXTP_RAT Tricarboxylate transport protein, mitochondrial OS=Rattus norvegicus GN=Slc25a1 PE=1 SV=1	api-miR-1_L-1	1	1	2	GO:0016021(integral to membrane);GO:0005743(mitochondrial inner membrane);GO:0005488(binding);GO:0015137(citrate transmembrane transporter activity);GO:0006843(mitochondrial citrate transport)
ACYPI007148-RA	aphidbase_2.1b_mRNA	Acyrthosiphon pisum	ACYPI007148-RA	PICK1	sp|Q9NRD5|PICK1_HUMAN PRKCA-binding protein OS=Homo sapiens GN=PICK1 PE=1 SV=2	api-miR-1_L-1	1	1	2	GO:0030054(cell junction);GO:0030666(endocytic vesicle membrane);GO:0005794(Golgi apparatus);GO:0048471(perinuclear region of cytoplasm);GO:0005886(plasma membrane);GO:0042734(presynaptic membrane);GO:0016887(ATPase activity);GO:0046872(metal ion binding);GO:0008022(protein C-terminus binding);GO:0005080(protein kinase C binding);GO:0005102(receptor binding);GO:0007205(activation of protein kinas…
ACYPI007160-RA	aphidbase_2.1b_mRNA	Acyrthosiphon pisum	ACYPI007160-RA	RIR1	sp|P07742|RIR1_MOUSE Ribonucleoside-diphosphate reductase large subunit OS=Mus musculus GN=Rrm1 PE=1 SV=2	api-miR-1_L-1	1	1	2	GO:0005971(ribonucleoside-diphosphate reductase complex);GO:0005524(ATP binding);GO:0005515(protein binding);GO:0004748(ribonucleoside-diphosphate reductase activity);GO:0009263(deoxyribonucleotide biosynthetic process);GO:0006260(DNA replication);GO:0051290(protein heterotetramerization)	ko00230(Purine metabolism);ko00240(Pyrimidine metabolism);ko00480(Glutathione metabolism)
ACYPI007161-RA	aphidbase_2.1b_mRNA	Acyrthosiphon pisum	ACYPI007161-RA	TMM62	sp|Q0P6H9|TMM62_HUMAN Transmembrane protein 62 OS=Homo sapiens GN=TMEM62 PE=1 SV=1	api-miR-1_L-1	1	1	2	GO:0016021(integral to membrane)
ACYPI007172-RA	aphidbase_2.1b_mRNA	Acyrthosiphon pisum	ACYPI007172-RA	DGLB	sp|Q91WC9|DGLB_MOUSE Sn1-specific diacylglycerol lipase beta OS=Mus musculus GN=Daglb PE=1 SV=2	api-miR-1_L-1	1	1	2	GO:0016021(integral to membrane);GO:0005886(plasma membrane);GO:0046872(metal ion binding);GO:0004806(triglyceride lipase activity);GO:0016042(lipid catabolic process)
ACYPI007182-RA	aphidbase_2.1b_mRNA	Acyrthosiphon pisum	ACYPI007182-RA	KDM6A	sp|O15550|KDM6A_HUMAN Lysine-specific demethylase 6A OS=Homo sapiens GN=KDM6A PE=1 SV=2	api-miR-1_L-1	1	1	2	GO:0046872(metal ion binding);GO:0016702(oxidoreductase activity, acting on single donors with incorporation of molecular oxygen, incorporation of two atoms of oxygen);GO:0051568(histone H3-K4 methylation)
ACYPI007217-RA	aphidbase_2.1b_mRNA	Acyrthosiphon pisum	ACYPI007217-RA	DCAF1	sp|Q9W2F2|DCAF1_DROME DDB1- and CUL4-associated factor-like 1 OS=Drosophila melanogaster GN=CG10080 PE=1 SV=2	api-miR-1_L-1	1	1	2	GO:0005634(nucleus);GO:0005488(binding);GO:0035212(cell competition in a multicellular organism)
ACYPI007218-RA	aphidbase_2.1b_mRNA	Acyrthosiphon pisum	ACYPI007218-RA	-	-	api-miR-1_L-1	1	1	2
ACYPI007280-RA	aphidbase_2.1b_mRNA	Acyrthosiphon pisum	ACYPI007280-RA	DHX33	sp|Q80VY9|DHX33_MOUSE Putative ATP-dependent RNA helicase DHX33 OS=Mus musculus GN=Dhx33 PE=1 SV=1	api-miR-1_L-1	1	1	2	GO:0005730(nucleolus);GO:0005524(ATP binding);GO:0008026(ATP-dependent helicase activity);GO:0003676(nucleic acid binding)	ko00230(Purine metabolism)
ACYPI007315-RA	aphidbase_2.1b_mRNA	Acyrthosiphon pisum	ACYPI007315-RA	HIP1	sp|O00291|HIP1_HUMAN Huntingtin-interacting protein 1 OS=Homo sapiens GN=HIP1 PE=1 SV=5	api-miR-1_L-1	1	1	2	GO:0030665(clathrin coated vesicle membrane);GO:0005856(cytoskeleton);GO:0005794(Golgi apparatus);GO:0005624(membrane fraction);GO:0005634(nucleus);GO:0003779(actin binding);GO:0030276(clathrin binding);GO:0035091(phosphatidylinositol binding);GO:0005200(structural constituent of cytoskeleton);GO:0006919(activation of caspase activity);GO:0030154(cell differentiation);GO:0048268(clathrin coat ass…	ko05016(Huntington's disease)
ACYPI007382-RA	aphidbase_2.1b_mRNA	Acyrthosiphon pisum	ACYPI007382-RA	-	-	api-miR-1_L-1	1	1	2
ACYPI007397-RA	aphidbase_2.1b_mRNA	Acyrthosiphon pisum	ACYPI007397-RA	IRK2	sp|P49656|IRK2_RABIT Inward rectifier potassium channel 2 OS=Oryctolagus cuniculus GN=KCNJ2 PE=2 SV=1	api-miR-1_L-1	1	1	2	GO:0016021(integral to membrane);GO:0005242(inward rectifier potassium channel activity)
ACYPI007404-RA	aphidbase_2.1b_mRNA	Acyrthosiphon pisum	ACYPI007404-RA	LASP1	sp|P34416|LASP1_CAEEL LIM and SH3 domain protein F42H10.3 OS=Caenorhabditis elegans GN=F42H10.3 PE=4 SV=3	api-miR-1_L-1	1	1	2	GO:0008270(zinc ion binding)
ACYPI007423-RA	aphidbase_2.1b_mRNA	Acyrthosiphon pisum	ACYPI007423-RA	-	-	api-miR-1_L-1	1	1	2
ACYPI007510-RA	aphidbase_2.1b_mRNA	Acyrthosiphon pisum	ACYPI007510-RA	PTSP	sp|P82003|PTSP_BOMMO Prothoracicostatic peptide OS=Bombyx mori PE=1 SV=2	api-miR-1_L-1	1	1	2	GO:0005615(extracellular space);GO:0005179(hormone activity);GO:0002168(instar larval development)
ACYPI007517-RA	aphidbase_2.1b_mRNA	Acyrthosiphon pisum	ACYPI007517-RA	P2C21	sp|O81716|P2C21_ARATH Probable protein phosphatase 2C 21 OS=Arabidopsis thaliana GN=PPC4-2 PE=2 SV=1	api-miR-1_L-1	1	1	2	GO:0005886(plasma membrane);GO:0008287(protein serine/threonine phosphatase complex);GO:0046872(metal ion binding);GO:0004722(protein serine/threonine phosphatase activity);GO:0006470(protein dephosphorylation);GO:0009737(response to abscisic acid stimulus)
ACYPI007521-RA	aphidbase_2.1b_mRNA	Acyrthosiphon pisum	ACYPI007521-RA	ZC11A	sp|Q6NZF1|ZC11A_MOUSE Zinc finger CCCH domain-containing protein 11A OS=Mus musculus GN=Zc3h11a PE=1 SV=1	api-miR-1_L-1	1	1	2	GO:0003676(nucleic acid binding);GO:0008270(zinc ion binding)
ACYPI007570-RA	aphidbase_2.1b_mRNA	Acyrthosiphon pisum	ACYPI007570-RA	-	-	api-miR-1_L-1	1	1	2
ACYPI007581-RA	aphidbase_2.1b_mRNA	Acyrthosiphon pisum	ACYPI007581-RA	-	-	api-miR-1_L-1	1	1	2
ACYPI007605-RA	aphidbase_2.1b_mRNA	Acyrthosiphon pisum	ACYPI007605-RA	PLCB4	sp|Q15147|PLCB4_HUMAN 1-phosphatidylinositol 4,5-bisphosphate phosphodiesterase beta-4 OS=Homo sapiens GN=PLCB4 PE=1 SV=3	api-miR-1_L-1	1	1	2		ko00562(Inositol phosphate metabolism);ko04020(Calcium signaling pathway);ko04062(Chemokine signaling pathway);ko04070(Phosphatidylinositol signaling system);ko04270(Vascular smooth muscle contraction);ko04310(Wnt signaling pathway);ko04540(Gap junction);ko04720(Long-term potentiation);ko04730(Long-term depression);ko04745(Phototransduction - fly);ko04912(GnRH signaling pathway);ko04916(Melanogen…
ACYPI007611-RA	aphidbase_2.1b_mRNA	Acyrthosiphon pisum	ACYPI007611-RA	-	-	api-miR-1_L-1	1	1	2
ACYPI007627-RA	aphidbase_2.1b_mRNA	Acyrthosiphon pisum	ACYPI007627-RA	CANA	sp|Q11002|CANA_DROME Calpain-A OS=Drosophila melanogaster GN=CalpA PE=1 SV=2	api-miR-1_L-1	1	1	2	GO:0015629(actin cytoskeleton);GO:0005737(cytoplasm);GO:0043025(neuronal cell body);GO:0005509(calcium ion binding);GO:0004198(calcium-dependent cysteine-type endopeptidase activity);GO:0021919(BMP signaling pathway involved in spinal cord dorsal/ventral patterning);GO:0042335(cuticle development);GO:0006911(phagocytosis, engulfment);GO:0016540(protein autoprocessing);GO:0006508(proteolysis)
ACYPI007632-RA	aphidbase_2.1b_mRNA	Acyrthosiphon pisum	ACYPI007632-RA	-	-	api-miR-1_L-1	1	1	2
ACYPI007665-RA	aphidbase_2.1b_mRNA	Acyrthosiphon pisum	ACYPI007665-RA	-	-	api-miR-1_L-1	1	1	2
ACYPI007683-RA	aphidbase_2.1b_mRNA	Acyrthosiphon pisum	ACYPI007683-RA	LMAN2	sp|Q12907|LMAN2_HUMAN Vesicular integral-membrane protein VIP36 OS=Homo sapiens GN=LMAN2 PE=1 SV=1	api-miR-1_L-1	1	1	2	GO:0005789(endoplasmic reticulum membrane);GO:0033116(endoplasmic reticulum-Golgi intermediate compartment membrane);GO:0000139(Golgi membrane);GO:0016021(integral to membrane);GO:0046872(metal ion binding);GO:0005529(sugar binding);GO:0015031(protein transport)
ACYPI007710-RA	aphidbase_2.1b_mRNA	Acyrthosiphon pisum	ACYPI007710-RA	UPP2	sp|O95045|UPP2_HUMAN Uridine phosphorylase 2 OS=Homo sapiens GN=UPP2 PE=1 SV=1	api-miR-1_L-1	1	1	2	GO:0005829(cytosol);GO:0045098(type III intermediate filament);GO:0004850(uridine phosphorylase activity);GO:0009166(nucleotide catabolic process);GO:0006206(pyrimidine base metabolic process);GO:0046135(pyrimidine nucleoside catabolic process);GO:0043097(pyrimidine nucleoside salvage);GO:0046108(uridine metabolic process)	ko00240(Pyrimidine metabolism);ko00983(Drug metabolism - other enzymes)
ACYPI007730-RA	aphidbase_2.1b_mRNA	Acyrthosiphon pisum	ACYPI007730-RA	5NTC	sp|P49902|5NTC_HUMAN Cytosolic purine 5'-nucleotidase OS=Homo sapiens GN=NT5C2 PE=1 SV=1	api-miR-1_L-1	1	1	2	GO:0005829(cytosol);GO:0008253(5'-nucleotidase activity);GO:0046872(metal ion binding);GO:0000166(nucleotide binding);GO:0005515(protein binding);GO:0006144(purine base metabolic process);GO:0006195(purine nucleotide catabolic process)	ko00230(Purine metabolism);ko00240(Pyrimidine metabolism);ko00760(Nicotinate and nicotinamide metabolism)
ACYPI007767-RA	aphidbase_2.1b_mRNA	Acyrthosiphon pisum	ACYPI007767-RA	PTC2	sp|O35595|PTC2_MOUSE Protein patched homolog 2 OS=Mus musculus GN=Ptch2 PE=2 SV=2	api-miR-1_L-1	1	1	2	GO:0016021(integral to membrane);GO:0008158(hedgehog receptor activity);GO:0042633(hair cycle);GO:0043588(skin development)	ko04340(Hedgehog signaling pathway);ko05200(Pathways in cancer);ko05217(Basal cell carcinoma)
ACYPI007820-RA	aphidbase_2.1b_mRNA	Acyrthosiphon pisum	ACYPI007820-RA	PSD3	sp|Q2PFD7|PSD3_MOUSE PH and SEC7 domain-containing protein 3 OS=Mus musculus GN=Psd3 PE=1 SV=2	api-miR-1_L-1	1	1	2	GO:0030054(cell junction);GO:0005737(cytoplasm);GO:0005624(membrane fraction);GO:0005886(plasma membrane);GO:0014069(postsynaptic density);GO:0045211(postsynaptic membrane);GO:0005086(ARF guanyl-nucleotide exchange factor activity);GO:0032011(ARF protein signal transduction);GO:0032012(regulation of ARF protein signal transduction)	ko04144(Endocytosis)
ACYPI007829-RA	aphidbase_2.1b_mRNA	Acyrthosiphon pisum	ACYPI007829-RA	SHLB2	sp|Q5ZJ81|SHLB2_CHICK Endophilin-B2 OS=Gallus gallus GN=SH3GLB2 PE=2 SV=1	api-miR-1_L-1	1	1	2	GO:0005737(cytoplasm);GO:0008093(cytoskeletal adaptor activity);GO:0017124(SH3 domain binding);GO:0046847(filopodium assembly);GO:0007165(signal transduction)	ko04144(Endocytosis)
ACYPI007835-RA	aphidbase_2.1b_mRNA	Acyrthosiphon pisum	ACYPI007835-RA	FBSP1	sp|B4KNC5|FBSP1_DROMO F-box/SPRY domain-containing protein 1 OS=Drosophila mojavensis GN=Fsn PE=3 SV=1	api-miR-1_L-1	1	1	2	GO:0030054(cell junction);GO:0031594(neuromuscular junction);GO:0045886(negative regulation of synaptic growth at neuromuscular junction);GO:0007399(nervous system development);GO:0007274(neuromuscular synaptic transmission)
ACYPI007844-RA	aphidbase_2.1b_mRNA	Acyrthosiphon pisum	ACYPI007844-RA	DBP2	sp|A2QC74|DBP2_ASPNC ATP-dependent RNA helicase dbp2 OS=Aspergillus niger (strain CBS 513.88 / FGSC A1513) GN=dbp2 PE=3 SV=1	api-miR-1_L-1	1	1	2	GO:0005737(cytoplasm);GO:0005634(nucleus);GO:0005524(ATP binding);GO:0008026(ATP-dependent helicase activity);GO:0003723(RNA binding);GO:0000184(nuclear-transcribed mRNA catabolic process, nonsense-mediated decay);GO:0006364(rRNA processing)
ACYPI007879-RA	aphidbase_2.1b_mRNA	Acyrthosiphon pisum	ACYPI007879-RA	DNLI1	sp|P51892|DNLI1_XENLA DNA ligase 1 OS=Xenopus laevis GN=lig1 PE=2 SV=1	api-miR-1_L-1	1	1	2	GO:0005634(nucleus);GO:0005524(ATP binding);GO:0003677(DNA binding);GO:0003910(DNA ligase );GO:0046872(metal ion binding);GO:0007049(cell cycle);GO:0051301(cell division);GO:0051103(DNA ligation involved in DNA repair);GO:0006310(DNA recombination);GO:0006260(DNA replication)	ko03030(DNA replication);ko03410(Base excision repair);ko03420(Nucleotide excision repair);ko03430(Mismatch repair)
ACYPI007889-RA	aphidbase_2.1b_mRNA	Acyrthosiphon pisum	ACYPI007889-RA	RAB26	sp|Q9VP48|RAB26_DROME Ras-related protein Rab-26 OS=Drosophila melanogaster GN=Rab26 PE=2 SV=2	api-miR-1_L-1	1	1	2	GO:0031226(intrinsic to plasma membrane);GO:0005525(GTP binding);GO:0015031(protein transport);GO:0017157(regulation of exocytosis);GO:0007264(small GTPase mediated signal transduction)
ACYPI007919-RA	aphidbase_2.1b_mRNA	Acyrthosiphon pisum	ACYPI007919-RA	TOPK	sp|Q96KB5|TOPK_HUMAN Lymphokine-activated killer T-cell-originated protein kinase OS=Homo sapiens GN=PBK PE=1 SV=3	api-miR-1_L-1	1	1	2	GO:0005524(ATP binding);GO:0005515(protein binding);GO:0004674(protein serine/threonine kinase activity);GO:0007067(mitosis)
ACYPI007935-RA	aphidbase_2.1b_mRNA	Acyrthosiphon pisum	ACYPI007935-RA	ERLN1	sp|Q91X78|ERLN1_MOUSE Erlin-1 OS=Mus musculus GN=Erlin1 PE=1 SV=1	api-miR-1_L-1	1	1	2	GO:0005789(endoplasmic reticulum membrane);GO:0016021(integral to membrane)
ACYPI007999-RA	aphidbase_2.1b_mRNA	Acyrthosiphon pisum	ACYPI007999-RA	SZRD1	sp|Q504E7|SZRD1_DANRE SUZ domain-containing protein 1 OS=Danio rerio GN=szrd1 PE=1 SV=1	api-miR-1_L-1	1	1	2
ACYPI008000-RA	aphidbase_2.1b_mRNA	Acyrthosiphon pisum	ACYPI008000-RA	CARM1	sp|B0W3L6|CARM1_CULQU Histone-arginine methyltransferase CARMER OS=Culex quinquefasciatus GN=Art4 PE=3 SV=1	api-miR-1_L-1	1	1	2	GO:0005737(cytoplasm);GO:0005634(nucleus);GO:0008469(histone-arginine N-methyltransferase activity);GO:0035242(protein-arginine omega-N asymmetric methyltransferase activity);GO:0035241(protein-arginine omega-N monomethyltransferase activity);GO:0006338(chromatin remodeling);GO:0006355(regulation of transcription, DNA-dependent);GO:0006351(transcription, DNA-dependent)
ACYPI008010-RA	aphidbase_2.1b_mRNA	Acyrthosiphon pisum	ACYPI008010-RA	-	-	api-miR-1_L-1	1	1	2
ACYPI008012-RA	aphidbase_2.1b_mRNA	Acyrthosiphon pisum	ACYPI008012-RA	MBLC1	sp|Q498J9|MBLC1_XENLA Metallo-beta-lactamase domain-containing protein 1 OS=Xenopus laevis GN=mblac1 PE=2 SV=2	api-miR-1_L-1	1	1	2	GO:0016787(hydrolase activity);GO:0046872(metal ion binding)
ACYPI008114-RA	aphidbase_2.1b_mRNA	Acyrthosiphon pisum	ACYPI008114-RA	RUXG	sp|Q9VXE0|RUXG_DROME Probable small nuclear ribonucleoprotein G OS=Drosophila melanogaster GN=SmG PE=3 SV=1	api-miR-1_L-1	1	1	2	GO:0071013(catalytic step 2 spliceosome);GO:0071011(precatalytic spliceosome);GO:0030532(small nuclear ribonucleoprotein complex);GO:0003723(RNA binding);GO:0007052(mitotic spindle organization);GO:0000398(nuclear mRNA splicing, via spliceosome)	ko03040(Spliceosome)
ACYPI008207-RA	aphidbase_2.1b_mRNA	Acyrthosiphon pisum	ACYPI008207-RA	KELC	sp|Q70JS2|KELC_ANOST Ring canal kelch homolog OS=Anopheles stephensi GN=kel PE=2 SV=2	api-miR-1_L-1	1	1	2	GO:0005737(cytoplasm);GO:0005856(cytoskeleton);GO:0003779(actin binding)
ACYPI008241-RA	aphidbase_2.1b_mRNA	Acyrthosiphon pisum	ACYPI008241-RA	NDUS7	sp|Q94360|NDUS7_CAEEL Probable NADH dehydrogenase [ubiquinone] iron-sulfur protein 7, mitochondrial OS=Caenorhabditis elegans GN=nduf-7 PE=3 SV=1	api-miR-1_L-1	1	1	2	GO:0005739(mitochondrion);GO:0070469(respiratory chain);GO:0051539(4 iron, 4 sulfur cluster binding);GO:0046872(metal ion binding);GO:0008137(NADH dehydrogenase );GO:0048038(quinone binding);GO:0010171(body morphogenesis);GO:0022900(electron transport chain);GO:0009792(embryo development ending in birth or egg hatching);GO:0040007(growth);GO:0040035(hermaphrodite genitalia development);GO:0002119…	ko00190(Oxidative phosphorylation);ko05010(Alzheimer's disease);ko05012(Parkinson's disease);ko05016(Huntington's disease)
ACYPI008258-RA	aphidbase_2.1b_mRNA	Acyrthosiphon pisum	ACYPI008258-RA	VIGLN	sp|Q8VDJ3|VIGLN_MOUSE Vigilin OS=Mus musculus GN=Hdlbp PE=1 SV=1	api-miR-1_L-1	1	1	2	GO:0005737(cytoplasm);GO:0034364(high-density lipoprotein particle);GO:0005634(nucleus);GO:0003723(RNA binding);GO:0008203(cholesterol metabolic process);GO:0006869(lipid transport)
ACYPI008262-RA	aphidbase_2.1b_mRNA	Acyrthosiphon pisum	ACYPI008262-RA	UCK	sp|Q9VC99|UCK_DROME Probable uridine-cytidine kinase OS=Drosophila melanogaster GN=CG6364 PE=3 SV=1	api-miR-1_L-1	1	1	2	GO:0005524(ATP binding);GO:0016773(phosphotransferase activity, alcohol group as acceptor);GO:0004849(uridine kinase activity);GO:0006911(phagocytosis, engulfment)	ko00240(Pyrimidine metabolism);ko00983(Drug metabolism - other enzymes)
ACYPI008316-RA	aphidbase_2.1b_mRNA	Acyrthosiphon pisum	ACYPI008316-RA	ADK2	sp|Q9LZG0|ADK2_ARATH Adenosine kinase 2 OS=Arabidopsis thaliana GN=ADK2 PE=1 SV=1	api-miR-1_L-1	1	1	2	GO:0005829(cytosol);GO:0005886(plasma membrane);GO:0004001(adenosine kinase activity);GO:0005524(ATP binding);GO:0005507(copper ion binding);GO:0016773(phosphotransferase activity, alcohol group as acceptor);GO:0006169(adenosine salvage);GO:0044419(interspecies interaction between organisms)	ko00230(Purine metabolism)
ACYPI008332-RA	aphidbase_2.1b_mRNA	Acyrthosiphon pisum	ACYPI008332-RA	POK	sp|Q01842|POK_DROME Ets DNA-binding protein pokkuri OS=Drosophila melanogaster GN=aop PE=1 SV=2	api-miR-1_L-1	1	1	2	GO:0005634(nucleus);GO:0005515(protein binding);GO:0043565(sequence-specific DNA binding);GO:0003700(sequence-specific DNA binding transcription factor activity);GO:0007298(border follicle cell migration);GO:0001709(cell fate determination);GO:0048813(dendrite morphogenesis);GO:0007391(dorsal closure);GO:0006897(endocytosis);GO:0008406(gonad development);GO:0006917(induction of apoptosis);GO:0007…	ko04013(MAPK signaling pathway - fly);ko04320(Dorso-ventral axis formation)
ACYPI008335-RA	aphidbase_2.1b_mRNA	Acyrthosiphon pisum	ACYPI008335-RA	-	-	api-miR-1_L-1	1	1	2
ACYPI008339-RA	aphidbase_2.1b_mRNA	Acyrthosiphon pisum	ACYPI008339-RA	Y1941	sp|Q892Z2|Y1941_CLOTE Uncharacterized RNA methyltransferase CTC_01941 OS=Clostridium tetani (strain Massachusetts / E88) GN=CTC_01941 PE=3 SV=1	api-miR-1_L-1	1	1	2	GO:0051539(4 iron, 4 sulfur cluster binding);GO:0046872(metal ion binding);GO:0003723(RNA binding);GO:0008173(RNA methyltransferase activity);GO:0006396(RNA processing)
ACYPI008342-RA	aphidbase_2.1b_mRNA	Acyrthosiphon pisum	ACYPI008342-RA	-	-	api-miR-1_L-1	1	1	2
ACYPI008383-RA	aphidbase_2.1b_mRNA	Acyrthosiphon pisum	ACYPI008383-RA	TTLL4	sp|Q14679|TTLL4_HUMAN Tubulin polyglutamylase TTLL4 OS=Homo sapiens GN=TTLL4 PE=1 SV=2	api-miR-1_L-1	1	1	2	GO:0005929(cilium);GO:0005932(microtubule basal body);GO:0005524(ATP binding);GO:0015631(tubulin binding);GO:0004835(tubulin-tyrosine ligase activity);GO:0018095(protein polyglutamylation)
ACYPI008397-RA	aphidbase_2.1b_mRNA	Acyrthosiphon pisum	ACYPI008397-RA	-	-	api-miR-1_L-1	1	1	2
ACYPI008398-RA	aphidbase_2.1b_mRNA	Acyrthosiphon pisum	ACYPI008398-RA	-	-	api-miR-1_L-1	1	1	2
ACYPI008408-RA	aphidbase_2.1b_mRNA	Acyrthosiphon pisum	ACYPI008408-RA	FUCTA	sp|Q9VUL9|FUCTA_DROME Glycoprotein 3-alpha-L-fucosyltransferase A OS=Drosophila melanogaster GN=FucTA PE=1 SV=2	api-miR-1_L-1	1	1	2	GO:0032580(Golgi cisterna membrane);GO:0016021(integral to membrane);GO:0018392(glycoprotein 3-alpha-L-fucosyltransferase activity);GO:0006486(protein glycosylation)	ko00510(N-Glycan biosynthesis)
ACYPI008410-RA	aphidbase_2.1b_mRNA	Acyrthosiphon pisum	ACYPI008410-RA	ZFN2B	sp|Q91X58|ZFN2B_MOUSE AN1-type zinc finger protein 2B OS=Mus musculus GN=Zfand2b PE=1 SV=1	api-miR-1_L-1	1	1	2	GO:0005783(endoplasmic reticulum);GO:0008270(zinc ion binding)
ACYPI008423-RA	aphidbase_2.1b_mRNA	Acyrthosiphon pisum	ACYPI008423-RA	-	-	api-miR-1_L-1	1	1	2
ACYPI008437-RA	aphidbase_2.1b_mRNA	Acyrthosiphon pisum	ACYPI008437-RA	CCNK	sp|O88874|CCNK_MOUSE Cyclin-K OS=Mus musculus GN=Ccnk PE=1 SV=3	api-miR-1_L-1	1	1	2	GO:0019901(protein kinase binding);GO:0051301(cell division);GO:0007067(mitosis);GO:0000079(regulation of cyclin-dependent protein kinase activity);GO:0006355(regulation of transcription, DNA-dependent);GO:0006351(transcription, DNA-dependent)
ACYPI008448-RA	aphidbase_2.1b_mRNA	Acyrthosiphon pisum	ACYPI008448-RA	PIWL1	sp|A6N7Y9|PIWL1_CHICK Piwi-like protein 1 OS=Gallus gallus GN=PIWIL1 PE=2 SV=1	api-miR-1_L-1	1	1	2	GO:0043186(P granule);GO:0003677(DNA binding);GO:0003729(mRNA binding);GO:0034584(piRNA binding);GO:0031047(gene silencing by RNA);GO:0007126(meiosis);GO:0007275(multicellular organismal development);GO:0006417(regulation of translation);GO:0007286(spermatid development)	ko04320(Dorso-ventral axis formation)
ACYPI008471-RA	aphidbase_2.1b_mRNA	Acyrthosiphon pisum	ACYPI008471-RA	-	-	api-miR-1_L-1	1	1	2
ACYPI008487-RA	aphidbase_2.1b_mRNA	Acyrthosiphon pisum	ACYPI008487-RA	-	-	api-miR-1_L-1	1	1	2
ACYPI008518-RA	aphidbase_2.1b_mRNA	Acyrthosiphon pisum	ACYPI008518-RA	-	-	api-miR-1_L-1	1	1	2
ACYPI008535-RA	aphidbase_2.1b_mRNA	Acyrthosiphon pisum	ACYPI008535-RA	ATC1	sp|Q7PPA5|ATC1_ANOGA Calcium-transporting ATPase sarcoplasmic/endoplasmic reticulum type OS=Anopheles gambiae GN=Ca-P60A PE=2 SV=5	api-miR-1_L-1	1	1	2	GO:0016021(integral to membrane);GO:0033017(sarcoplasmic reticulum membrane);GO:0005524(ATP binding);GO:0005388(calcium-transporting ATPase activity);GO:0046872(metal ion binding);GO:0006754(ATP biosynthetic process)	ko04020(Calcium signaling pathway);ko05010(Alzheimer's disease)
ACYPI008549-RA	aphidbase_2.1b_mRNA	Acyrthosiphon pisum	ACYPI008549-RA	DCAF1	sp|Q9W2F2|DCAF1_DROME DDB1- and CUL4-associated factor-like 1 OS=Drosophila melanogaster GN=CG10080 PE=1 SV=2	api-miR-1_L-1	1	1	2	GO:0005634(nucleus);GO:0005488(binding);GO:0035212(cell competition in a multicellular organism)
ACYPI008552-RA	aphidbase_2.1b_mRNA	Acyrthosiphon pisum	ACYPI008552-RA	6PGD	sp|P00349|6PGD_SHEEP 6-phosphogluconate dehydrogenase, decarboxylating OS=Ovis aries GN=PGD PE=1 SV=4	api-miR-1_L-1	1	1	2	GO:0005737(cytoplasm);GO:0050661(NADP binding);GO:0004616(phosphogluconate dehydrogenase );GO:0006098(pentose-phosphate shunt)	ko00030(Pentose phosphate pathway);ko00480(Glutathione metabolism)
ACYPI008559-RA	aphidbase_2.1b_mRNA	Acyrthosiphon pisum	ACYPI008559-RA	CB042	sp|Q9NWW7|CB042_HUMAN Uncharacterized protein C2orf42 OS=Homo sapiens GN=C2orf42 PE=2 SV=1	api-miR-1_L-1	1	1	2
ACYPI008584-RA	aphidbase_2.1b_mRNA	Acyrthosiphon pisum	ACYPI008584-RA	KLH17	sp|Q6TDP3|KLH17_MOUSE Kelch-like protein 17 OS=Mus musculus GN=Klhl17 PE=2 SV=1	api-miR-1_L-1	1	1	2	GO:0015629(actin cytoskeleton);GO:0030054(cell junction);GO:0005886(plasma membrane);GO:0014069(postsynaptic density);GO:0045211(postsynaptic membrane);GO:0032947(protein complex scaffold);GO:0030036(actin cytoskeleton organization)
ACYPI008609-RA	aphidbase_2.1b_mRNA	Acyrthosiphon pisum	ACYPI008609-RA	-	-	api-miR-1_L-1	1	1	2
ACYPI008618-RA	aphidbase_2.1b_mRNA	Acyrthosiphon pisum	ACYPI008618-RA	RHEB	sp|Q9VND8|RHEB_DROME GTP-binding protein Rheb homolog OS=Drosophila melanogaster GN=Rheb PE=2 SV=1	api-miR-1_L-1	1	1	2	GO:0005886(plasma membrane);GO:0005525(GTP binding);GO:0003924(GTPase activity);GO:0016049(cell growth);GO:0000082(G1/S transition of mitotic cell cycle);GO:0030307(positive regulation of cell growth);GO:0045793(positive regulation of cell size);GO:0090070(positive regulation of ribosome biogenesis);GO:0045727(positive regulation of translation);GO:2000377(regulation of reactive oxygen species me…	ko04150(mTOR signaling pathway);ko04910(Insulin signaling pathway)
ACYPI008625-RA	aphidbase_2.1b_mRNA	Acyrthosiphon pisum	ACYPI008625-RA	BBS5	sp|Q7ZWB7|BBS5_DANRE Bardet-Biedl syndrome 5 protein homolog OS=Danio rerio GN=bbs5 PE=2 SV=1	api-miR-1_L-1	1	1	2	GO:0060170(cilium membrane);GO:0001947(heart looping);GO:0046907(intracellular transport);GO:0070121(Kupffer's vesicle development);GO:0032402(melanosome transport);GO:0051877(pigment granule aggregation in cell center)
ACYPI008659-RA	aphidbase_2.1b_mRNA	Acyrthosiphon pisum	ACYPI008659-RA	THOC1	sp|Q8R3N6|THOC1_MOUSE THO complex subunit 1 OS=Mus musculus GN=Thoc1 PE=1 SV=1	api-miR-1_L-1	1	1	2	GO:0005737(cytoplasm);GO:0016363(nuclear matrix);GO:0016607(nuclear speck);GO:0003677(DNA binding);GO:0003723(RNA binding);GO:0006397(mRNA processing);GO:0008380(RNA splicing);GO:0007165(signal transduction);GO:0006351(transcription, DNA-dependent)
ACYPI008697-RA	aphidbase_2.1b_mRNA	Acyrthosiphon pisum	ACYPI008697-RA	CI114	sp|Q3UHX9|CI114_MOUSE Uncharacterized protein C9orf114 homolog OS=Mus musculus GN=D2Wsu81e PE=2 SV=1	api-miR-1_L-1	1	1	2
ACYPI008717-RA	aphidbase_2.1b_mRNA	Acyrthosiphon pisum	ACYPI008717-RA	SIMA	sp|Q24167|SIMA_DROME Protein similar OS=Drosophila melanogaster GN=sima PE=2 SV=2	api-miR-1_L-1	1	1	2	GO:0005634(nucleus);GO:0003677(DNA binding);GO:0004871(signal transducer activity);GO:0006355(regulation of transcription, DNA-dependent);GO:0006974(response to DNA damage stimulus);GO:0006351(transcription, DNA-dependent)	ko04150(mTOR signaling pathway);ko05200(Pathways in cancer);ko05211(Renal cell carcinoma)
ACYPI008728-RA	aphidbase_2.1b_mRNA	Acyrthosiphon pisum	ACYPI008728-RA	PPIE	sp|Q9V3G3|PPIE_DROME Peptidyl-prolyl cis-trans isomerase E OS=Drosophila melanogaster GN=cyp33 PE=1 SV=1	api-miR-1_L-1	1	1	2	GO:0071013(catalytic step 2 spliceosome);GO:0071011(precatalytic spliceosome);GO:0000166(nucleotide binding);GO:0003755(peptidyl-prolyl cis-trans isomerase activity);GO:0005515(protein binding);GO:0003723(RNA binding);GO:0000398(nuclear mRNA splicing, via spliceosome);GO:0006911(phagocytosis, engulfment);GO:0006457(protein folding)
ACYPI008730-RA	aphidbase_2.1b_mRNA	Acyrthosiphon pisum	ACYPI008730-RA	RM24	sp|Q9VMY1|RM24_DROME Probable 39S ribosomal protein L24, mitochondrial OS=Drosophila melanogaster GN=mRpL24 PE=1 SV=1	api-miR-1_L-1	1	1	2	GO:0005739(mitochondrion);GO:0005840(ribosome);GO:0003735(structural constituent of ribosome);GO:0006412(translation)	ko03010(Ribosome)
ACYPI008751-RA	aphidbase_2.1b_mRNA	Acyrthosiphon pisum	ACYPI008751-RA	-	-	api-miR-1_L-1	1	1	2
ACYPI008838-RA	aphidbase_2.1b_mRNA	Acyrthosiphon pisum	ACYPI008838-RA	CACB1	sp|Q8R3Z5|CACB1_MOUSE Voltage-dependent L-type calcium channel subunit beta-1 OS=Mus musculus GN=Cacnb1 PE=1 SV=1	api-miR-1_L-1	1	1	2	GO:0016529(sarcoplasmic reticulum);GO:0030315(T-tubule);GO:0005891(voltage-gated calcium channel complex);GO:0008331(high voltage-gated calcium channel activity);GO:0005515(protein binding);GO:0006612(protein targeting to membrane)	ko04010(MAPK signaling pathway);ko04260(Cardiac muscle contraction);ko05410(Hypertrophic cardiomyopathy );ko05412(Arrhythmogenic right ventricular cardiomyopathy );ko05414(Dilated cardiomyopathy)
ACYPI008877-RA	aphidbase_2.1b_mRNA	Acyrthosiphon pisum	ACYPI008877-RA	KGP25	sp|P32023|KGP25_DROME cGMP-dependent protein kinase, isozyme 2 forms cD5/T2 OS=Drosophila melanogaster GN=for PE=2 SV=3	api-miR-1_L-1	1	1	2	GO:0005886(plasma membrane);GO:0005524(ATP binding);GO:0030553(cGMP binding);GO:0004692(cGMP-dependent protein kinase activity);GO:0046959(habituation);GO:0030536(larval feeding behavior);GO:0008345(larval locomotory behavior);GO:0007616(long-term memory);GO:0008016(regulation of heart contraction);GO:0032095(regulation of response to food);GO:0007614(short-term memory)	ko04540(Gap junction);ko04730(Long-term depression);ko04740(Olfactory transduction)
ACYPI008886-RA	aphidbase_2.1b_mRNA	Acyrthosiphon pisum	ACYPI008886-RA	HM13	sp|Q9D8V0|HM13_MOUSE Minor histocompatibility antigen H13 OS=Mus musculus GN=Hm13 PE=1 SV=1	api-miR-1_L-1	1	1	2
ACYPI008889-RA	aphidbase_2.1b_mRNA	Acyrthosiphon pisum	ACYPI008889-RA	-	-	api-miR-1_L-1	1	1	2
ACYPI008902-RA	aphidbase_2.1b_mRNA	Acyrthosiphon pisum	ACYPI008902-RA	XPP3	sp|B5DEQ3|XPP3_RAT Probable Xaa-Pro aminopeptidase 3 OS=Rattus norvegicus GN=Xpnpep3 PE=1 SV=1	api-miR-1_L-1	1	1	2	GO:0005739(mitochondrion);GO:0004177(aminopeptidase activity);GO:0030145(manganese ion binding);GO:0009987(cellular process)
ACYPI008922-RA	aphidbase_2.1b_mRNA	Acyrthosiphon pisum	ACYPI008922-RA	CRERF	sp|Q9VC61|CRERF_DROME Protein CREBRF homolog OS=Drosophila melanogaster GN=CG13624 PE=2 SV=2	api-miR-1_L-1	1	1	2	GO:0043565(sequence-specific DNA binding);GO:0003700(sequence-specific DNA binding transcription factor activity)
ACYPI008935-RA	aphidbase_2.1b_mRNA	Acyrthosiphon pisum	ACYPI008935-RA	PNR	sp|P52168|PNR_DROME GATA-binding factor A OS=Drosophila melanogaster GN=pnr PE=1 SV=1	api-miR-1_L-1	1	1	2	GO:0005634(nucleus);GO:0043565(sequence-specific DNA binding);GO:0003700(sequence-specific DNA binding transcription factor activity);GO:0008270(zinc ion binding);GO:0007350(blastoderm segmentation);GO:0008407(bristle morphogenesis);GO:0007510(cardioblast cell fate determination);GO:0007391(dorsal closure);GO:0007398(ectoderm development);GO:0035050(embryonic heart tube development);GO:0060047(he…
ACYPI008955-RA	aphidbase_2.1b_mRNA	Acyrthosiphon pisum	ACYPI008955-RA	SNMP1	sp|B4NK88|SNMP1_DROWI Sensory neuron membrane protein 1 OS=Drosophila willistoni GN=Snmp1 PE=3 SV=1	api-miR-1_L-1	1	1	2	GO:0016021(integral to membrane);GO:0005886(plasma membrane);GO:0004872(receptor activity);GO:0007155(cell adhesion);GO:0050896(response to stimulus);GO:0007608(sensory perception of smell)	ko03320(PPAR signaling pathway);ko04145(Phagosome);ko04512(ECM-receptor interaction);ko04640(Hematopoietic cell lineage);ko04920(Adipocytokine signaling pathway);ko05144(Malaria)
ACYPI008979-RA	aphidbase_2.1b_mRNA	Acyrthosiphon pisum	ACYPI008979-RA	TFG	sp|Q92734|TFG_HUMAN Protein TFG OS=Homo sapiens GN=TFG PE=1 SV=2	api-miR-1_L-1	1	1	2	GO:0005737(cytoplasm);GO:0004871(signal transducer activity);GO:0043123(positive regulation of I-kappaB kinase/NF-kappaB cascade)	ko05200(Pathways in cancer);ko05216(Thyroid cancer)
ACYPI008999-RA	aphidbase_2.1b_mRNA	Acyrthosiphon pisum	ACYPI008999-RA	S35C2	sp|Q8VCX2|S35C2_MOUSE Solute carrier family 35 member C2 OS=Mus musculus GN=Slc35c2 PE=1 SV=1	api-miR-1_L-1	1	1	2	GO:0016021(integral to membrane);GO:0006810(transport)
ACYPI009017-RA	aphidbase_2.1b_mRNA	Acyrthosiphon pisum	ACYPI009017-RA	-	-	api-miR-1_L-1	1	1	2
ACYPI009048-RA	aphidbase_2.1b_mRNA	Acyrthosiphon pisum	ACYPI009048-RA	BUB3	sp|Q1JQB2|BUB3_BOVIN Mitotic checkpoint protein BUB3 OS=Bos taurus GN=BUB3 PE=2 SV=1	api-miR-1_L-1	1	1	2	GO:0000777(condensed chromosome kinetochore);GO:0005634(nucleus);GO:0051301(cell division);GO:0007059(chromosome segregation);GO:0007126(meiosis);GO:0007067(mitosis);GO:0051983(regulation of chromosome segregation);GO:0071173(spindle assembly checkpoint)	ko04110(Cell cycle);ko04111(Cell cycle - yeast)
ACYPI009051-RA	aphidbase_2.1b_mRNA	Acyrthosiphon pisum	ACYPI009051-RA	-	-	api-miR-1_L-1	1	1	2
ACYPI009076-RA	aphidbase_2.1b_mRNA	Acyrthosiphon pisum	ACYPI009076-RA	SCAP	sp|A0JPH4|SCAP_XENLA Sterol regulatory element-binding protein cleavage-activating protein OS=Xenopus laevis GN=scap PE=2 SV=1	api-miR-1_L-1	1	1	2	GO:0005789(endoplasmic reticulum membrane);GO:0012507(ER to Golgi transport vesicle membrane);GO:0000139(Golgi membrane);GO:0016021(integral to membrane);GO:0008203(cholesterol metabolic process)
ACYPI009082-RA	aphidbase_2.1b_mRNA	Acyrthosiphon pisum	ACYPI009082-RA	CDK12	sp|Q9VP22|CDK12_DROME Cyclin-dependent kinase 12 OS=Drosophila melanogaster GN=Cdk12 PE=1 SV=1	api-miR-1_L-1	1	1	2	GO:0000228(nuclear chromosome);GO:0019908(nuclear cyclin-dependent protein kinase holoenzyme complex);GO:0005703(polytene chromosome puff);GO:0005524(ATP binding);GO:0030332(cyclin binding);GO:0004693(cyclin-dependent protein kinase activity);GO:0008353(RNA polymerase II carboxy-terminal domain kinase activity);GO:0006911(phagocytosis, engulfment);GO:0070816(phosphorylation of RNA polymerase II C…
ACYPI009108-RA	aphidbase_2.1b_mRNA	Acyrthosiphon pisum	ACYPI009108-RA	VAMP7	sp|Q5ZL74|VAMP7_CHICK Vesicle-associated membrane protein 7 OS=Gallus gallus GN=VAMP7 PE=2 SV=1	api-miR-1_L-1	1	1	2	GO:0005789(endoplasmic reticulum membrane);GO:0005794(Golgi apparatus);GO:0016021(integral to membrane);GO:0031902(late endosome membrane);GO:0005765(lysosomal membrane);GO:0030670(phagocytic vesicle membrane);GO:0031201(SNARE complex);GO:0030658(transport vesicle membrane);GO:0017156(calcium ion-dependent exocytosis);GO:0008333(endosome to lysosome transport);GO:0043308(eosinophil degranulation)…	ko04130(SNARE interactions in vesicular transport)
ACYPI009134-RA	aphidbase_2.1b_mRNA	Acyrthosiphon pisum	ACYPI009134-RA	VMP1	sp|Q68EQ9|VMP1_XENTR Vacuole membrane protein 1 OS=Xenopus tropicalis GN=vmp1 PE=2 SV=1	api-miR-1_L-1	1	1	2	GO:0005783(endoplasmic reticulum);GO:0033116(endoplasmic reticulum-Golgi intermediate compartment membrane);GO:0016021(integral to membrane);GO:0005886(plasma membrane);GO:0005774(vacuolar membrane)
ACYPI009157-RA	aphidbase_2.1b_mRNA	Acyrthosiphon pisum	ACYPI009157-RA	RN157	sp|Q3TEL6|RN157_MOUSE RING finger protein 157 OS=Mus musculus GN=Rnf157 PE=2 SV=2	api-miR-1_L-1	1	1	2	GO:0008270(zinc ion binding)	ko04120(Ubiquitin mediated proteolysis)
ACYPI009164-RA	aphidbase_2.1b_mRNA	Acyrthosiphon pisum	ACYPI009164-RA	ARSB	sp|P50429|ARSB_MOUSE Arylsulfatase B OS=Mus musculus GN=Arsb PE=2 SV=3	api-miR-1_L-1	1	1	2	GO:0005764(lysosome);GO:0004065(arylsulfatase activity);GO:0046872(metal ion binding);GO:0003943(N-acetylgalactosamine-4-sulfatase activity)	ko00531(Glycosaminoglycan degradation);ko04142(Lysosome)
ACYPI009189-RA	aphidbase_2.1b_mRNA	Acyrthosiphon pisum	ACYPI009189-RA	-	-	api-miR-1_L-1	1	1	2
ACYPI009193-RA	aphidbase_2.1b_mRNA	Acyrthosiphon pisum	ACYPI009193-RA	BEST2	sp|Q8NFU1|BEST2_HUMAN Bestrophin-2 OS=Homo sapiens GN=BEST2 PE=2 SV=1	api-miR-1_L-1	1	1	2	GO:0034707(chloride channel complex);GO:0005929(cilium);GO:0005886(plasma membrane);GO:0005254(chloride channel activity);GO:0051899(membrane depolarization);GO:0007608(sensory perception of smell)
ACYPI009196-RA	aphidbase_2.1b_mRNA	Acyrthosiphon pisum	ACYPI009196-RA	PHKG2	sp|P31325|PHKG2_RAT Phosphorylase b kinase gamma catalytic chain, liver/testis isoform OS=Rattus norvegicus GN=Phkg2 PE=1 SV=1	api-miR-1_L-1	1	1	2	GO:0005964(phosphorylase kinase complex);GO:0005625(soluble fraction);GO:0005524(ATP binding);GO:0005516(calmodulin binding);GO:0019899(enzyme binding);GO:0004689(phosphorylase kinase activity);GO:0005978(glycogen biosynthetic process)	ko04020(Calcium signaling pathway);ko04910(Insulin signaling pathway)
ACYPI009202-RA	aphidbase_2.1b_mRNA	Acyrthosiphon pisum	ACYPI009202-RA	ZFAN6	sp|Q5R7S6|ZFAN6_PONAB AN1-type zinc finger protein 6 OS=Pongo abelii GN=ZFAND6 PE=2 SV=1	api-miR-1_L-1	1	1	2	GO:0003677(DNA binding);GO:0008270(zinc ion binding)
ACYPI009205-RA	aphidbase_2.1b_mRNA	Acyrthosiphon pisum	ACYPI009205-RA	-	-	api-miR-1_L-1	1	1	2
ACYPI009241-RA	aphidbase_2.1b_mRNA	Acyrthosiphon pisum	ACYPI009241-RA	DOPR2	sp|Q24563|DOPR2_DROME Dopamine receptor 2 OS=Drosophila melanogaster GN=DopR2 PE=2 SV=1	api-miR-1_L-1	1	1	2	GO:0030285(integral to synaptic vesicle membrane);GO:0005886(plasma membrane);GO:0004935(adrenergic receptor activity);GO:0001590(dopamine D1 receptor activity);GO:0007191(activation of adenylate cyclase activity by dopamine receptor signaling pathway)	ko04080(Neuroactive ligand-receptor interaction)
ACYPI009286-RA	aphidbase_2.1b_mRNA	Acyrthosiphon pisum	ACYPI009286-RA	CAZ	sp|Q27294|CAZ_DROME RNA-binding protein cabeza OS=Drosophila melanogaster GN=caz PE=2 SV=2	api-miR-1_L-1	1	1	2	GO:0071013(catalytic step 2 spliceosome);GO:0000166(nucleotide binding);GO:0003723(RNA binding);GO:0008270(zinc ion binding);GO:0000398(nuclear mRNA splicing, via spliceosome)
ACYPI009292-RA	aphidbase_2.1b_mRNA	Acyrthosiphon pisum	ACYPI009292-RA	EBI	sp|Q95RJ9|EBI_DROME F-box-like/WD repeat-containing protein ebi OS=Drosophila melanogaster GN=ebi PE=1 SV=2	api-miR-1_L-1	1	1	2	GO:0005634(nucleus);GO:0005515(protein binding);GO:0007049(cell cycle);GO:0042676(compound eye cone cell fate commitment);GO:0007173(epidermal growth factor receptor signaling pathway);GO:0007219(Notch signaling pathway);GO:0042058(regulation of epidermal growth factor receptor signaling pathway);GO:0030162(regulation of proteolysis);GO:0007601(visual perception)	ko04310(Wnt signaling pathway)
ACYPI009303-RA	aphidbase_2.1b_mRNA	Acyrthosiphon pisum	ACYPI009303-RA	GNL3	sp|Q8CI11|GNL3_MOUSE Guanine nucleotide-binding protein-like 3 OS=Mus musculus GN=Gnl3 PE=1 SV=2	api-miR-1_L-1	1	1	2	GO:0005730(nucleolus);GO:0005654(nucleoplasm);GO:0005525(GTP binding);GO:0005515(protein binding);GO:0042127(regulation of cell proliferation)
ACYPI009315-RA	aphidbase_2.1b_mRNA	Acyrthosiphon pisum	ACYPI009315-RA	CTR9	sp|Q6PD62|CTR9_HUMAN RNA polymerase-associated protein CTR9 homolog OS=Homo sapiens GN=CTR9 PE=1 SV=1	api-miR-1_L-1	1	1	2	GO:0016593(Cdc73/Paf1 complex);GO:0016607(nuclear speck);GO:0033523(histone H2B ubiquitination);GO:0010390(histone monoubiquitination)	ko03040(Spliceosome)
ACYPI009321-RA	aphidbase_2.1b_mRNA	Acyrthosiphon pisum	ACYPI009321-RA	LRCH3	sp|Q8BVU0|LRCH3_MOUSE Leucine-rich repeat and calponin homology domain-containing protein 3 OS=Mus musculus GN=Lrch3 PE=2 SV=3	api-miR-1_L-1	1	1	2	GO:0005576(extracellular region)
ACYPI009325-RA	aphidbase_2.1b_mRNA	Acyrthosiphon pisum	ACYPI009325-RA	KAPR2	sp|P81900|KAPR2_DROME cAMP-dependent protein kinase type II regulatory subunit OS=Drosophila melanogaster GN=Pka-R2 PE=1 SV=2	api-miR-1_L-1	1	1	2	GO:0005952(cAMP-dependent protein kinase complex);GO:0005737(cytoplasm);GO:0030552(cAMP binding);GO:0008603(cAMP-dependent protein kinase regulator activity);GO:0005515(protein binding);GO:0007411(axon guidance);GO:0048148(behavioral response to cocaine);GO:0048149(behavioral response to ethanol);GO:0045475(locomotor rhythm);GO:0001932(regulation of protein phosphorylation);GO:0007165(signal tran…	ko04210(Apoptosis);ko04910(Insulin signaling pathway)
ACYPI009371-RA	aphidbase_2.1b_mRNA	Acyrthosiphon pisum	ACYPI009371-RA	-	-	api-miR-1_L-1	1	1	2
ACYPI009374-RA	aphidbase_2.1b_mRNA	Acyrthosiphon pisum	ACYPI009374-RA	SCND3	sp|Q6R2W3|SCND3_HUMAN SCAN domain-containing protein 3 OS=Homo sapiens GN=SCAND3 PE=2 SV=1	api-miR-1_L-1	1	1	2	GO:0005634(nucleus);GO:0003677(DNA binding);GO:0046983(protein dimerization activity);GO:0003700(sequence-specific DNA binding transcription factor activity);GO:0015074(DNA integration);GO:0016032(viral reproduction)	ko04020(Calcium signaling pathway);ko04910(Insulin signaling pathway)
ACYPI009392-RA	aphidbase_2.1b_mRNA	Acyrthosiphon pisum	ACYPI009392-RA	SIK3	sp|Q6NSM8|SIK3_DANRE Serine/threonine-protein kinase SIK3 homolog OS=Danio rerio GN=zgc:66101 PE=2 SV=1	api-miR-1_L-1	1	1	2	GO:0005524(ATP binding);GO:0000287(magnesium ion binding);GO:0004674(protein serine/threonine kinase activity)
ACYPI009398-RA	aphidbase_2.1b_mRNA	Acyrthosiphon pisum	ACYPI009398-RA	MCCB	sp|Q3ULD5|MCCB_MOUSE Methylcrotonoyl-CoA carboxylase beta chain, mitochondrial OS=Mus musculus GN=Mccc2 PE=2 SV=1	api-miR-1_L-1	1	1	2	GO:0005759(mitochondrial matrix);GO:0005524(ATP binding);GO:0004485(methylcrotonoyl-CoA carboxylase activity)	ko00280(Valine,ko leucine and isoleucine degradation)
ACYPI009437-RA	aphidbase_2.1b_mRNA	Acyrthosiphon pisum	ACYPI009437-RA	BTKL	sp|P08630|BTKL_DROME Tyrosine-protein kinase Btk29A OS=Drosophila melanogaster GN=Btk29A PE=2 SV=2	api-miR-1_L-1	1	1	2		ko04660(T cell receptor signaling pathway)
ACYPI009451-RA	aphidbase_2.1b_mRNA	Acyrthosiphon pisum	ACYPI009451-RA	CBR3	sp|O75828|CBR3_HUMAN Carbonyl reductase [NADPH] 3 OS=Homo sapiens GN=CBR3 PE=1 SV=3	api-miR-1_L-1	1	1	2	GO:0005829(cytosol);GO:0005634(nucleus);GO:0004090(carbonyl reductase );GO:0070402(NADPH binding)	ko00590(Arachidonic acid metabolism)
ACYPI009506-RA	aphidbase_2.1b_mRNA	Acyrthosiphon pisum	ACYPI009506-RA	-	-	api-miR-1_L-1	1	1	2
ACYPI009545-RA	aphidbase_2.1b_mRNA	Acyrthosiphon pisum	ACYPI009545-RA	Y1627	sp|Q49WS9|Y1627_STAS1 Uncharacterized oxidoreductase SSP1627 OS=Staphylococcus saprophyticus subsp. saprophyticus (strain ATCC 15305 / DSM 20229) GN=SSP1627 PE=3 SV=1	api-miR-1_L-1	1	1	2	GO:0005488(binding);GO:0016491(oxidoreductase activity)	ko00590(Arachidonic acid metabolism)
ACYPI009588-RA	aphidbase_2.1b_mRNA	Acyrthosiphon pisum	ACYPI009588-RA	-	-	api-miR-1_L-1	1	1	2
ACYPI009645-RA	aphidbase_2.1b_mRNA	Acyrthosiphon pisum	ACYPI009645-RA	UDPE	sp|Q88168|UDPE_NPVSL Ecdysteroid UDP-glucosyltransferase OS=Spodoptera littoralis nuclear polyhedrosis virus GN=EGT PE=3 SV=1	api-miR-1_L-1	1	1	2	GO:0016758(transferase activity, transferring hexosyl groups)	ko00040(Pentose and glucuronate interconversions);ko00053(Ascorbate and aldarate metabolism);ko00140(Steroid hormone biosynthesis);ko00500(Starch and sucrose metabolism);ko00830(Retinol metabolism);ko00860(Porphyrin and chlorophyll metabolism);ko00980(Metabolism of xenobiotics by cytochrome P450);ko00982(Drug metabolism - cytochrome P450);ko00983(Drug metabolism - other enzymes)
ACYPI009652-RA	aphidbase_2.1b_mRNA	Acyrthosiphon pisum	ACYPI009652-RA	FZR	sp|Q9R1K5|FZR_MOUSE Fizzy-related protein homolog OS=Mus musculus GN=Fzr1 PE=1 SV=1	api-miR-1_L-1	1	1	2	GO:0005515(protein binding);GO:0051488(activation of anaphase-promoting complex activity);GO:0031145(anaphase-promoting complex-dependent proteasomal ubiquitin-dependent protein catabolic process);GO:0051301(cell division);GO:0006281(DNA repair);GO:0031572(G2/M transition DNA damage checkpoint);GO:0070306(lens fiber cell differentiation);GO:0007067(mitosis);GO:0090344(negative regulation of cell …	ko04110(Cell cycle);ko04111(Cell cycle - yeast);ko04120(Ubiquitin mediated proteolysis);ko04914(Progesterone-mediated oocyte maturation)
ACYPI009656-RA	aphidbase_2.1b_mRNA	Acyrthosiphon pisum	ACYPI009656-RA	CHK1	sp|O61661|CHK1_DROME Serine/threonine-protein kinase grp OS=Drosophila melanogaster GN=grp PE=1 SV=2	api-miR-1_L-1	1	1	2	GO:0005634(nucleus);GO:0005524(ATP binding);GO:0004674(protein serine/threonine kinase activity);GO:0007050(cell cycle arrest);GO:0007349(cellularization);GO:0051299(centrosome separation);GO:0001700(embryonic development via the syncytial blastoderm);GO:0016321(female meiosis chromosome segregation);GO:0007444(imaginal disc development);GO:0007095(mitotic cell cycle G2/M transition DNA damage ch…	ko04110(Cell cycle);ko04111(Cell cycle - yeast);ko04113(Meiosis - yeast);ko04115(p53 signaling pathway)
ACYPI009662-RA	aphidbase_2.1b_mRNA	Acyrthosiphon pisum	ACYPI009662-RA	PSME3	sp|P61289|PSME3_HUMAN Proteasome activator complex subunit 3 OS=Homo sapiens GN=PSME3 PE=1 SV=1	api-miR-1_L-1	1	1	2	GO:0005829(cytosol);GO:0005654(nucleoplasm);GO:0008537(proteasome activator complex);GO:0061133(endopeptidase activator activity);GO:0070215(MDM2 binding);GO:0002039(p53 binding);GO:0031145(anaphase-promoting complex-dependent proteasomal ubiquitin-dependent protein catabolic process);GO:0002474(antigen processing and presentation of peptide antigen via MHC class I);GO:0006915(apoptosis);GO:00069…	ko03050(Proteasome);ko04612(Antigen processing and presentation)
ACYPI009666-RA	aphidbase_2.1b_mRNA	Acyrthosiphon pisum	ACYPI009666-RA	RPIA	sp|P47968|RPIA_MOUSE Ribose-5-phosphate isomerase OS=Mus musculus GN=Rpia PE=2 SV=2	api-miR-1_L-1	1	1	2	GO:0004751(ribose-5-phosphate isomerase activity)	ko00030(Pentose phosphate pathway);ko00710(Carbon fixation in photosynthetic organisms)
ACYPI009696-RA	aphidbase_2.1b_mRNA	Acyrthosiphon pisum	ACYPI009696-RA	LDLR	sp|P35951|LDLR_MOUSE Low-density lipoprotein receptor OS=Mus musculus GN=Ldlr PE=1 SV=2	api-miR-1_L-1	1	1	2	GO:0005905(coated pit);GO:0005768(endosome);GO:0016021(integral to membrane);GO:0034362(low-density lipoprotein particle);GO:0005886(plasma membrane);GO:0005509(calcium ion binding);GO:0005041(low-density lipoprotein receptor activity);GO:0030229(very-low-density lipoprotein particle receptor activity);GO:0042632(cholesterol homeostasis);GO:0008203(cholesterol metabolic process);GO:0030301(choles…
ACYPI009721-RA	aphidbase_2.1b_mRNA	Acyrthosiphon pisum	ACYPI009721-RA	H2AZ	sp|P48003|H2AZ_SCHPO Histone H2A.Z OS=Schizosaccharomyces pombe (strain 972 / ATCC 24843) GN=pht1 PE=1 SV=3	api-miR-1_L-1	1	1	2	GO:0031011(Ino80 complex);GO:0005739(mitochondrion);GO:0000786(nucleosome);GO:0000812(Swr1 complex);GO:0003677(DNA binding);GO:0006334(nucleosome assembly)	ko04142(Lysosome)
ACYPI009743-RA	aphidbase_2.1b_mRNA	Acyrthosiphon pisum	ACYPI009743-RA	-	-	api-miR-1_L-1	1	1	2
ACYPI009761-RA	aphidbase_2.1b_mRNA	Acyrthosiphon pisum	ACYPI009761-RA	TONSL	sp|Q9VSA4|TONSL_DROME Tonsoku-like protein OS=Drosophila melanogaster GN=CG7457 PE=1 SV=1	api-miR-1_L-1	1	1	2	GO:0005488(binding)
ACYPI009777-RA	aphidbase_2.1b_mRNA	Acyrthosiphon pisum	ACYPI009777-RA	TRIPC	sp|F1RCR6|TRIPC_DANRE E3 ubiquitin-protein ligase TRIP12 OS=Danio rerio GN=trip12 PE=2 SV=1	api-miR-1_L-1	1	1	2		ko04120(Ubiquitin mediated proteolysis)
ACYPI009814-RA	aphidbase_2.1b_mRNA	Acyrthosiphon pisum	ACYPI009814-RA	-	-	api-miR-1_L-1	1	1	2
ACYPI009837-RA	aphidbase_2.1b_mRNA	Acyrthosiphon pisum	ACYPI009837-RA	-	-	api-miR-1_L-1	1	1	2
ACYPI009859-RA	aphidbase_2.1b_mRNA	Acyrthosiphon pisum	ACYPI009859-RA	FGD6	sp|Q69ZL1|FGD6_MOUSE FYVE, RhoGEF and PH domain-containing protein 6 OS=Mus musculus GN=Fgd6 PE=1 SV=2	api-miR-1_L-1	1	1	2	GO:0005737(cytoplasm);GO:0005856(cytoskeleton);GO:0046872(metal ion binding);GO:0005089(Rho guanyl-nucleotide exchange factor activity);GO:0035023(regulation of Rho protein signal transduction)
ACYPI009886-RA	aphidbase_2.1b_mRNA	Acyrthosiphon pisum	ACYPI009886-RA	ACES	sp|Q869C3|ACES_ANOGA Acetylcholinesterase OS=Anopheles gambiae GN=Ace PE=3 SV=3	api-miR-1_L-1	1	1	2	GO:0030054(cell junction);GO:0045202(synapse);GO:0003990(acetylcholinesterase activity);GO:0004091(carboxylesterase activity);GO:0019695(choline metabolic process);GO:0042135(neurotransmitter catabolic process);GO:0007271(synaptic transmission, cholinergic)
ACYPI009891-RA	aphidbase_2.1b_mRNA	Acyrthosiphon pisum	ACYPI009891-RA	SC5A6	sp|P83740|SC5A6_DROME Putative sodium-dependent multivitamin transporter OS=Drosophila melanogaster GN=CG32669 PE=2 SV=1	api-miR-1_L-1	1	1	2	GO:0016021(integral to membrane);GO:0008523(sodium-dependent multivitamin transmembrane transporter activity)
ACYPI009925-RA	aphidbase_2.1b_mRNA	Acyrthosiphon pisum	ACYPI009925-RA	SND1	sp|Q7KZF4|SND1_HUMAN Staphylococcal nuclease domain-containing protein 1 OS=Homo sapiens GN=SND1 PE=1 SV=1	api-miR-1_L-1	1	1	2	GO:0042470(melanosome);GO:0005634(nucleus);GO:0016442(RNA-induced silencing complex);GO:0004518(nuclease activity);GO:0003676(nucleic acid binding);GO:0003712(transcription cofactor activity);GO:0031047(gene silencing by RNA);GO:0044419(interspecies interaction between organisms);GO:0006355(regulation of transcription, DNA-dependent);GO:0006351(transcription, DNA-dependent)
ACYPI009929-RA	aphidbase_2.1b_mRNA	Acyrthosiphon pisum	ACYPI009929-RA	ATG2B	sp|Q96BY7|ATG2B_HUMAN Autophagy-related protein 2 homolog B OS=Homo sapiens GN=ATG2B PE=1 SV=5	api-miR-1_L-1	1	1	2
ACYPI009972-RA	aphidbase_2.1b_mRNA	Acyrthosiphon pisum	ACYPI009972-RA	PRDX6	sp|P30041|PRDX6_HUMAN Peroxiredoxin-6 OS=Homo sapiens GN=PRDX6 PE=1 SV=3	api-miR-1_L-1	1	1	2	GO:0016023(cytoplasmic membrane-bounded vesicle);GO:0005829(cytosol);GO:0005764(lysosome);GO:0051920(peroxiredoxin activity);GO:0004623(phospholipase A2 activity);GO:0005515(protein binding);GO:0009395(phospholipid catabolic process)	ko00360(Phenylalanine metabolism);ko00680(Methane metabolism);ko00940(Phenylpropanoid biosynthesis)
ACYPI010026-RA	aphidbase_2.1b_mRNA	Acyrthosiphon pisum	ACYPI010026-RA	ZUFSP	sp|Q96AP4|ZUFSP_HUMAN Zinc finger with UFM1-specific peptidase domain protein OS=Homo sapiens GN=ZUFSP PE=1 SV=1	api-miR-1_L-1	1	1	2	GO:0005622(intracellular);GO:0008270(zinc ion binding)
ACYPI010030-RA	aphidbase_2.1b_mRNA	Acyrthosiphon pisum	ACYPI010030-RA	MTMR8	sp|Q5F452|MTMR8_CHICK Myotubularin-related protein 8 OS=Gallus gallus GN=MTMR8 PE=2 SV=1	api-miR-1_L-1	1	1	2	GO:0005635(nuclear envelope);GO:0004725(protein tyrosine phosphatase activity)	ko00051(Fructose and mannose metabolism);ko00730(Thiamine metabolism);ko00740(Riboflavin metabolism)
ACYPI010049-RA	aphidbase_2.1b_mRNA	Acyrthosiphon pisum	ACYPI010049-RA	TM9S3	sp|Q9HD45|TM9S3_HUMAN Transmembrane 9 superfamily member 3 OS=Homo sapiens GN=TM9SF3 PE=1 SV=2	api-miR-1_L-1	1	1	2	GO:0016021(integral to membrane);GO:0005488(binding)
ACYPI010053-RA	aphidbase_2.1b_mRNA	Acyrthosiphon pisum	ACYPI010053-RA	MSI2H	sp|Q96DH6|MSI2H_HUMAN RNA-binding protein Musashi homolog 2 OS=Homo sapiens GN=MSI2 PE=1 SV=1	api-miR-1_L-1	1	1	2	GO:0005737(cytoplasm);GO:0000166(nucleotide binding);GO:0003723(RNA binding)	ko04320(Dorso-ventral axis formation)
ACYPI010074-RA	aphidbase_2.1b_mRNA	Acyrthosiphon pisum	ACYPI010074-RA	-	-	api-miR-1_L-1	1	1	2
ACYPI010084-RA	aphidbase_2.1b_mRNA	Acyrthosiphon pisum	ACYPI010084-RA	RDHE2	sp|Q7TQA3|RDHE2_MOUSE Epidermal retinol dehydrogenase 2 OS=Mus musculus GN=Sdr16c5 PE=2 SV=1	api-miR-1_L-1	1	1	2	GO:0005789(endoplasmic reticulum membrane);GO:0016021(integral to membrane);GO:0005488(binding);GO:0004745(retinol dehydrogenase activity)	ko00830(Retinol metabolism)
ACYPI010098-RA	aphidbase_2.1b_mRNA	Acyrthosiphon pisum	ACYPI010098-RA	AFAD	sp|P55196|AFAD_HUMAN Afadin OS=Homo sapiens GN=MLLT4 PE=1 SV=3	api-miR-1_L-1	1	1	2		ko04520(Adherens junction);ko04530(Tight junction);ko04670(Leucyte transendothelial migration)
ACYPI010109-RA	aphidbase_2.1b_mRNA	Acyrthosiphon pisum	ACYPI010109-RA	HDGR2	sp|Q6P4K1|HDGR2_XENTR Hepatoma-derived growth factor-related protein 2 OS=Xenopus tropicalis GN=hdgfrp2 PE=2 SV=1	api-miR-1_L-1	1	1	2	GO:0003677(DNA binding)	ko03030(DNA replication);ko03410(Base excision repair);ko03420(Nucleotide excision repair);ko03430(Mismatch repair)
ACYPI010216-RA	aphidbase_2.1b_mRNA	Acyrthosiphon pisum	ACYPI010216-RA	DHE3	sp|P54385|DHE3_DROME Glutamate dehydrogenase, mitochondrial OS=Drosophila melanogaster GN=Gdh PE=1 SV=2	api-miR-1_L-1	1	1	2	GO:0005759(mitochondrial matrix);GO:0005524(ATP binding);GO:0004352(glutamate dehydrogenase );GO:0004353(glutamate dehydrogenase [NAD);GO:0005525(GTP binding);GO:0042802(identical protein binding);GO:0006536(glutamate metabolic process);GO:0006116(NADH oxidation)	ko00250(Alanine,ko aspartate and glutamate metabolism);ko00330(Arginine and proline metabolism);ko00471(D-Glutamine and D-glutamate metabolism);ko00910(Nitrogen metabolism);ko04964(Proximal tubule bicarbonate reclamation)
ACYPI010228-RA	aphidbase_2.1b_mRNA	Acyrthosiphon pisum	ACYPI010228-RA	-	-	api-miR-1_L-1	1	1	2
ACYPI010236-RA	aphidbase_2.1b_mRNA	Acyrthosiphon pisum	ACYPI010236-RA	PRS7	sp|P46472|PRS7_XENLA 26S protease regulatory subunit 7 OS=Xenopus laevis GN=psmc2 PE=2 SV=1	api-miR-1_L-1	1	1	2	GO:0005737(cytoplasm);GO:0005634(nucleus);GO:0000502(proteasome complex);GO:0005524(ATP binding);GO:0016887(ATPase activity);GO:0006511(ubiquitin-dependent protein catabolic process)	ko03050(Proteasome)
ACYPI010246-RA	aphidbase_2.1b_mRNA	Acyrthosiphon pisum	ACYPI010246-RA	TF2H1	sp|Q9DBA9|TF2H1_MOUSE General transcription factor IIH subunit 1 OS=Mus musculus GN=Gtf2h1 PE=2 SV=2	api-miR-1_L-1	1	1	2	GO:0005675(holo TFIIH complex);GO:0006281(DNA repair);GO:0006468(protein phosphorylation);GO:0006355(regulation of transcription, DNA-dependent);GO:0006366(transcription from RNA polymerase II promoter)	ko03022(Basal transcription factors);ko03420(Nucleotide excision repair)
ACYPI060015-RA	aphidbase_2.1b_mRNA	Acyrthosiphon pisum	ACYPI060015-RA	-	-	api-miR-1_L-1	1	1	2
ACYPI060072-RA	aphidbase_2.1b_mRNA	Acyrthosiphon pisum	ACYPI060072-RA	-	-	api-miR-1_L-1	1	1	2
ACYPI060154-RA	aphidbase_2.1b_mRNA	Acyrthosiphon pisum	ACYPI060154-RA	-	-	api-miR-1_L-1	1	1	2
ACYPI060168-RA	aphidbase_2.1b_mRNA	Acyrthosiphon pisum	ACYPI060168-RA	-	-	api-miR-1_L-1	1	1	2
ACYPI060176-RA	aphidbase_2.1b_mRNA	Acyrthosiphon pisum	ACYPI060176-RA	-	-	api-miR-1_L-1	1	1	2
ACYPI060310-RA	aphidbase_2.1b_mRNA	Acyrthosiphon pisum	ACYPI060310-RA	-	-	api-miR-1_L-1	1	1	2
ACYPI060483-RA	aphidbase_2.1b_mRNA	Acyrthosiphon pisum	ACYPI060483-RA	-	-	api-miR-1_L-1	1	1	2
ACYPI060497-RA	aphidbase_2.1b_mRNA	Acyrthosiphon pisum	ACYPI060497-RA	-	-	api-miR-1_L-1	1	1	2
ACYPI060505-RA	aphidbase_2.1b_mRNA	Acyrthosiphon pisum	ACYPI060505-RA	-	-	api-miR-1_L-1	1	1	2
ACYPI060799-RA	aphidbase_2.1b_mRNA	Acyrthosiphon pisum	ACYPI060799-RA	-	-	api-miR-1_L-1	1	1	2
ACYPI060814-RA	aphidbase_2.1b_mRNA	Acyrthosiphon pisum	ACYPI060814-RA	-	-	api-miR-1_L-1	1	1	2
ACYPI060899-RA	aphidbase_2.1b_mRNA	Acyrthosiphon pisum	ACYPI060899-RA	-	-	api-miR-1_L-1	1	1	2
ACYPI061069-RA	aphidbase_2.1b_mRNA	Acyrthosiphon pisum	ACYPI061069-RA	-	-	api-miR-1_L-1	1	1	2
ACYPI061317-RA	aphidbase_2.1b_mRNA	Acyrthosiphon pisum	ACYPI061317-RA	-	-	api-miR-1_L-1	1	1	2
ACYPI061477-RA	aphidbase_2.1b_mRNA	Acyrthosiphon pisum	ACYPI061477-RA	GLYC	sp|P50431|GLYC_MOUSE Serine hydroxymethyltransferase, cytosolic OS=Mus musculus GN=Shmt1 PE=1 SV=3	api-miR-1_L-1	1	1	2	GO:0005739(mitochondrion);GO:0004372(glycine hydroxymethyltransferase activity);GO:0030170(pyridoxal phosphate binding);GO:0006544(glycine metabolic process);GO:0006563(L-serine metabolic process);GO:0006730(one-carbon metabolic process)	ko00260(Glycine,ko serine and threonine metabolism);ko00460(Cyanoamino acid metabolism);ko00670(One carbon pool by folate);ko00680(Methane metabolism)
ACYPI061530-RA	aphidbase_2.1b_mRNA	Acyrthosiphon pisum	ACYPI061530-RA	-	-	api-miR-1_L-1	1	1	2
ACYPI061545-RA	aphidbase_2.1b_mRNA	Acyrthosiphon pisum	ACYPI061545-RA	-	-	api-miR-1_L-1	1	1	2
ACYPI061620-RA	aphidbase_2.1b_mRNA	Acyrthosiphon pisum	ACYPI061620-RA	MTRAB	sp|Q6NU08|MTRAB_XENLA Myotubularin-related protein 10-B OS=Xenopus laevis GN=mtmr10-b PE=2 SV=1	api-miR-1_L-1	1	1	2	GO:0016791(phosphatase activity)
ACYPI061706-RA	aphidbase_2.1b_mRNA	Acyrthosiphon pisum	ACYPI061706-RA	-	-	api-miR-1_L-1	1	1	2
ACYPI061777-RA	aphidbase_2.1b_mRNA	Acyrthosiphon pisum	ACYPI061777-RA	-	-	api-miR-1_L-1	1	1	2
ACYPI061845-RA	aphidbase_2.1b_mRNA	Acyrthosiphon pisum	ACYPI061845-RA	-	-	api-miR-1_L-1	1	1	2
ACYPI061885-RA	aphidbase_2.1b_mRNA	Acyrthosiphon pisum	ACYPI061885-RA	POLX	sp|P10978|POLX_TOBAC Retrovirus-related Pol polyprotein from transposon TNT 1-94 OS=Nicotiana tabacum PE=2 SV=1	api-miR-1_L-1	1	1	2	GO:0004190(aspartic-type endopeptidase activity);GO:0003677(DNA binding);GO:0004519(endonuclease activity);GO:0003964(RNA-directed DNA polymerase activity);GO:0008270(zinc ion binding);GO:0015074(DNA integration)
ACYPI061942-RA	aphidbase_2.1b_mRNA	Acyrthosiphon pisum	ACYPI061942-RA	-	-	api-miR-1_L-1	1	1	2
ACYPI062042-RA	aphidbase_2.1b_mRNA	Acyrthosiphon pisum	ACYPI062042-RA	OARD1	sp|Q9Y530|OARD1_HUMAN O-acetyl-ADP-ribose deacetylase 1 OS=Homo sapiens GN=OARD1 PE=1 SV=2	api-miR-1_L-1	1	1	2
ACYPI062043-RA	aphidbase_2.1b_mRNA	Acyrthosiphon pisum	ACYPI062043-RA	-	-	api-miR-1_L-1	1	1	2
ACYPI062140-RA	aphidbase_2.1b_mRNA	Acyrthosiphon pisum	ACYPI062140-RA	-	-	api-miR-1_L-1	1	1	2
ACYPI062272-RA	aphidbase_2.1b_mRNA	Acyrthosiphon pisum	ACYPI062272-RA	P52K	sp|Q9CUX1|P52K_MOUSE 52 kDa repressor of the inhibitor of the protein kinase OS=Mus musculus GN=Prkrir PE=2 SV=2	api-miR-1_L-1	1	1	2	GO:0005634(nucleus);GO:0003677(DNA binding);GO:0046872(metal ion binding);GO:0046983(protein dimerization activity)
ACYPI062306-RA	aphidbase_2.1b_mRNA	Acyrthosiphon pisum	ACYPI062306-RA	RTBS	sp|Q95SX7|RTBS_DROME Probable RNA-directed DNA polymerase from transposon BS OS=Drosophila melanogaster GN=RTase PE=2 SV=1	api-miR-1_L-1	1	1	2	GO:0003723(RNA binding);GO:0003964(RNA-directed DNA polymerase activity);GO:0006278(RNA-dependent DNA replication);GO:0006313(transposition, DNA-mediated)
ACYPI062514-RA	aphidbase_2.1b_mRNA	Acyrthosiphon pisum	ACYPI062514-RA	-	-	api-miR-1_L-1	1	1	2
ACYPI062519-RA	aphidbase_2.1b_mRNA	Acyrthosiphon pisum	ACYPI062519-RA	LAR	sp|P16621|LAR_DROME Tyrosine-protein phosphatase Lar OS=Drosophila melanogaster GN=Lar PE=1 SV=2	api-miR-1_L-1	1	1	2	GO:0030424(axon);GO:0016021(integral to membrane);GO:0005875(microtubule associated complex);GO:0004725(protein tyrosine phosphatase activity);GO:0004872(receptor activity);GO:0032093(SAM domain binding);GO:0007412(axon target recognition);GO:0007155(cell adhesion);GO:0001700(embryonic development via the syncytial blastoderm);GO:0008045(motor axon guidance);GO:0048477(oogenesis);GO:0008594(photo…
ACYPI062526-RA	aphidbase_2.1b_mRNA	Acyrthosiphon pisum	ACYPI062526-RA	MAGI2	sp|O88382|MAGI2_RAT Membrane-associated guanylate kinase, WW and PDZ domain-containing protein 2 OS=Rattus norvegicus GN=Magi2 PE=1 SV=1	api-miR-1_L-1	1	1	2	GO:0030054(cell junction);GO:0005886(plasma membrane);GO:0043234(protein complex);GO:0045202(synapse);GO:0019717(synaptosome);GO:0030165(PDZ domain binding);GO:0032403(protein complex binding);GO:0051291(protein heterooligomerization);GO:0043113(receptor clustering)	ko04530(Tight junction)
ACYPI063018-RA	aphidbase_2.1b_mRNA	Acyrthosiphon pisum	ACYPI063018-RA	PHF7	sp|Q9BWX1|PHF7_HUMAN PHD finger protein 7 OS=Homo sapiens GN=PHF7 PE=2 SV=1	api-miR-1_L-1	1	1	2	GO:0005634(nucleus);GO:0008270(zinc ion binding)
ACYPI063049-RA	aphidbase_2.1b_mRNA	Acyrthosiphon pisum	ACYPI063049-RA	-	-	api-miR-1_L-1	1	1	2
ACYPI063394-RA	aphidbase_2.1b_mRNA	Acyrthosiphon pisum	ACYPI063394-RA	DSCL	sp|Q9VS29|DSCL_DROME Down syndrome cell adhesion molecule-like protein Dscam2 OS=Drosophila melanogaster GN=Dscam2 PE=2 SV=3	api-miR-1_L-1	1	1	2	GO:0016021(integral to membrane);GO:0007156(homophilic cell adhesion)
ACYPI063399-RA	aphidbase_2.1b_mRNA	Acyrthosiphon pisum	ACYPI063399-RA	-	-	api-miR-1_L-1	1	1	2		ko04080(Neuroactive ligand-receptor interaction)
ACYPI063815-RA	aphidbase_2.1b_mRNA	Acyrthosiphon pisum	ACYPI063815-RA	-	-	api-miR-1_L-1	1	1	2
ACYPI064150-RA	aphidbase_2.1b_mRNA	Acyrthosiphon pisum	ACYPI064150-RA	-	-	api-miR-1_L-1	1	1	2
ACYPI064331-RA	aphidbase_2.1b_mRNA	Acyrthosiphon pisum	ACYPI064331-RA	SCND3	sp|Q6R2W3|SCND3_HUMAN SCAN domain-containing protein 3 OS=Homo sapiens GN=SCAND3 PE=2 SV=1	api-miR-1_L-1	1	1	2	GO:0005634(nucleus);GO:0003677(DNA binding);GO:0046983(protein dimerization activity);GO:0003700(sequence-specific DNA binding transcription factor activity);GO:0015074(DNA integration);GO:0016032(viral reproduction)
ACYPI064419-RA	aphidbase_2.1b_mRNA	Acyrthosiphon pisum	ACYPI064419-RA	POL5	sp|Q8I7P9|POL5_DROME Retrovirus-related Pol polyprotein from transposon opus OS=Drosophila melanogaster GN=pol PE=4 SV=1	api-miR-1_L-1	1	1	2	GO:0005634(nucleus);GO:0003677(DNA binding);GO:0004519(endonuclease activity);GO:0008233(peptidase activity);GO:0003723(RNA binding);GO:0003964(RNA-directed DNA polymerase activity);GO:0015074(DNA integration);GO:0006278(RNA-dependent DNA replication);GO:0006313(transposition, DNA-mediated)	ko00250(Alanine,ko aspartate and glutamate metabolism);ko04146(Peroxisome)
ACYPI064638-RA	aphidbase_2.1b_mRNA	Acyrthosiphon pisum	ACYPI064638-RA	-	-	api-miR-1_L-1	1	1	2
ACYPI064727-RA	aphidbase_2.1b_mRNA	Acyrthosiphon pisum	ACYPI064727-RA	-	-	api-miR-1_L-1	1	1	2
ACYPI064803-RA	aphidbase_2.1b_mRNA	Acyrthosiphon pisum	ACYPI064803-RA	-	-	api-miR-1_L-1	1	1	2
ACYPI065134-RA	aphidbase_2.1b_mRNA	Acyrthosiphon pisum	ACYPI065134-RA	ADAR	sp|Q9NII1|ADAR_DROME Double-stranded RNA-specific editase Adar OS=Drosophila melanogaster GN=Adar PE=1 SV=2	api-miR-1_L-1	1	1	2	GO:0005622(intracellular);GO:0003726(double-stranded RNA adenosine deaminase activity);GO:0003725(double-stranded RNA binding);GO:0046872(metal ion binding);GO:0006382(adenosine to inosine editing);GO:0008344(adult locomotory behavior);GO:0016556(mRNA modification);GO:0006397(mRNA processing);GO:0042391(regulation of membrane potential);GO:0009408(response to heat);GO:0001666(response to hypoxia)…
ACYPI065308-RA	aphidbase_2.1b_mRNA	Acyrthosiphon pisum	ACYPI065308-RA	-	-	api-miR-1_L-1	1	1	2
ACYPI065323-RA	aphidbase_2.1b_mRNA	Acyrthosiphon pisum	ACYPI065323-RA	-	-	api-miR-1_L-1	1	1	2
ACYPI065440-RA	aphidbase_2.1b_mRNA	Acyrthosiphon pisum	ACYPI065440-RA	-	-	api-miR-1_L-1	1	1	2		ko04110(Cell cycle);ko04111(Cell cycle - yeast);ko04120(Ubiquitin mediated proteolysis);ko04914(Progesterone-mediated oocyte maturation)
ACYPI065533-RA	aphidbase_2.1b_mRNA	Acyrthosiphon pisum	ACYPI065533-RA	-	-	api-miR-1_L-1	1	1	2
ACYPI065543-RA	aphidbase_2.1b_mRNA	Acyrthosiphon pisum	ACYPI065543-RA	-	-	api-miR-1_L-1	1	1	2
ACYPI065559-RA	aphidbase_2.1b_mRNA	Acyrthosiphon pisum	ACYPI065559-RA	-	-	api-miR-1_L-1	1	1	2
ACYPI065560-RA	aphidbase_2.1b_mRNA	Acyrthosiphon pisum	ACYPI065560-RA	-	-	api-miR-1_L-1	1	1	2
ACYPI065576-RA	aphidbase_2.1b_mRNA	Acyrthosiphon pisum	ACYPI065576-RA	-	-	api-miR-1_L-1	1	1	2
ACYPI065577-RA	aphidbase_2.1b_mRNA	Acyrthosiphon pisum	ACYPI065577-RA	-	-	api-miR-1_L-1	1	1	2
ACYPI065588-RA	aphidbase_2.1b_mRNA	Acyrthosiphon pisum	ACYPI065588-RA	-	-	api-miR-1_L-1	1	1	2
ACYPI065727-RA	aphidbase_2.1b_mRNA	Acyrthosiphon pisum	ACYPI065727-RA	RTXE	sp|Q9NBX4|RTXE_DROME Probable RNA-directed DNA polymerase from transposon X-element OS=Drosophila melanogaster GN=X-element\ORF2 PE=3 SV=1	api-miR-1_L-1	1	1	2	GO:0003723(RNA binding);GO:0003964(RNA-directed DNA polymerase activity);GO:0006278(RNA-dependent DNA replication);GO:0006313(transposition, DNA-mediated)
ACYPI065768-RA	aphidbase_2.1b_mRNA	Acyrthosiphon pisum	ACYPI065768-RA	-	-	api-miR-1_L-1	1	1	2
ACYPI065791-RA	aphidbase_2.1b_mRNA	Acyrthosiphon pisum	ACYPI065791-RA	-	-	api-miR-1_L-1	1	1	2
ACYPI065846-RA	aphidbase_2.1b_mRNA	Acyrthosiphon pisum	ACYPI065846-RA	-	-	api-miR-1_L-1	1	1	2
ACYPI065957-RA	aphidbase_2.1b_mRNA	Acyrthosiphon pisum	ACYPI065957-RA	LRK1	sp|Q9TZM3|LRK1_CAEEL Leucine-rich repeat serine/threonine-protein kinase 1 OS=Caenorhabditis elegans GN=lrk-1 PE=1 SV=6	api-miR-1_L-1	1	1	2	GO:0005794(Golgi apparatus);GO:0043025(neuronal cell body);GO:0005524(ATP binding);GO:0005525(GTP binding);GO:0046872(metal ion binding);GO:0004674(protein serine/threonine kinase activity);GO:0048846(axon extension involved in axon guidance);GO:0034613(cellular protein localization);GO:0006950(response to stress);GO:0007264(small GTPase mediated signal transduction);GO:0048489(synaptic vesicle t…
ACYPI065963-RA	aphidbase_2.1b_mRNA	Acyrthosiphon pisum	ACYPI065963-RA	SMDC1	sp|Q9NPB0|SMDC1_HUMAN SAYSvFN domain-containing protein 1 OS=Homo sapiens GN=SAYSD1 PE=2 SV=1	api-miR-1_L-1	1	1	2	GO:0016021(integral to membrane)
ACYPI066111-RA	aphidbase_2.1b_mRNA	Acyrthosiphon pisum	ACYPI066111-RA	-	-	api-miR-1_L-1	1	1	2
ACYPI066182-RA	aphidbase_2.1b_mRNA	Acyrthosiphon pisum	ACYPI066182-RA	-	-	api-miR-1_L-1	1	1	2
ACYPI066286-RA	aphidbase_2.1b_mRNA	Acyrthosiphon pisum	ACYPI066286-RA	-	-	api-miR-1_L-1	1	1	2
ACYPI066348-RA	aphidbase_2.1b_mRNA	Acyrthosiphon pisum	ACYPI066348-RA	-	-	api-miR-1_L-1	1	1	2
ACYPI066812-RA	aphidbase_2.1b_mRNA	Acyrthosiphon pisum	ACYPI066812-RA	RTJK	sp|P21328|RTJK_DROME RNA-directed DNA polymerase from mobile element jockey OS=Drosophila melanogaster GN=pol PE=1 SV=1	api-miR-1_L-1	1	1	2	GO:0003723(RNA binding);GO:0003964(RNA-directed DNA polymerase activity);GO:0006278(RNA-dependent DNA replication)
ACYPI066815-RA	aphidbase_2.1b_mRNA	Acyrthosiphon pisum	ACYPI066815-RA	-	-	api-miR-1_L-1	1	1	2
ACYPI066964-RA	aphidbase_2.1b_mRNA	Acyrthosiphon pisum	ACYPI066964-RA	DNM1L	sp|Q7SXN5|DNM1L_DANRE Dynamin-1-like protein OS=Danio rerio GN=dnm1l PE=2 SV=1	api-miR-1_L-1	1	1	2	GO:0005829(cytosol);GO:0016020(membrane);GO:0005525(GTP binding);GO:0003924(GTPase activity)	ko04144(Endocytosis);ko04666(Fc gamma R-mediated phagocytosis);ko05100(Bacterial invasion of epithelial cells)
ACYPI067067-RA	aphidbase_2.1b_mRNA	Acyrthosiphon pisum	ACYPI067067-RA	-	-	api-miR-1_L-1	1	1	2
ACYPI067088-RA	aphidbase_2.1b_mRNA	Acyrthosiphon pisum	ACYPI067088-RA	SETMR	sp|Q53H47|SETMR_HUMAN Histone-lysine N-methyltransferase SETMAR OS=Homo sapiens GN=SETMAR PE=1 SV=1	api-miR-1_L-1	1	1	2	GO:0005694(chromosome);GO:0005634(nucleus);GO:0003677(DNA binding);GO:0004519(endonuclease activity);GO:0018024(histone-lysine N-methyltransferase activity);GO:0004803(transposase activity);GO:0008270(zinc ion binding);GO:0015074(DNA integration);GO:0006281(DNA repair);GO:0006313(transposition, DNA-mediated)	ko00310(Lysine degradation)
ACYPI067168-RA	aphidbase_2.1b_mRNA	Acyrthosiphon pisum	ACYPI067168-RA	-	-	api-miR-1_L-1	1	1	2
ACYPI067196-RA	aphidbase_2.1b_mRNA	Acyrthosiphon pisum	ACYPI067196-RA	RTBS	sp|Q95SX7|RTBS_DROME Probable RNA-directed DNA polymerase from transposon BS OS=Drosophila melanogaster GN=RTase PE=2 SV=1	api-miR-1_L-1	1	1	2	GO:0003723(RNA binding);GO:0003964(RNA-directed DNA polymerase activity);GO:0006278(RNA-dependent DNA replication);GO:0006313(transposition, DNA-mediated)
ACYPI067288-RA	aphidbase_2.1b_mRNA	Acyrthosiphon pisum	ACYPI067288-RA	-	-	api-miR-1_L-1	1	1	2
ACYPI067464-RA	aphidbase_2.1b_mRNA	Acyrthosiphon pisum	ACYPI067464-RA	-	-	api-miR-1_L-1	1	1	2
ACYPI067514-RA	aphidbase_2.1b_mRNA	Acyrthosiphon pisum	ACYPI067514-RA	ARSB	sp|P50429|ARSB_MOUSE Arylsulfatase B OS=Mus musculus GN=Arsb PE=2 SV=3	api-miR-1_L-1	1	1	2	GO:0005764(lysosome);GO:0004065(arylsulfatase activity);GO:0046872(metal ion binding);GO:0003943(N-acetylgalactosamine-4-sulfatase activity)	ko00531(Glycosaminoglycan degradation);ko04142(Lysosome)
ACYPI067685-RA	aphidbase_2.1b_mRNA	Acyrthosiphon pisum	ACYPI067685-RA	PMVK	sp|Q15126|PMVK_HUMAN Phosphomevalonate kinase OS=Homo sapiens GN=PMVK PE=1 SV=3	api-miR-1_L-1	1	1	2	GO:0005829(cytosol);GO:0005777(peroxisome);GO:0005524(ATP binding);GO:0004631(phosphomevalonate kinase activity);GO:0006695(cholesterol biosynthetic process);GO:0006468(protein phosphorylation)	ko00900(Terpenoid backbone biosynthesis)
ACYPI067751-RA	aphidbase_2.1b_mRNA	Acyrthosiphon pisum	ACYPI067751-RA	HSP68	sp|O97125|HSP68_DROME Heat shock protein 68 OS=Drosophila melanogaster GN=Hsp68 PE=1 SV=1	api-miR-1_L-1	1	1	2	GO:0005875(microtubule associated complex);GO:0005524(ATP binding);GO:0008340(determination of adult lifespan);GO:0006950(response to stress)	ko03040(Spliceosome);ko04010(MAPK signaling pathway);ko04144(Endocytosis);ko04612(Antigen processing and presentation)
ACYPI067769-RA	aphidbase_2.1b_mRNA	Acyrthosiphon pisum	ACYPI067769-RA	-	-	api-miR-1_L-1	1	1	2
ACYPI067785-RA	aphidbase_2.1b_mRNA	Acyrthosiphon pisum	ACYPI067785-RA	-	-	api-miR-1_L-1	1	1	2
ACYPI068020-RA	aphidbase_2.1b_mRNA	Acyrthosiphon pisum	ACYPI068020-RA	-	-	api-miR-1_L-1	1	1	2
ACYPI068165-RA	aphidbase_2.1b_mRNA	Acyrthosiphon pisum	ACYPI068165-RA	-	-	api-miR-1_L-1	1	1	2
ACYPI068713-RA	aphidbase_2.1b_mRNA	Acyrthosiphon pisum	ACYPI068713-RA	STNB	sp|Q24212|STNB_DROME Protein stoned-B OS=Drosophila melanogaster GN=stnB PE=1 SV=4	api-miR-1_L-1	1	1	2	GO:0030054(cell junction);GO:0030131(clathrin adaptor complex);GO:0030139(endocytic vesicle);GO:0008021(synaptic vesicle);GO:0005515(protein binding);GO:0006886(intracellular protein transport);GO:0007269(neurotransmitter secretion);GO:0016183(synaptic vesicle coating)	ko03022(Basal transcription factors)
ACYPI068809-RA	aphidbase_2.1b_mRNA	Acyrthosiphon pisum	ACYPI068809-RA	-	-	api-miR-1_L-1	1	1	2
ACYPI068944-RA	aphidbase_2.1b_mRNA	Acyrthosiphon pisum	ACYPI068944-RA	-	-	api-miR-1_L-1	1	1	2
ACYPI069595-RA	aphidbase_2.1b_mRNA	Acyrthosiphon pisum	ACYPI069595-RA	-	-	api-miR-1_L-1	1	1	2
ACYPI069766-RA	aphidbase_2.1b_mRNA	Acyrthosiphon pisum	ACYPI069766-RA	-	-	api-miR-1_L-1	1	1	2
ACYPI069792-RA	aphidbase_2.1b_mRNA	Acyrthosiphon pisum	ACYPI069792-RA	-	-	api-miR-1_L-1	1	1	2
ACYPI069805-RA	aphidbase_2.1b_mRNA	Acyrthosiphon pisum	ACYPI069805-RA	-	-	api-miR-1_L-1	1	1	2
ACYPI069903-RA	aphidbase_2.1b_mRNA	Acyrthosiphon pisum	ACYPI069903-RA	-	-	api-miR-1_L-1	1	1	2
ACYPI069912-RA	aphidbase_2.1b_mRNA	Acyrthosiphon pisum	ACYPI069912-RA	-	-	api-miR-1_L-1	1	1	2
ACYPI070323-RA	aphidbase_2.1b_mRNA	Acyrthosiphon pisum	ACYPI070323-RA	KPCI	sp|P41743|KPCI_HUMAN Protein kinase C iota type OS=Homo sapiens GN=PRKCI PE=1 SV=2	api-miR-1_L-1	1	1	2	GO:0005829(cytosol);GO:0005768(endosome);GO:0005634(nucleus);GO:0000133(polarisome);GO:0005524(ATP binding);GO:0005543(phospholipid binding);GO:0005515(protein binding);GO:0004697(protein kinase C activity);GO:0008270(zinc ion binding);GO:0006916(anti-apoptosis);GO:0032869(cellular response to insulin stimulus);GO:0045197(establishment or maintenance of epithelial cell apical/basal polarity);GO:0…	ko04144(Endocytosis);ko04530(Tight junction);ko04910(Insulin signaling pathway)
ACYPI070418-RA	aphidbase_2.1b_mRNA	Acyrthosiphon pisum	ACYPI070418-RA	EMC3	sp|Q7SXW4|EMC3_DANRE ER membrane protein complex subunit 3 OS=Danio rerio GN=emc3 PE=2 SV=1	api-miR-1_L-1	1	1	2	GO:0016021(integral to membrane);GO:0030140(trans-Golgi network transport vesicle);GO:0045494(photoreceptor cell maintenance);GO:0060041(retina development in camera-type eye)
ACYPI070642-RA	aphidbase_2.1b_mRNA	Acyrthosiphon pisum	ACYPI070642-RA	RTXE	sp|Q9NBX4|RTXE_DROME Probable RNA-directed DNA polymerase from transposon X-element OS=Drosophila melanogaster GN=X-element\ORF2 PE=3 SV=1	api-miR-1_L-1	1	1	2	GO:0003723(RNA binding);GO:0003964(RNA-directed DNA polymerase activity);GO:0006278(RNA-dependent DNA replication);GO:0006313(transposition, DNA-mediated)
ACYPI070805-RA	aphidbase_2.1b_mRNA	Acyrthosiphon pisum	ACYPI070805-RA	-	-	api-miR-1_L-1	1	1	2
ACYPI070842-RA	aphidbase_2.1b_mRNA	Acyrthosiphon pisum	ACYPI070842-RA	POLX	sp|P10978|POLX_TOBAC Retrovirus-related Pol polyprotein from transposon TNT 1-94 OS=Nicotiana tabacum PE=2 SV=1	api-miR-1_L-1	1	1	2	GO:0004190(aspartic-type endopeptidase activity);GO:0003677(DNA binding);GO:0004519(endonuclease activity);GO:0003964(RNA-directed DNA polymerase activity);GO:0008270(zinc ion binding);GO:0015074(DNA integration)
ACYPI070961-RA	aphidbase_2.1b_mRNA	Acyrthosiphon pisum	ACYPI070961-RA	-	-	api-miR-1_L-1	1	1	2
ACYPI071087-RA	aphidbase_2.1b_mRNA	Acyrthosiphon pisum	ACYPI071087-RA	RTBS	sp|Q95SX7|RTBS_DROME Probable RNA-directed DNA polymerase from transposon BS OS=Drosophila melanogaster GN=RTase PE=2 SV=1	api-miR-1_L-1	1	1	2	GO:0003723(RNA binding);GO:0003964(RNA-directed DNA polymerase activity);GO:0006278(RNA-dependent DNA replication);GO:0006313(transposition, DNA-mediated)
ACYPI071178-RA	aphidbase_2.1b_mRNA	Acyrthosiphon pisum	ACYPI071178-RA	LCAP	sp|Q8C129|LCAP_MOUSE Leucyl-cystinyl aminopeptidase OS=Mus musculus GN=Lnpep PE=1 SV=1	api-miR-1_L-1	1	1	2	GO:0012505(endomembrane system);GO:0016021(integral to membrane);GO:0005792(microsome);GO:0048471(perinuclear region of cytoplasm);GO:0005886(plasma membrane);GO:0004177(aminopeptidase activity);GO:0008237(metallopeptidase activity);GO:0005515(protein binding);GO:0008270(zinc ion binding);GO:0030163(protein catabolic process);GO:0006508(proteolysis)	ko04614(Renin-angiotensin system)
ACYPI071449-RA	aphidbase_2.1b_mRNA	Acyrthosiphon pisum	ACYPI071449-RA	-	-	api-miR-1_L-1	1	1	2
ACYPI071593-RA	aphidbase_2.1b_mRNA	Acyrthosiphon pisum	ACYPI071593-RA	-	-	api-miR-1_L-1	1	1	2
ACYPI071738-RA	aphidbase_2.1b_mRNA	Acyrthosiphon pisum	ACYPI071738-RA	-	-	api-miR-1_L-1	1	1	2
ACYPI071814-RA	aphidbase_2.1b_mRNA	Acyrthosiphon pisum	ACYPI071814-RA	-	-	api-miR-1_L-1	1	1	2
ACYPI071879-RA	aphidbase_2.1b_mRNA	Acyrthosiphon pisum	ACYPI071879-RA	RTBS	sp|Q95SX7|RTBS_DROME Probable RNA-directed DNA polymerase from transposon BS OS=Drosophila melanogaster GN=RTase PE=2 SV=1	api-miR-1_L-1	1	1	2	GO:0003723(RNA binding);GO:0003964(RNA-directed DNA polymerase activity);GO:0006278(RNA-dependent DNA replication);GO:0006313(transposition, DNA-mediated)
ACYPI071919-RA	aphidbase_2.1b_mRNA	Acyrthosiphon pisum	ACYPI071919-RA	-	-	api-miR-1_L-1	1	1	2
ACYPI071940-RA	aphidbase_2.1b_mRNA	Acyrthosiphon pisum	ACYPI071940-RA	-	-	api-miR-1_L-1	1	1	2
ACYPI072280-RA	aphidbase_2.1b_mRNA	Acyrthosiphon pisum	ACYPI072280-RA	-	-	api-miR-1_L-1	1	1	2
ACYPI072351-RA	aphidbase_2.1b_mRNA	Acyrthosiphon pisum	ACYPI072351-RA	RTBS	sp|Q95SX7|RTBS_DROME Probable RNA-directed DNA polymerase from transposon BS OS=Drosophila melanogaster GN=RTase PE=2 SV=1	api-miR-1_L-1	1	1	2	GO:0003723(RNA binding);GO:0003964(RNA-directed DNA polymerase activity);GO:0006278(RNA-dependent DNA replication);GO:0006313(transposition, DNA-mediated)
ACYPI072409-RA	aphidbase_2.1b_mRNA	Acyrthosiphon pisum	ACYPI072409-RA	-	-	api-miR-1_L-1	1	1	2
ACYPI072410-RA	aphidbase_2.1b_mRNA	Acyrthosiphon pisum	ACYPI072410-RA	-	-	api-miR-1_L-1	1	1	2
ACYPI072742-RA	aphidbase_2.1b_mRNA	Acyrthosiphon pisum	ACYPI072742-RA	-	-	api-miR-1_L-1	1	1	2
ACYPI073116-RA	aphidbase_2.1b_mRNA	Acyrthosiphon pisum	ACYPI073116-RA	LACB2	sp|Q9VLS9|LACB2_DROME Beta-lactamase-like protein 2 homolog OS=Drosophila melanogaster GN=CG12375 PE=1 SV=1	api-miR-1_L-1	1	1	2	GO:0016787(hydrolase activity);GO:0046872(metal ion binding)
ACYPI073123-RA	aphidbase_2.1b_mRNA	Acyrthosiphon pisum	ACYPI073123-RA	-	-	api-miR-1_L-1	1	1	2
ACYPI073308-RA	aphidbase_2.1b_mRNA	Acyrthosiphon pisum	ACYPI073308-RA	-	-	api-miR-1_L-1	1	1	2
ACYPI073342-RA	aphidbase_2.1b_mRNA	Acyrthosiphon pisum	ACYPI073342-RA	-	-	api-miR-1_L-1	1	1	2
ACYPI073436-RA	aphidbase_2.1b_mRNA	Acyrthosiphon pisum	ACYPI073436-RA	-	-	api-miR-1_L-1	1	1	2
ACYPI073551-RA	aphidbase_2.1b_mRNA	Acyrthosiphon pisum	ACYPI073551-RA	-	-	api-miR-1_L-1	1	1	2
ACYPI073583-RA	aphidbase_2.1b_mRNA	Acyrthosiphon pisum	ACYPI073583-RA	-	-	api-miR-1_L-1	1	1	2
ACYPI073700-RA	aphidbase_2.1b_mRNA	Acyrthosiphon pisum	ACYPI073700-RA	DYRK2	sp|Q92630|DYRK2_HUMAN Dual specificity tyrosine-phosphorylation-regulated kinase 2 OS=Homo sapiens GN=DYRK2 PE=1 SV=3	api-miR-1_L-1	1	1	2	GO:0005737(cytoplasm);GO:0005634(nucleus);GO:0005524(ATP binding);GO:0000287(magnesium ion binding);GO:0030145(manganese ion binding);GO:0004674(protein serine/threonine kinase activity);GO:0004712(protein serine/threonine/tyrosine kinase activity);GO:0004713(protein tyrosine kinase activity);GO:0006915(apoptosis);GO:0042771(DNA damage response, signal transduction by p53 class mediator resulting…
ACYPI073747-RA	aphidbase_2.1b_mRNA	Acyrthosiphon pisum	ACYPI073747-RA	-	-	api-miR-1_L-1	1	1	2
ACYPI073834-RA	aphidbase_2.1b_mRNA	Acyrthosiphon pisum	ACYPI073834-RA	KCTD5	sp|A5PKG7|KCTD5_BOVIN BTB/POZ domain-containing protein KCTD5 OS=Bos taurus GN=KCTD5 PE=2 SV=1	api-miR-1_L-1	1	1	2	GO:0005829(cytosol);GO:0008076(voltage-gated potassium channel complex);GO:0005249(voltage-gated potassium channel activity)
ACYPI080152-RA	aphidbase_2.1b_mRNA	Acyrthosiphon pisum	ACYPI080152-RA	-	-	api-miR-1_L-1	1	1	2
ACYPI080212-RA	aphidbase_2.1b_mRNA	Acyrthosiphon pisum	ACYPI080212-RA	-	-	api-miR-1_L-1	1	1	2
ACYPI080268-RA	aphidbase_2.1b_mRNA	Acyrthosiphon pisum	ACYPI080268-RA	-	-	api-miR-1_L-1	1	1	2
ACYPI080302-RA	aphidbase_2.1b_mRNA	Acyrthosiphon pisum	ACYPI080302-RA	-	-	api-miR-1_L-1	1	1	2
ACYPI080332-RA	aphidbase_2.1b_mRNA	Acyrthosiphon pisum	ACYPI080332-RA	-	-	api-miR-1_L-1	1	1	2		ko00140(Steroid hormone biosynthesis)
ACYPI080639-RA	aphidbase_2.1b_mRNA	Acyrthosiphon pisum	ACYPI080639-RA	-	-	api-miR-1_L-1	1	1	2
ACYPI080716-RA	aphidbase_2.1b_mRNA	Acyrthosiphon pisum	ACYPI080716-RA	-	-	api-miR-1_L-1	1	1	2
ACYPI080773-RA	aphidbase_2.1b_mRNA	Acyrthosiphon pisum	ACYPI080773-RA	-	-	api-miR-1_L-1	1	1	2
ACYPI080802-RA	aphidbase_2.1b_mRNA	Acyrthosiphon pisum	ACYPI080802-RA	-	-	api-miR-1_L-1	1	1	2
ACYPI080883-RA	aphidbase_2.1b_mRNA	Acyrthosiphon pisum	ACYPI080883-RA	-	-	api-miR-1_L-1	1	1	2
ACYPI080913-RA	aphidbase_2.1b_mRNA	Acyrthosiphon pisum	ACYPI080913-RA	-	-	api-miR-1_L-1	1	1	2
ACYPI080933-RA	aphidbase_2.1b_mRNA	Acyrthosiphon pisum	ACYPI080933-RA	SF01	sp|Q15637|SF01_HUMAN Splicing factor 1 OS=Homo sapiens GN=SF1 PE=1 SV=4	api-miR-1_L-1	1	1	2
ACYPI081025-RA	aphidbase_2.1b_mRNA	Acyrthosiphon pisum	ACYPI081025-RA	-	-	api-miR-1_L-1	1	1	2
ACYPI081219-RA	aphidbase_2.1b_mRNA	Acyrthosiphon pisum	ACYPI081219-RA	-	-	api-miR-1_L-1	1	1	2
ACYPI081242-RA	aphidbase_2.1b_mRNA	Acyrthosiphon pisum	ACYPI081242-RA	-	-	api-miR-1_L-1	1	1	2
ACYPI081507-RA	aphidbase_2.1b_mRNA	Acyrthosiphon pisum	ACYPI081507-RA	-	-	api-miR-1_L-1	1	1	2
ACYPI081510-RA	aphidbase_2.1b_mRNA	Acyrthosiphon pisum	ACYPI081510-RA	-	-	api-miR-1_L-1	1	1	2
ACYPI081581-RA	aphidbase_2.1b_mRNA	Acyrthosiphon pisum	ACYPI081581-RA	-	-	api-miR-1_L-1	1	1	2
ACYPI081655-RA	aphidbase_2.1b_mRNA	Acyrthosiphon pisum	ACYPI081655-RA	PNCC	sp|P51967|PNCC_ENTAG Nicotinamide-nucleotide amidohydrolase PncC OS=Enterobacter agglomerans GN=pncC PE=3 SV=1	api-miR-1_L-1	1	1	2
ACYPI081668-RA	aphidbase_2.1b_mRNA	Acyrthosiphon pisum	ACYPI081668-RA	-	-	api-miR-1_L-1	1	1	2
ACYPI082011-RA	aphidbase_2.1b_mRNA	Acyrthosiphon pisum	ACYPI082011-RA	-	-	api-miR-1_L-1	1	1	2
ACYPI082042-RA	aphidbase_2.1b_mRNA	Acyrthosiphon pisum	ACYPI082042-RA	-	-	api-miR-1_L-1	1	1	2
ACYPI082062-RA	aphidbase_2.1b_mRNA	Acyrthosiphon pisum	ACYPI082062-RA	-	-	api-miR-1_L-1	1	1	2
ACYPI082063-RA	aphidbase_2.1b_mRNA	Acyrthosiphon pisum	ACYPI082063-RA	-	-	api-miR-1_L-1	1	1	2
ACYPI082117-RA	aphidbase_2.1b_mRNA	Acyrthosiphon pisum	ACYPI082117-RA	-	-	api-miR-1_L-1	1	1	2
ACYPI082190-RA	aphidbase_2.1b_mRNA	Acyrthosiphon pisum	ACYPI082190-RA	-	-	api-miR-1_L-1	1	1	2
ACYPI082441-RA	aphidbase_2.1b_mRNA	Acyrthosiphon pisum	ACYPI082441-RA	-	-	api-miR-1_L-1	1	1	2
ACYPI082587-RA	aphidbase_2.1b_mRNA	Acyrthosiphon pisum	ACYPI082587-RA	-	-	api-miR-1_L-1	1	1	2
ACYPI082606-RA	aphidbase_2.1b_mRNA	Acyrthosiphon pisum	ACYPI082606-RA	-	-	api-miR-1_L-1	1	1	2
ACYPI082620-RA	aphidbase_2.1b_mRNA	Acyrthosiphon pisum	ACYPI082620-RA	-	-	api-miR-1_L-1	1	1	2
ACYPI082636-RA	aphidbase_2.1b_mRNA	Acyrthosiphon pisum	ACYPI082636-RA	-	-	api-miR-1_L-1	1	1	2
ACYPI082657-RA	aphidbase_2.1b_mRNA	Acyrthosiphon pisum	ACYPI082657-RA	-	-	api-miR-1_L-1	1	1	2
ACYPI082709-RA	aphidbase_2.1b_mRNA	Acyrthosiphon pisum	ACYPI082709-RA	-	-	api-miR-1_L-1	1	1	2
ACYPI082795-RA	aphidbase_2.1b_mRNA	Acyrthosiphon pisum	ACYPI082795-RA	-	-	api-miR-1_L-1	1	1	2
ACYPI082802-RA	aphidbase_2.1b_mRNA	Acyrthosiphon pisum	ACYPI082802-RA	-	-	api-miR-1_L-1	1	1	2
ACYPI082846-RA	aphidbase_2.1b_mRNA	Acyrthosiphon pisum	ACYPI082846-RA	-	-	api-miR-1_L-1	1	1	2
ACYPI082872-RA	aphidbase_2.1b_mRNA	Acyrthosiphon pisum	ACYPI082872-RA	-	-	api-miR-1_L-1	1	1	2
ACYPI082899-RA	aphidbase_2.1b_mRNA	Acyrthosiphon pisum	ACYPI082899-RA	-	-	api-miR-1_L-1	1	1	2
ACYPI083046-RA	aphidbase_2.1b_mRNA	Acyrthosiphon pisum	ACYPI083046-RA	JERKL	sp|Q9Y4A0|JERKL_HUMAN Jerky protein homolog-like OS=Homo sapiens GN=JRKL PE=2 SV=2	api-miR-1_L-1	1	1	2	GO:0000775(chromosome, centromeric region);GO:0005634(nucleus);GO:0003677(DNA binding);GO:0007417(central nervous system development);GO:0006355(regulation of transcription, DNA-dependent)
ACYPI083113-RA	aphidbase_2.1b_mRNA	Acyrthosiphon pisum	ACYPI083113-RA	-	-	api-miR-1_L-1	1	1	2
ACYPI083192-RA	aphidbase_2.1b_mRNA	Acyrthosiphon pisum	ACYPI083192-RA	RIR1	sp|P07742|RIR1_MOUSE Ribonucleoside-diphosphate reductase large subunit OS=Mus musculus GN=Rrm1 PE=1 SV=2	api-miR-1_L-1	1	1	2	GO:0005971(ribonucleoside-diphosphate reductase complex);GO:0005524(ATP binding);GO:0005515(protein binding);GO:0004748(ribonucleoside-diphosphate reductase activity);GO:0009263(deoxyribonucleotide biosynthetic process);GO:0006260(DNA replication);GO:0051290(protein heterotetramerization)	ko00230(Purine metabolism);ko00240(Pyrimidine metabolism);ko00480(Glutathione metabolism)
ACYPI083339-RA	aphidbase_2.1b_mRNA	Acyrthosiphon pisum	ACYPI083339-RA	-	-	api-miR-1_L-1	1	1	2
ACYPI083485-RA	aphidbase_2.1b_mRNA	Acyrthosiphon pisum	ACYPI083485-RA	-	-	api-miR-1_L-1	1	1	2
ACYPI083520-RA	aphidbase_2.1b_mRNA	Acyrthosiphon pisum	ACYPI083520-RA	CTR9	sp|Q6PD62|CTR9_HUMAN RNA polymerase-associated protein CTR9 homolog OS=Homo sapiens GN=CTR9 PE=1 SV=1	api-miR-1_L-1	1	1	2	GO:0016593(Cdc73/Paf1 complex);GO:0016607(nuclear speck);GO:0033523(histone H2B ubiquitination);GO:0010390(histone monoubiquitination)
ACYPI083607-RA	aphidbase_2.1b_mRNA	Acyrthosiphon pisum	ACYPI083607-RA	RTF21	sp|Q05654|RTF21_SCHPO Retrotransposable element Tf2 155 kDa protein type 1 OS=Schizosaccharomyces pombe (strain 972 / ATCC 24843) GN=Tf2-1 PE=4 SV=1	api-miR-1_L-1	1	1	2	GO:0005634(nucleus);GO:0004190(aspartic-type endopeptidase activity);GO:0003677(DNA binding);GO:0003723(RNA binding);GO:0003964(RNA-directed DNA polymerase activity);GO:0033554(cellular response to stress);GO:0015074(DNA integration);GO:0006508(proteolysis);GO:0006278(RNA-dependent DNA replication)
ACYPI083780-RA	aphidbase_2.1b_mRNA	Acyrthosiphon pisum	ACYPI083780-RA	-	-	api-miR-1_L-1	1	1	2
ACYPI083888-RA	aphidbase_2.1b_mRNA	Acyrthosiphon pisum	ACYPI083888-RA	-	-	api-miR-1_L-1	1	1	2
ACYPI083939-RA	aphidbase_2.1b_mRNA	Acyrthosiphon pisum	ACYPI083939-RA	-	-	api-miR-1_L-1	1	1	2
ACYPI083949-RA	aphidbase_2.1b_mRNA	Acyrthosiphon pisum	ACYPI083949-RA	-	-	api-miR-1_L-1	1	1	2
ACYPI083989-RA	aphidbase_2.1b_mRNA	Acyrthosiphon pisum	ACYPI083989-RA	MGRN1	sp|Q5XIQ4|MGRN1_RAT E3 ubiquitin-protein ligase MGRN1 OS=Rattus norvegicus GN=Mgrn1 PE=2 SV=1	api-miR-1_L-1	1	1	2	GO:0005829(cytosol);GO:0005769(early endosome);GO:0005886(plasma membrane);GO:0004842(ubiquitin-protein ligase activity);GO:0008270(zinc ion binding);GO:0043951(negative regulation of cAMP-mediated signaling);GO:0045744(negative regulation of G-protein coupled receptor protein signaling pathway)	ko04120(Ubiquitin mediated proteolysis)
ACYPI084070-RA	aphidbase_2.1b_mRNA	Acyrthosiphon pisum	ACYPI084070-RA	-	-	api-miR-1_L-1	1	1	2
ACYPI084141-RA	aphidbase_2.1b_mRNA	Acyrthosiphon pisum	ACYPI084141-RA	-	-	api-miR-1_L-1	1	1	2
ACYPI084297-RA	aphidbase_2.1b_mRNA	Acyrthosiphon pisum	ACYPI084297-RA	EMC3	sp|Q7SXW4|EMC3_DANRE ER membrane protein complex subunit 3 OS=Danio rerio GN=emc3 PE=2 SV=1	api-miR-1_L-1	1	1	2	GO:0016021(integral to membrane);GO:0030140(trans-Golgi network transport vesicle);GO:0045494(photoreceptor cell maintenance);GO:0060041(retina development in camera-type eye)
ACYPI084446-RA	aphidbase_2.1b_mRNA	Acyrthosiphon pisum	ACYPI084446-RA	-	-	api-miR-1_L-1	1	1	2
ACYPI084509-RA	aphidbase_2.1b_mRNA	Acyrthosiphon pisum	ACYPI084509-RA	-	-	api-miR-1_L-1	1	1	2
ACYPI084537-RA	aphidbase_2.1b_mRNA	Acyrthosiphon pisum	ACYPI084537-RA	FSH	sp|P13709|FSH_DROME Homeotic protein female sterile OS=Drosophila melanogaster GN=fs(1)h PE=1 SV=2	api-miR-1_L-1	1	1	2	GO:0016021(integral to membrane);GO:0045892(negative regulation of transcription, DNA-dependent);GO:0007362(terminal region determination)
ACYPI084619-RA	aphidbase_2.1b_mRNA	Acyrthosiphon pisum	ACYPI084619-RA	-	-	api-miR-1_L-1	1	1	2
ACYPI084624-RA	aphidbase_2.1b_mRNA	Acyrthosiphon pisum	ACYPI084624-RA	-	-	api-miR-1_L-1	1	1	2
ACYPI084625-RA	aphidbase_2.1b_mRNA	Acyrthosiphon pisum	ACYPI084625-RA	-	-	api-miR-1_L-1	1	1	2
ACYPI084666-RA	aphidbase_2.1b_mRNA	Acyrthosiphon pisum	ACYPI084666-RA	-	-	api-miR-1_L-1	1	1	2
ACYPI084708-RA	aphidbase_2.1b_mRNA	Acyrthosiphon pisum	ACYPI084708-RA	-	-	api-miR-1_L-1	1	1	2
ACYPI084840-RA	aphidbase_2.1b_mRNA	Acyrthosiphon pisum	ACYPI084840-RA	IF4A3	sp|Q2NL22|IF4A3_BOVIN Eukaryotic initiation factor 4A-III OS=Bos taurus GN=EIF4A3 PE=2 SV=3	api-miR-1_L-1	1	1	2	GO:0005737(cytoplasm);GO:0016607(nuclear speck);GO:0005524(ATP binding);GO:0006397(mRNA processing);GO:0051028(mRNA transport);GO:0000184(nuclear-transcribed mRNA catabolic process, nonsense-mediated decay);GO:0008380(RNA splicing);GO:0006364(rRNA processing)
ACYPI084856-RA	aphidbase_2.1b_mRNA	Acyrthosiphon pisum	ACYPI084856-RA	-	-	api-miR-1_L-1	1	1	2
ACYPI084858-RA	aphidbase_2.1b_mRNA	Acyrthosiphon pisum	ACYPI084858-RA	-	-	api-miR-1_L-1	1	1	2
ACYPI084886-RA	aphidbase_2.1b_mRNA	Acyrthosiphon pisum	ACYPI084886-RA	-	-	api-miR-1_L-1	1	1	2
ACYPI084905-RA	aphidbase_2.1b_mRNA	Acyrthosiphon pisum	ACYPI084905-RA	-	-	api-miR-1_L-1	1	1	2
ACYPI084933-RA	aphidbase_2.1b_mRNA	Acyrthosiphon pisum	ACYPI084933-RA	-	-	api-miR-1_L-1	1	1	2
ACYPI084939-RA	aphidbase_2.1b_mRNA	Acyrthosiphon pisum	ACYPI084939-RA	-	-	api-miR-1_L-1	1	1	2
ACYPI085123-RA	aphidbase_2.1b_mRNA	Acyrthosiphon pisum	ACYPI085123-RA	-	-	api-miR-1_L-1	1	1	2
ACYPI085159-RA	aphidbase_2.1b_mRNA	Acyrthosiphon pisum	ACYPI085159-RA	SCND3	sp|Q6R2W3|SCND3_HUMAN SCAN domain-containing protein 3 OS=Homo sapiens GN=SCAND3 PE=2 SV=1	api-miR-1_L-1	1	1	2	GO:0005634(nucleus);GO:0003677(DNA binding);GO:0046983(protein dimerization activity);GO:0003700(sequence-specific DNA binding transcription factor activity);GO:0015074(DNA integration);GO:0016032(viral reproduction)
ACYPI085166-RA	aphidbase_2.1b_mRNA	Acyrthosiphon pisum	ACYPI085166-RA	-	-	api-miR-1_L-1	1	1	2
ACYPI085242-RA	aphidbase_2.1b_mRNA	Acyrthosiphon pisum	ACYPI085242-RA	POL	sp|Q7TD08|POL_CYLCV Enzymatic polyprotein OS=Cestrum yellow leaf curling virus GN=ORF V PE=3 SV=1	api-miR-1_L-1	1	1	2	GO:0004190(aspartic-type endopeptidase activity);GO:0004519(endonuclease activity);GO:0046872(metal ion binding);GO:0003723(RNA binding);GO:0003964(RNA-directed DNA polymerase activity);GO:0006508(proteolysis);GO:0006278(RNA-dependent DNA replication)
ACYPI085249-RA	aphidbase_2.1b_mRNA	Acyrthosiphon pisum	ACYPI085249-RA	-	-	api-miR-1_L-1	1	1	2
ACYPI085281-RA	aphidbase_2.1b_mRNA	Acyrthosiphon pisum	ACYPI085281-RA	-	-	api-miR-1_L-1	1	1	2
ACYPI085301-RA	aphidbase_2.1b_mRNA	Acyrthosiphon pisum	ACYPI085301-RA	TMPS6	sp|Q9DBI0|TMPS6_MOUSE Transmembrane protease serine 6 OS=Mus musculus GN=Tmprss6 PE=1 SV=4	api-miR-1_L-1	1	1	2	GO:0016021(integral to membrane);GO:0005886(plasma membrane);GO:0004252(serine-type endopeptidase activity);GO:0042730(fibrinolysis);GO:0006508(proteolysis)
ACYPI085326-RA	aphidbase_2.1b_mRNA	Acyrthosiphon pisum	ACYPI085326-RA	-	-	api-miR-1_L-1	1	1	2
ACYPI085344-RA	aphidbase_2.1b_mRNA	Acyrthosiphon pisum	ACYPI085344-RA	-	-	api-miR-1_L-1	1	1	2
ACYPI085402-RA	aphidbase_2.1b_mRNA	Acyrthosiphon pisum	ACYPI085402-RA	-	-	api-miR-1_L-1	1	1	2
ACYPI085487-RA	aphidbase_2.1b_mRNA	Acyrthosiphon pisum	ACYPI085487-RA	CP4C3	sp|Q9VA27|CP4C3_DROME Cytochrome P450 4c3 OS=Drosophila melanogaster GN=Cyp4c3 PE=2 SV=1	api-miR-1_L-1	1	1	2	GO:0005789(endoplasmic reticulum membrane);GO:0005792(microsome);GO:0009055(electron carrier activity);GO:0020037(heme binding);GO:0004497(monooxygenase activity);GO:0016705(oxidoreductase activity, acting on paired donors, with incorporation or reduction of molecular oxygen)	ko00361(gamma-Hexachlorocyclohexane degradation);ko00626(Naphthalene and anthracene degradation);ko00903(Limonene and pinene degradation);ko00945(Stilbenoid,ko diarylheptanoid and gingerol biosynthesis)
ACYPI085616-RA	aphidbase_2.1b_mRNA	Acyrthosiphon pisum	ACYPI085616-RA	-	-	api-miR-1_L-1	1	1	2
ACYPI085617-RA	aphidbase_2.1b_mRNA	Acyrthosiphon pisum	ACYPI085617-RA	-	-	api-miR-1_L-1	1	1	2
ACYPI085762-RA	aphidbase_2.1b_mRNA	Acyrthosiphon pisum	ACYPI085762-RA	-	-	api-miR-1_L-1	1	1	2
ACYPI085816-RA	aphidbase_2.1b_mRNA	Acyrthosiphon pisum	ACYPI085816-RA	ALG1	sp|Q921Q3|ALG1_MOUSE Chitobiosyldiphosphodolichol beta-mannosyltransferase OS=Mus musculus GN=Alg1 PE=2 SV=3	api-miR-1_L-1	1	1	2	GO:0005789(endoplasmic reticulum membrane);GO:0016021(integral to membrane);GO:0004578(chitobiosyldiphosphodolichol beta-mannosyltransferase activity);GO:0009058(biosynthetic process)	ko00510(N-Glycan biosynthesis)
ACYPI085920-RA	aphidbase_2.1b_mRNA	Acyrthosiphon pisum	ACYPI085920-RA	-	-	api-miR-1_L-1	1	1	2
ACYPI085971-RA	aphidbase_2.1b_mRNA	Acyrthosiphon pisum	ACYPI085971-RA	-	-	api-miR-1_L-1	1	1	2
ACYPI086092-RA	aphidbase_2.1b_mRNA	Acyrthosiphon pisum	ACYPI086092-RA	ALKJ	sp|Q9WWW2|ALKJ_PSEPU Alcohol dehydrogenase [acceptor] OS=Pseudomonas putida GN=alkJ PE=3 SV=1	api-miR-1_L-1	1	1	2	GO:0005886(plasma membrane);GO:0008812(choline dehydrogenase activity);GO:0050660(flavin adenine dinucleotide binding);GO:0006066(alcohol metabolic process)	ko00260(Glycine,ko serine and threonine metabolism)
ACYPI086105-RA	aphidbase_2.1b_mRNA	Acyrthosiphon pisum	ACYPI086105-RA	RTXE	sp|Q9NBX4|RTXE_DROME Probable RNA-directed DNA polymerase from transposon X-element OS=Drosophila melanogaster GN=X-element\ORF2 PE=3 SV=1	api-miR-1_L-1	1	1	2	GO:0003723(RNA binding);GO:0003964(RNA-directed DNA polymerase activity);GO:0006278(RNA-dependent DNA replication);GO:0006313(transposition, DNA-mediated)	ko00230(Purine metabolism);ko00240(Pyrimidine metabolism);ko03020(RNA polymerase);ko05016(Huntington's disease)
ACYPI086303-RA	aphidbase_2.1b_mRNA	Acyrthosiphon pisum	ACYPI086303-RA	-	-	api-miR-1_L-1	1	1	2
ACYPI086343-RA	aphidbase_2.1b_mRNA	Acyrthosiphon pisum	ACYPI086343-RA	-	-	api-miR-1_L-1	1	1	2
ACYPI086443-RA	aphidbase_2.1b_mRNA	Acyrthosiphon pisum	ACYPI086443-RA	-	-	api-miR-1_L-1	1	1	2
ACYPI086469-RA	aphidbase_2.1b_mRNA	Acyrthosiphon pisum	ACYPI086469-RA	-	-	api-miR-1_L-1	1	1	2
ACYPI086530-RA	aphidbase_2.1b_mRNA	Acyrthosiphon pisum	ACYPI086530-RA	-	-	api-miR-1_L-1	1	1	2
ACYPI086628-RA	aphidbase_2.1b_mRNA	Acyrthosiphon pisum	ACYPI086628-RA	-	-	api-miR-1_L-1	1	1	2
ACYPI086970-RA	aphidbase_2.1b_mRNA	Acyrthosiphon pisum	ACYPI086970-RA	-	-	api-miR-1_L-1	1	1	2
ACYPI087025-RA	aphidbase_2.1b_mRNA	Acyrthosiphon pisum	ACYPI087025-RA	-	-	api-miR-1_L-1	1	1	2
ACYPI087032-RA	aphidbase_2.1b_mRNA	Acyrthosiphon pisum	ACYPI087032-RA	-	-	api-miR-1_L-1	1	1	2
ACYPI087089-RA	aphidbase_2.1b_mRNA	Acyrthosiphon pisum	ACYPI087089-RA	DCR1	sp|Q9VCU9|DCR1_DROME Endoribonuclease Dcr-1 OS=Drosophila melanogaster GN=Dcr-1 PE=1 SV=1	api-miR-1_L-1	1	1	2	GO:0005737(cytoplasm);GO:0016442(RNA-induced silencing complex);GO:0005524(ATP binding);GO:0016443(bidentate ribonuclease III activity);GO:0003725(double-stranded RNA binding);GO:0004386(helicase activity);GO:0046872(metal ion binding);GO:0005515(protein binding);GO:0048813(dendrite morphogenesis);GO:0033227(dsRNA transport);GO:0042078(germ-line stem cell division);GO:0045448(mitotic cell cycle, …
ACYPI087155-RA	aphidbase_2.1b_mRNA	Acyrthosiphon pisum	ACYPI087155-RA	-	-	api-miR-1_L-1	1	1	2
ACYPI087182-RA	aphidbase_2.1b_mRNA	Acyrthosiphon pisum	ACYPI087182-RA	SCND3	sp|Q6R2W3|SCND3_HUMAN SCAN domain-containing protein 3 OS=Homo sapiens GN=SCAND3 PE=2 SV=1	api-miR-1_L-1	1	1	2	GO:0005634(nucleus);GO:0003677(DNA binding);GO:0046983(protein dimerization activity);GO:0003700(sequence-specific DNA binding transcription factor activity);GO:0015074(DNA integration);GO:0016032(viral reproduction)
ACYPI087217-RA	aphidbase_2.1b_mRNA	Acyrthosiphon pisum	ACYPI087217-RA	-	-	api-miR-1_L-1	1	1	2
ACYPI087262-RA	aphidbase_2.1b_mRNA	Acyrthosiphon pisum	ACYPI087262-RA	-	-	api-miR-1_L-1	1	1	2
ACYPI087324-RA	aphidbase_2.1b_mRNA	Acyrthosiphon pisum	ACYPI087324-RA	EBI	sp|Q95RJ9|EBI_DROME F-box-like/WD repeat-containing protein ebi OS=Drosophila melanogaster GN=ebi PE=1 SV=2	api-miR-1_L-1	1	1	2	GO:0005634(nucleus);GO:0005515(protein binding);GO:0007049(cell cycle);GO:0042676(compound eye cone cell fate commitment);GO:0007173(epidermal growth factor receptor signaling pathway);GO:0007219(Notch signaling pathway);GO:0042058(regulation of epidermal growth factor receptor signaling pathway);GO:0030162(regulation of proteolysis);GO:0007601(visual perception)	ko04310(Wnt signaling pathway)
ACYPI087383-RA	aphidbase_2.1b_mRNA	Acyrthosiphon pisum	ACYPI087383-RA	-	-	api-miR-1_L-1	1	1	2
ACYPI087454-RA	aphidbase_2.1b_mRNA	Acyrthosiphon pisum	ACYPI087454-RA	-	-	api-miR-1_L-1	1	1	2
ACYPI087461-RA	aphidbase_2.1b_mRNA	Acyrthosiphon pisum	ACYPI087461-RA	-	-	api-miR-1_L-1	1	1	2
ACYPI087557-RA	aphidbase_2.1b_mRNA	Acyrthosiphon pisum	ACYPI087557-RA	-	-	api-miR-1_L-1	1	1	2
ACYPI087577-RA	aphidbase_2.1b_mRNA	Acyrthosiphon pisum	ACYPI087577-RA	-	-	api-miR-1_L-1	1	1	2
ACYPI087772-RA	aphidbase_2.1b_mRNA	Acyrthosiphon pisum	ACYPI087772-RA	SYSC	sp|Q4R4U9|SYSC_MACFA Serine--tRNA ligase, cytoplasmic OS=Macaca fascicularis GN=SARS PE=2 SV=3	api-miR-1_L-1	1	1	2	GO:0005737(cytoplasm);GO:0005524(ATP binding);GO:0004828(serine-tRNA ligase activity);GO:0006434(seryl-tRNA aminoacylation)	ko00970(Aminoacyl-tRNA biosynthesis)
ACYPI087817-RA	aphidbase_2.1b_mRNA	Acyrthosiphon pisum	ACYPI087817-RA	-	-	api-miR-1_L-1	1	1	2
ACYPI087882-RA	aphidbase_2.1b_mRNA	Acyrthosiphon pisum	ACYPI087882-RA	-	-	api-miR-1_L-1	1	1	2
ACYPI087909-RA	aphidbase_2.1b_mRNA	Acyrthosiphon pisum	ACYPI087909-RA	-	-	api-miR-1_L-1	1	1	2
ACYPI088144-RA	aphidbase_2.1b_mRNA	Acyrthosiphon pisum	ACYPI088144-RA	-	-	api-miR-1_L-1	1	1	2
ACYPI088233-RA	aphidbase_2.1b_mRNA	Acyrthosiphon pisum	ACYPI088233-RA	TIGD7	sp|Q6NT04|TIGD7_HUMAN Tigger transposable element-derived protein 7 OS=Homo sapiens GN=TIGD7 PE=2 SV=1	api-miR-1_L-1	1	1	2	GO:0000775(chromosome, centromeric region);GO:0005634(nucleus);GO:0003677(DNA binding);GO:0006355(regulation of transcription, DNA-dependent)
ACYPI088245-RA	aphidbase_2.1b_mRNA	Acyrthosiphon pisum	ACYPI088245-RA	-	-	api-miR-1_L-1	1	1	2
ACYPI088372-RA	aphidbase_2.1b_mRNA	Acyrthosiphon pisum	ACYPI088372-RA	CHN	sp|Q7YU81|CHN_DROME Protein charlatan OS=Drosophila melanogaster GN=chn PE=2 SV=3	api-miR-1_L-1	1	1	2	GO:0005634(nucleus);GO:0005515(protein binding);GO:0043565(sequence-specific DNA binding);GO:0003705(sequence-specific enhancer binding RNA polymerase II transcription factor activity);GO:0008270(zinc ion binding);GO:0001700(embryonic development via the syncytial blastoderm);GO:0042683(negative regulation of compound eye cone cell fate specification);GO:0007422(peripheral nervous system developm…
ACYPI088586-RA	aphidbase_2.1b_mRNA	Acyrthosiphon pisum	ACYPI088586-RA	-	-	api-miR-1_L-1	1	1	2
ACYPI088592-RA	aphidbase_2.1b_mRNA	Acyrthosiphon pisum	ACYPI088592-RA	-	-	api-miR-1_L-1	1	1	2
ACYPI088812-RA	aphidbase_2.1b_mRNA	Acyrthosiphon pisum	ACYPI088812-RA	-	-	api-miR-1_L-1	1	1	2
ACYPI088840-RA	aphidbase_2.1b_mRNA	Acyrthosiphon pisum	ACYPI088840-RA	CMKMT	sp|B0K012|CMKMT_RAT Calmodulin-lysine N-methyltransferase OS=Rattus norvegicus GN=Camkmt PE=1 SV=1	api-miR-1_L-1	1	1	2	GO:0005737(cytoplasm);GO:0018025(calmodulin-lysine N-methyltransferase activity)
ACYPI089020-RA	aphidbase_2.1b_mRNA	Acyrthosiphon pisum	ACYPI089020-RA	-	-	api-miR-1_L-1	1	1	2
ACYPI089101-RA	aphidbase_2.1b_mRNA	Acyrthosiphon pisum	ACYPI089101-RA	RTBS	sp|Q95SX7|RTBS_DROME Probable RNA-directed DNA polymerase from transposon BS OS=Drosophila melanogaster GN=RTase PE=2 SV=1	api-miR-1_L-1	1	1	2	GO:0003723(RNA binding);GO:0003964(RNA-directed DNA polymerase activity);GO:0006278(RNA-dependent DNA replication);GO:0006313(transposition, DNA-mediated)	ko00230(Purine metabolism);ko00240(Pyrimidine metabolism);ko03020(RNA polymerase);ko05016(Huntington's disease)
ACYPI089122-RA	aphidbase_2.1b_mRNA	Acyrthosiphon pisum	ACYPI089122-RA	-	-	api-miR-1_L-1	1	1	2
ACYPI089162-RA	aphidbase_2.1b_mRNA	Acyrthosiphon pisum	ACYPI089162-RA	AUXI	sp|Q80TZ3|AUXI_MOUSE Putative tyrosine-protein phosphatase auxilin OS=Mus musculus GN=Dnajc6 PE=2 SV=2	api-miR-1_L-1	1	1	2	GO:0031072(heat shock protein binding);GO:0004725(protein tyrosine phosphatase activity);GO:0017124(SH3 domain binding)
ACYPI089194-RA	aphidbase_2.1b_mRNA	Acyrthosiphon pisum	ACYPI089194-RA	-	-	api-miR-1_L-1	1	1	2
ACYPI089266-RA	aphidbase_2.1b_mRNA	Acyrthosiphon pisum	ACYPI089266-RA	ZN707	sp|Q96C28|ZN707_HUMAN Zinc finger protein 707 OS=Homo sapiens GN=ZNF707 PE=2 SV=2	api-miR-1_L-1	1	1	2	GO:0005634(nucleus);GO:0003677(DNA binding);GO:0008270(zinc ion binding);GO:0006355(regulation of transcription, DNA-dependent);GO:0006351(transcription, DNA-dependent)	ko03060(Protein export)
ACYPI089299-RA	aphidbase_2.1b_mRNA	Acyrthosiphon pisum	ACYPI089299-RA	TOPK	sp|Q96KB5|TOPK_HUMAN Lymphokine-activated killer T-cell-originated protein kinase OS=Homo sapiens GN=PBK PE=1 SV=3	api-miR-1_L-1	1	1	2	GO:0005524(ATP binding);GO:0005515(protein binding);GO:0004674(protein serine/threonine kinase activity);GO:0007067(mitosis)
ACYPI089389-RA	aphidbase_2.1b_mRNA	Acyrthosiphon pisum	ACYPI089389-RA	-	-	api-miR-1_L-1	1	1	2
ACYPI089484-RA	aphidbase_2.1b_mRNA	Acyrthosiphon pisum	ACYPI089484-RA	LACB2	sp|Q1LZ83|LACB2_BOVIN Beta-lactamase-like protein 2 OS=Bos taurus GN=LACTB2 PE=2 SV=1	api-miR-1_L-1	1	1	2	GO:0016787(hydrolase activity);GO:0046872(metal ion binding)
ACYPI20795-RA	aphidbase_2.1b_mRNA	Acyrthosiphon pisum	ACYPI20795-RA	-	-	api-miR-1_L-1	1	1	2
ACYPI20891-RA	aphidbase_2.1b_mRNA	Acyrthosiphon pisum	ACYPI20891-RA	-	-	api-miR-1_L-1	1	1	2
ACYPI20990-RA	aphidbase_2.1b_mRNA	Acyrthosiphon pisum	ACYPI20990-RA	YRD6	sp|Q09575|YRD6_CAEEL Uncharacterized protein K02A2.6 OS=Caenorhabditis elegans GN=K02A2.6 PE=2 SV=1	api-miR-1_L-1	1	1	2	GO:0003677(DNA binding);GO:0003723(RNA binding);GO:0003964(RNA-directed DNA polymerase activity);GO:0008270(zinc ion binding);GO:0015074(DNA integration);GO:0006278(RNA-dependent DNA replication)	ko00250(Alanine,ko aspartate and glutamate metabolism);ko04146(Peroxisome)
ACYPI21002-RA	aphidbase_2.1b_mRNA	Acyrthosiphon pisum	ACYPI21002-RA	UBE2O	sp|Q6ZPJ3|UBE2O_MOUSE Ubiquitin-conjugating enzyme E2 O OS=Mus musculus GN=Ube2o PE=1 SV=3	api-miR-1_L-1	1	1	2	GO:0005524(ATP binding);GO:0004842(ubiquitin-protein ligase activity)	ko04120(Ubiquitin mediated proteolysis)
ACYPI21256-RA	aphidbase_2.1b_mRNA	Acyrthosiphon pisum	ACYPI21256-RA	Y2R2	sp|P16425|Y2R2_DROME Putative 115 kDa protein in type-1 retrotransposable element R1DM OS=Drosophila melanogaster PE=4 SV=1	api-miR-1_L-1	1	1	2	GO:0003723(RNA binding);GO:0003964(RNA-directed DNA polymerase activity);GO:0006278(RNA-dependent DNA replication)
ACYPI21355-RA	aphidbase_2.1b_mRNA	Acyrthosiphon pisum	ACYPI21355-RA	ANR50	sp|Q9ULJ7|ANR50_HUMAN Ankyrin repeat domain-containing protein 50 OS=Homo sapiens GN=ANKRD50 PE=1 SV=4	api-miR-1_L-1	1	1	2
ACYPI21382-RA	aphidbase_2.1b_mRNA	Acyrthosiphon pisum	ACYPI21382-RA	-	-	api-miR-1_L-1	1	1	2
ACYPI21385-RA	aphidbase_2.1b_mRNA	Acyrthosiphon pisum	ACYPI21385-RA	-	-	api-miR-1_L-1	1	1	2
ACYPI21437-RA	aphidbase_2.1b_mRNA	Acyrthosiphon pisum	ACYPI21437-RA	ZN541	sp|Q9H0D2|ZN541_HUMAN Zinc finger protein 541 OS=Homo sapiens GN=ZNF541 PE=2 SV=2	api-miR-1_L-1	1	1	2	GO:0005634(nucleus);GO:0003677(DNA binding);GO:0008270(zinc ion binding);GO:0030154(cell differentiation);GO:0007275(multicellular organismal development);GO:0006355(regulation of transcription, DNA-dependent);GO:0007283(spermatogenesis);GO:0006351(transcription, DNA-dependent)
ACYPI21453-RA	aphidbase_2.1b_mRNA	Acyrthosiphon pisum	ACYPI21453-RA	LATA	sp|G0LXV8|LATA_LATHA Alpha-latrotoxin-Lh1a (Fragment) OS=Latrodectus hasseltii PE=1 SV=2	api-miR-1_L-1	1	1	2
ACYPI21611-RA	aphidbase_2.1b_mRNA	Acyrthosiphon pisum	ACYPI21611-RA	ATOH8	sp|Q96SQ7|ATOH8_HUMAN Protein atonal homolog 8 OS=Homo sapiens GN=ATOH8 PE=2 SV=2	api-miR-1_L-1	1	1	2	GO:0005634(nucleus);GO:0003677(DNA binding);GO:0030154(cell differentiation);GO:0007399(nervous system development);GO:0006355(regulation of transcription, DNA-dependent);GO:0006351(transcription, DNA-dependent)
ACYPI21657-RA	aphidbase_2.1b_mRNA	Acyrthosiphon pisum	ACYPI21657-RA	-	-	api-miR-1_L-1	1	1	2
ACYPI21666-RA	aphidbase_2.1b_mRNA	Acyrthosiphon pisum	ACYPI21666-RA	LIPP	sp|Q64425|LIPP_MYOCO Pancreatic triacylglycerol lipase (Fragment) OS=Myocastor coypus GN=PNLIP PE=2 SV=1	api-miR-1_L-1	1	1	2	GO:0005576(extracellular region);GO:0050253(retinyl-palmitate esterase activity);GO:0004806(triglyceride lipase activity);GO:0016042(lipid catabolic process)	ko00561(Glycerolipid metabolism);ko03320(PPAR signaling pathway);ko05010(Alzheimer's disease)
ACYPI21820-RA	aphidbase_2.1b_mRNA	Acyrthosiphon pisum	ACYPI21820-RA	-	-	api-miR-1_L-1	1	1	2
ACYPI21858-RA	aphidbase_2.1b_mRNA	Acyrthosiphon pisum	ACYPI21858-RA	-	-	api-miR-1_L-1	1	1	2
ACYPI21887-RA	aphidbase_2.1b_mRNA	Acyrthosiphon pisum	ACYPI21887-RA	SMCA2	sp|P51531|SMCA2_HUMAN Probable global transcription activator SNF2L2 OS=Homo sapiens GN=SMARCA2 PE=1 SV=2	api-miR-1_L-1	1	1	2	GO:0045111(intermediate filament cytoskeleton);GO:0071565(nBAF complex);GO:0071564(npBAF complex);GO:0000790(nuclear chromatin);GO:0005654(nucleoplasm);GO:0016514(SWI/SNF complex);GO:0071778(WINAC complex);GO:0005524(ATP binding);GO:0008094(DNA-dependent ATPase activity);GO:0004386(helicase activity);GO:0005515(protein binding);GO:0001105(RNA polymerase II transcription coactivator activity);GO:0…
ACYPI21894-RA	aphidbase_2.1b_mRNA	Acyrthosiphon pisum	ACYPI21894-RA	-	-	api-miR-1_L-1	1	1	2
ACYPI21979-RA	aphidbase_2.1b_mRNA	Acyrthosiphon pisum	ACYPI21979-RA	-	-	api-miR-1_L-1	1	1	2
ACYPI22169-RA	aphidbase_2.1b_mRNA	Acyrthosiphon pisum	ACYPI22169-RA	-	-	api-miR-1_L-1	1	1	2
ACYPI22237-RA	aphidbase_2.1b_mRNA	Acyrthosiphon pisum	ACYPI22237-RA	-	-	api-miR-1_L-1	1	1	2
ACYPI22539-RA	aphidbase_2.1b_mRNA	Acyrthosiphon pisum	ACYPI22539-RA	-	-	api-miR-1_L-1	1	1	2
ACYPI22670-RA	aphidbase_2.1b_mRNA	Acyrthosiphon pisum	ACYPI22670-RA	-	-	api-miR-1_L-1	1	1	2
ACYPI22938-RA	aphidbase_2.1b_mRNA	Acyrthosiphon pisum	ACYPI22938-RA	SCX	sp|Q7RTU7|SCX_HUMAN Basic helix-loop-helix transcription factor scleraxis OS=Homo sapiens GN=SCXA PE=2 SV=1	api-miR-1_L-1	1	1	2	GO:0005667(transcription factor complex);GO:0043425(bHLH transcription factor binding);GO:0046982(protein heterodimerization activity);GO:0043565(sequence-specific DNA binding);GO:0030154(cell differentiation);GO:0030199(collagen fibril organization);GO:0003188(heart valve formation);GO:0001707(mesoderm formation);GO:0043066(negative regulation of apoptosis);GO:0061036(positive regulation of cart…
ACYPI23143-RA	aphidbase_2.1b_mRNA	Acyrthosiphon pisum	ACYPI23143-RA	-	-	api-miR-1_L-1	1	1	2
ACYPI23174-RA	aphidbase_2.1b_mRNA	Acyrthosiphon pisum	ACYPI23174-RA	-	-	api-miR-1_L-1	1	1	2
ACYPI23182-RA	aphidbase_2.1b_mRNA	Acyrthosiphon pisum	ACYPI23182-RA	-	-	api-miR-1_L-1	1	1	2
ACYPI23404-RA	aphidbase_2.1b_mRNA	Acyrthosiphon pisum	ACYPI23404-RA	-	-	api-miR-1_L-1	1	1	2
ACYPI23594-RA	aphidbase_2.1b_mRNA	Acyrthosiphon pisum	ACYPI23594-RA	-	-	api-miR-1_L-1	1	1	2
ACYPI23662-RA	aphidbase_2.1b_mRNA	Acyrthosiphon pisum	ACYPI23662-RA	-	-	api-miR-1_L-1	1	1	2
ACYPI23755-RA	aphidbase_2.1b_mRNA	Acyrthosiphon pisum	ACYPI23755-RA	-	-	api-miR-1_L-1	1	1	2
ACYPI23812-RA	aphidbase_2.1b_mRNA	Acyrthosiphon pisum	ACYPI23812-RA	-	-	api-miR-1_L-1	1	1	2
ACYPI24079-RA	aphidbase_2.1b_mRNA	Acyrthosiphon pisum	ACYPI24079-RA	-	-	api-miR-1_L-1	1	1	2
ACYPI24169-RA	aphidbase_2.1b_mRNA	Acyrthosiphon pisum	ACYPI24169-RA	-	-	api-miR-1_L-1	1	1	2
ACYPI24214-RA	aphidbase_2.1b_mRNA	Acyrthosiphon pisum	ACYPI24214-RA	-	-	api-miR-1_L-1	1	1	2
ACYPI24428-RA	aphidbase_2.1b_mRNA	Acyrthosiphon pisum	ACYPI24428-RA	-	-	api-miR-1_L-1	1	1	2
ACYPI24655-RA	aphidbase_2.1b_mRNA	Acyrthosiphon pisum	ACYPI24655-RA	-	-	api-miR-1_L-1	1	1	2
ACYPI24657-RA	aphidbase_2.1b_mRNA	Acyrthosiphon pisum	ACYPI24657-RA	-	-	api-miR-1_L-1	1	1	2
ACYPI24860-RA	aphidbase_2.1b_mRNA	Acyrthosiphon pisum	ACYPI24860-RA	-	-	api-miR-1_L-1	1	1	2
ACYPI25009-RA	aphidbase_2.1b_mRNA	Acyrthosiphon pisum	ACYPI25009-RA	-	-	api-miR-1_L-1	1	1	2
ACYPI25302-RA	aphidbase_2.1b_mRNA	Acyrthosiphon pisum	ACYPI25302-RA	-	-	api-miR-1_L-1	1	1	2
ACYPI25532-RA	aphidbase_2.1b_mRNA	Acyrthosiphon pisum	ACYPI25532-RA	FRS3	sp|O43559|FRS3_HUMAN Fibroblast growth factor receptor substrate 3 OS=Homo sapiens GN=FRS3 PE=1 SV=3	api-miR-1_L-1	1	1	2	GO:0005886(plasma membrane);GO:0005104(fibroblast growth factor receptor binding);GO:0005158(insulin receptor binding);GO:0008543(fibroblast growth factor receptor signaling pathway)	ko04722(Neurotrophin signaling pathway)
ACYPI25736-RA	aphidbase_2.1b_mRNA	Acyrthosiphon pisum	ACYPI25736-RA	-	-	api-miR-1_L-1	1	1	2		ko04145(Phagosome);ko04962(Vasopressin-regulated water reabsorption)
ACYPI25887-RA	aphidbase_2.1b_mRNA	Acyrthosiphon pisum	ACYPI25887-RA	-	-	api-miR-1_L-1	1	1	2
ACYPI26022-RA	aphidbase_2.1b_mRNA	Acyrthosiphon pisum	ACYPI26022-RA	-	-	api-miR-1_L-1	1	1	2
ACYPI26281-RA	aphidbase_2.1b_mRNA	Acyrthosiphon pisum	ACYPI26281-RA	-	-	api-miR-1_L-1	1	1	2
ACYPI26342-RA	aphidbase_2.1b_mRNA	Acyrthosiphon pisum	ACYPI26342-RA	-	-	api-miR-1_L-1	1	1	2
ACYPI26348-RA	aphidbase_2.1b_mRNA	Acyrthosiphon pisum	ACYPI26348-RA	-	-	api-miR-1_L-1	1	1	2
ACYPI26358-RA	aphidbase_2.1b_mRNA	Acyrthosiphon pisum	ACYPI26358-RA	-	-	api-miR-1_L-1	1	1	2
ACYPI26802-RA	aphidbase_2.1b_mRNA	Acyrthosiphon pisum	ACYPI26802-RA	-	-	api-miR-1_L-1	1	1	2
ACYPI26921-RA	aphidbase_2.1b_mRNA	Acyrthosiphon pisum	ACYPI26921-RA	-	-	api-miR-1_L-1	1	1	2
ACYPI26943-RA	aphidbase_2.1b_mRNA	Acyrthosiphon pisum	ACYPI26943-RA	-	-	api-miR-1_L-1	1	1	2
ACYPI27100-RA	aphidbase_2.1b_mRNA	Acyrthosiphon pisum	ACYPI27100-RA	-	-	api-miR-1_L-1	1	1	2
ACYPI27107-RA	aphidbase_2.1b_mRNA	Acyrthosiphon pisum	ACYPI27107-RA	-	-	api-miR-1_L-1	1	1	2
ACYPI27391-RA	aphidbase_2.1b_mRNA	Acyrthosiphon pisum	ACYPI27391-RA	-	-	api-miR-1_L-1	1	1	2
ACYPI27482-RA	aphidbase_2.1b_mRNA	Acyrthosiphon pisum	ACYPI27482-RA	-	-	api-miR-1_L-1	1	1	2
ACYPI27515-RA	aphidbase_2.1b_mRNA	Acyrthosiphon pisum	ACYPI27515-RA	TIGD4	sp|Q8BUZ3|TIGD4_MOUSE Tigger transposable element-derived protein 4 OS=Mus musculus GN=Tigd4 PE=2 SV=1	api-miR-1_L-1	1	1	2	GO:0000775(chromosome, centromeric region);GO:0005634(nucleus);GO:0003677(DNA binding);GO:0006355(regulation of transcription, DNA-dependent)
ACYPI27550-RA	aphidbase_2.1b_mRNA	Acyrthosiphon pisum	ACYPI27550-RA	-	-	api-miR-1_L-1	1	1	2
ACYPI27583-RA	aphidbase_2.1b_mRNA	Acyrthosiphon pisum	ACYPI27583-RA	-	-	api-miR-1_L-1	1	1	2
ACYPI27611-RA	aphidbase_2.1b_mRNA	Acyrthosiphon pisum	ACYPI27611-RA	-	-	api-miR-1_L-1	1	1	2
ACYPI27870-RA	aphidbase_2.1b_mRNA	Acyrthosiphon pisum	ACYPI27870-RA	-	-	api-miR-1_L-1	1	1	2
ACYPI28243-RA	aphidbase_2.1b_mRNA	Acyrthosiphon pisum	ACYPI28243-RA	-	-	api-miR-1_L-1	1	1	2
ACYPI28596-RA	aphidbase_2.1b_mRNA	Acyrthosiphon pisum	ACYPI28596-RA	-	-	api-miR-1_L-1	1	1	2
ACYPI28767-RA	aphidbase_2.1b_mRNA	Acyrthosiphon pisum	ACYPI28767-RA	FACR1	sp|A1ZAI5|FACR1_DROME Putative fatty acyl-CoA reductase CG5065 OS=Drosophila melanogaster GN=CG5065 PE=3 SV=1	api-miR-1_L-1	1	1	2	GO:0016021(integral to membrane);GO:0005777(peroxisome);GO:0005488(binding);GO:0050062(long-chain-fatty-acyl-CoA reductase activity);GO:0010025(wax biosynthetic process)
ACYPI29153-RA	aphidbase_2.1b_mRNA	Acyrthosiphon pisum	ACYPI29153-RA	-	-	api-miR-1_L-1	1	1	2
ACYPI29211-RA	aphidbase_2.1b_mRNA	Acyrthosiphon pisum	ACYPI29211-RA	-	-	api-miR-1_L-1	1	1	2
ACYPI29617-RA	aphidbase_2.1b_mRNA	Acyrthosiphon pisum	ACYPI29617-RA	-	-	api-miR-1_L-1	1	1	2
ACYPI29692-RA	aphidbase_2.1b_mRNA	Acyrthosiphon pisum	ACYPI29692-RA	-	-	api-miR-1_L-1	1	1	2
ACYPI29749-RA	aphidbase_2.1b_mRNA	Acyrthosiphon pisum	ACYPI29749-RA	-	-	api-miR-1_L-1	1	1	2
ACYPI29818-RA	aphidbase_2.1b_mRNA	Acyrthosiphon pisum	ACYPI29818-RA	-	-	api-miR-1_L-1	1	1	2
ACYPI30362-RA	aphidbase_2.1b_mRNA	Acyrthosiphon pisum	ACYPI30362-RA	CORTO	sp|P41046|CORTO_DROME Centrosomal and chromosomal factor OS=Drosophila melanogaster GN=corto PE=1 SV=2	api-miR-1_L-1	1	1	2	GO:0035098(ESC/E);GO:0005815(microtubule organizing center);GO:0005700(polytene chromosome);GO:0035102(PRC1 complex);GO:0003677(DNA binding);GO:0042803(protein homodimerization activity);GO:0051301(cell division);GO:0006342(chromatin silencing);GO:0007067(mitosis)	ko04110(Cell cycle);ko04310(Wnt signaling pathway);ko04330(Notch signaling pathway);ko04350(TGF-beta signaling pathway);ko04520(Adherens junction);ko04630(Jak-STAT signaling pathway);ko04720(Long-term potentiation);ko04916(Melanogenesis);ko05016(Huntington's disease);ko05200(Pathways in cancer);ko05211(Renal cell carcinoma);ko05215(Prostate cancer)
ACYPI30731-RA	aphidbase_2.1b_mRNA	Acyrthosiphon pisum	ACYPI30731-RA	-	-	api-miR-1_L-1	1	1	2
ACYPI30737-RA	aphidbase_2.1b_mRNA	Acyrthosiphon pisum	ACYPI30737-RA	-	-	api-miR-1_L-1	1	1	2
ACYPI30777-RA	aphidbase_2.1b_mRNA	Acyrthosiphon pisum	ACYPI30777-RA	-	-	api-miR-1_L-1	1	1	2
ACYPI30831-RA	aphidbase_2.1b_mRNA	Acyrthosiphon pisum	ACYPI30831-RA	-	-	api-miR-1_L-1	1	1	2
ACYPI30906-RA	aphidbase_2.1b_mRNA	Acyrthosiphon pisum	ACYPI30906-RA	-	-	api-miR-1_L-1	1	1	2
ACYPI30997-RA	aphidbase_2.1b_mRNA	Acyrthosiphon pisum	ACYPI30997-RA	-	-	api-miR-1_L-1	1	1	2
ACYPI31274-RA	aphidbase_2.1b_mRNA	Acyrthosiphon pisum	ACYPI31274-RA	-	-	api-miR-1_L-1	1	1	2
ACYPI31437-RA	aphidbase_2.1b_mRNA	Acyrthosiphon pisum	ACYPI31437-RA	-	-	api-miR-1_L-1	1	1	2
ACYPI31831-RA	aphidbase_2.1b_mRNA	Acyrthosiphon pisum	ACYPI31831-RA	-	-	api-miR-1_L-1	1	1	2
ACYPI32046-RA	aphidbase_2.1b_mRNA	Acyrthosiphon pisum	ACYPI32046-RA	-	-	api-miR-1_L-1	1	1	2
ACYPI32216-RA	aphidbase_2.1b_mRNA	Acyrthosiphon pisum	ACYPI32216-RA	RTJK	sp|P21328|RTJK_DROME RNA-directed DNA polymerase from mobile element jockey OS=Drosophila melanogaster GN=pol PE=1 SV=1	api-miR-1_L-1	1	1	2	GO:0003723(RNA binding);GO:0003964(RNA-directed DNA polymerase activity);GO:0006278(RNA-dependent DNA replication)	ko00230(Purine metabolism);ko00240(Pyrimidine metabolism);ko03020(RNA polymerase);ko05016(Huntington's disease)
ACYPI32283-RA	aphidbase_2.1b_mRNA	Acyrthosiphon pisum	ACYPI32283-RA	PXDN	sp|A4IGL7|PXDN_XENTR Peroxidasin OS=Xenopus tropicalis GN=pxdn PE=2 SV=1	api-miR-1_L-1	1	1	2	GO:0005576(extracellular region);GO:0020037(heme binding);GO:0004601(peroxidase activity);GO:0042744(hydrogen peroxide catabolic process)
ACYPI32490-RA	aphidbase_2.1b_mRNA	Acyrthosiphon pisum	ACYPI32490-RA	SRC42	sp|Q9V9J3|SRC42_DROME Tyrosine-protein kinase Src42A OS=Drosophila melanogaster GN=Src42A PE=2 SV=1	api-miR-1_L-1	1	1	2	GO:0005524(ATP binding);GO:0004715(non-membrane spanning protein tyrosine kinase activity);GO:0051017(actin filament bundle assembly);GO:0043277(apoptotic cell clearance);GO:0048749(compound eye development);GO:0007395(dorsal closure, spreading of leading edge cells);GO:0046529(imaginal disc fusion, thorax closure);GO:0007476(imaginal disc-derived wing morphogenesis);GO:0007254(JNK cascade);GO:00…
ACYPI32622-RA	aphidbase_2.1b_mRNA	Acyrthosiphon pisum	ACYPI32622-RA	-	-	api-miR-1_L-1	1	1	2
ACYPI32781-RA	aphidbase_2.1b_mRNA	Acyrthosiphon pisum	ACYPI32781-RA	-	-	api-miR-1_L-1	1	1	2
ACYPI32923-RA	aphidbase_2.1b_mRNA	Acyrthosiphon pisum	ACYPI32923-RA	-	-	api-miR-1_L-1	1	1	2
ACYPI32973-RA	aphidbase_2.1b_mRNA	Acyrthosiphon pisum	ACYPI32973-RA	RTBS	sp|Q95SX7|RTBS_DROME Probable RNA-directed DNA polymerase from transposon BS OS=Drosophila melanogaster GN=RTase PE=2 SV=1	api-miR-1_L-1	1	1	2	GO:0003723(RNA binding);GO:0003964(RNA-directed DNA polymerase activity);GO:0006278(RNA-dependent DNA replication);GO:0006313(transposition, DNA-mediated)	ko00230(Purine metabolism);ko00240(Pyrimidine metabolism);ko03020(RNA polymerase);ko05016(Huntington's disease)
ACYPI33180-RA	aphidbase_2.1b_mRNA	Acyrthosiphon pisum	ACYPI33180-RA	-	-	api-miR-1_L-1	1	1	2
ACYPI33619-RA	aphidbase_2.1b_mRNA	Acyrthosiphon pisum	ACYPI33619-RA	ZN233	sp|A6NK53|ZN233_HUMAN Zinc finger protein 233 OS=Homo sapiens GN=ZNF233 PE=2 SV=3	api-miR-1_L-1	1	1	2	GO:0005634(nucleus);GO:0003677(DNA binding);GO:0008270(zinc ion binding);GO:0006355(regulation of transcription, DNA-dependent);GO:0006351(transcription, DNA-dependent)
ACYPI34023-RA	aphidbase_2.1b_mRNA	Acyrthosiphon pisum	ACYPI34023-RA	-	-	api-miR-1_L-1	1	1	2		ko00190(Oxidative phosphorylation)
ACYPI34035-RA	aphidbase_2.1b_mRNA	Acyrthosiphon pisum	ACYPI34035-RA	-	-	api-miR-1_L-1	1	1	2
ACYPI34301-RA	aphidbase_2.1b_mRNA	Acyrthosiphon pisum	ACYPI34301-RA	THAP2	sp|Q9H0W7|THAP2_HUMAN THAP domain-containing protein 2 OS=Homo sapiens GN=THAP2 PE=1 SV=1	api-miR-1_L-1	1	1	2	GO:0005730(nucleolus);GO:0003677(DNA binding);GO:0046872(metal ion binding)
ACYPI34560-RA	aphidbase_2.1b_mRNA	Acyrthosiphon pisum	ACYPI34560-RA	-	-	api-miR-1_L-1	1	1	2
ACYPI34754-RA	aphidbase_2.1b_mRNA	Acyrthosiphon pisum	ACYPI34754-RA	EMC4	sp|Q6GR43|EMC4_XENLA ER membrane protein complex subunit 4 OS=Xenopus laevis GN=emc4 PE=2 SV=1	api-miR-1_L-1	1	1	2	GO:0016021(integral to membrane)
ACYPI35175-RA	aphidbase_2.1b_mRNA	Acyrthosiphon pisum	ACYPI35175-RA	RTXE	sp|Q9NBX4|RTXE_DROME Probable RNA-directed DNA polymerase from transposon X-element OS=Drosophila melanogaster GN=X-element\ORF2 PE=3 SV=1	api-miR-1_L-1	1	1	2	GO:0003723(RNA binding);GO:0003964(RNA-directed DNA polymerase activity);GO:0006278(RNA-dependent DNA replication);GO:0006313(transposition, DNA-mediated)
ACYPI35553-RA	aphidbase_2.1b_mRNA	Acyrthosiphon pisum	ACYPI35553-RA	-	-	api-miR-1_L-1	1	1	2
ACYPI35581-RA	aphidbase_2.1b_mRNA	Acyrthosiphon pisum	ACYPI35581-RA	-	-	api-miR-1_L-1	1	1	2
ACYPI35582-RA	aphidbase_2.1b_mRNA	Acyrthosiphon pisum	ACYPI35582-RA	-	-	api-miR-1_L-1	1	1	2
ACYPI36136-RA	aphidbase_2.1b_mRNA	Acyrthosiphon pisum	ACYPI36136-RA	-	-	api-miR-1_L-1	1	1	2
ACYPI36173-RA	aphidbase_2.1b_mRNA	Acyrthosiphon pisum	ACYPI36173-RA	-	-	api-miR-1_L-1	1	1	2
ACYPI36183-RA	aphidbase_2.1b_mRNA	Acyrthosiphon pisum	ACYPI36183-RA	POL4	sp|P10394|POL4_DROME Retrovirus-related Pol polyprotein from transposon 412 OS=Drosophila melanogaster GN=POL PE=4 SV=1	api-miR-1_L-1	1	1	2	GO:0004190(aspartic-type endopeptidase activity);GO:0003677(DNA binding);GO:0004519(endonuclease activity);GO:0003723(RNA binding);GO:0003964(RNA-directed DNA polymerase activity);GO:0015074(DNA integration);GO:0006508(proteolysis);GO:0006278(RNA-dependent DNA replication)
ACYPI36329-RA	aphidbase_2.1b_mRNA	Acyrthosiphon pisum	ACYPI36329-RA	-	-	api-miR-1_L-1	1	1	2
ACYPI36518-RA	aphidbase_2.1b_mRNA	Acyrthosiphon pisum	ACYPI36518-RA	-	-	api-miR-1_L-1	1	1	2
ACYPI36776-RA	aphidbase_2.1b_mRNA	Acyrthosiphon pisum	ACYPI36776-RA	-	-	api-miR-1_L-1	1	1	2
ACYPI36822-RA	aphidbase_2.1b_mRNA	Acyrthosiphon pisum	ACYPI36822-RA	-	-	api-miR-1_L-1	1	1	2
ACYPI36873-RA	aphidbase_2.1b_mRNA	Acyrthosiphon pisum	ACYPI36873-RA	ZNF43	sp|P17038|ZNF43_HUMAN Zinc finger protein 43 OS=Homo sapiens GN=ZNF43 PE=2 SV=4	api-miR-1_L-1	1	1	2	GO:0005634(nucleus);GO:0003677(DNA binding);GO:0008270(zinc ion binding);GO:0006355(regulation of transcription, DNA-dependent);GO:0006351(transcription, DNA-dependent)
ACYPI37026-RA	aphidbase_2.1b_mRNA	Acyrthosiphon pisum	ACYPI37026-RA	RTBS	sp|Q95SX7|RTBS_DROME Probable RNA-directed DNA polymerase from transposon BS OS=Drosophila melanogaster GN=RTase PE=2 SV=1	api-miR-1_L-1	1	1	2	GO:0003723(RNA binding);GO:0003964(RNA-directed DNA polymerase activity);GO:0006278(RNA-dependent DNA replication);GO:0006313(transposition, DNA-mediated)
ACYPI37133-RA	aphidbase_2.1b_mRNA	Acyrthosiphon pisum	ACYPI37133-RA	-	-	api-miR-1_L-1	1	1	2
ACYPI37382-RA	aphidbase_2.1b_mRNA	Acyrthosiphon pisum	ACYPI37382-RA	-	-	api-miR-1_L-1	1	1	2
ACYPI37405-RA	aphidbase_2.1b_mRNA	Acyrthosiphon pisum	ACYPI37405-RA	-	-	api-miR-1_L-1	1	1	2
ACYPI37491-RA	aphidbase_2.1b_mRNA	Acyrthosiphon pisum	ACYPI37491-RA	-	-	api-miR-1_L-1	1	1	2		ko04020(Calcium signaling pathway);ko04910(Insulin signaling pathway)
ACYPI37851-RA	aphidbase_2.1b_mRNA	Acyrthosiphon pisum	ACYPI37851-RA	-	-	api-miR-1_L-1	1	1	2
ACYPI38013-RA	aphidbase_2.1b_mRNA	Acyrthosiphon pisum	ACYPI38013-RA	-	-	api-miR-1_L-1	1	1	2
ACYPI38040-RA	aphidbase_2.1b_mRNA	Acyrthosiphon pisum	ACYPI38040-RA	-	-	api-miR-1_L-1	1	1	2
ACYPI38079-RA	aphidbase_2.1b_mRNA	Acyrthosiphon pisum	ACYPI38079-RA	-	-	api-miR-1_L-1	1	1	2
ACYPI38528-RA	aphidbase_2.1b_mRNA	Acyrthosiphon pisum	ACYPI38528-RA	-	-	api-miR-1_L-1	1	1	2
ACYPI38538-RA	aphidbase_2.1b_mRNA	Acyrthosiphon pisum	ACYPI38538-RA	-	-	api-miR-1_L-1	1	1	2
ACYPI38608-RA	aphidbase_2.1b_mRNA	Acyrthosiphon pisum	ACYPI38608-RA	-	-	api-miR-1_L-1	1	1	2
ACYPI38768-RA	aphidbase_2.1b_mRNA	Acyrthosiphon pisum	ACYPI38768-RA	-	-	api-miR-1_L-1	1	1	2
ACYPI38837-RA	aphidbase_2.1b_mRNA	Acyrthosiphon pisum	ACYPI38837-RA	-	-	api-miR-1_L-1	1	1	2
ACYPI38914-RA	aphidbase_2.1b_mRNA	Acyrthosiphon pisum	ACYPI38914-RA	-	-	api-miR-1_L-1	1	1	2
ACYPI38944-RA	aphidbase_2.1b_mRNA	Acyrthosiphon pisum	ACYPI38944-RA	-	-	api-miR-1_L-1	1	1	2
ACYPI38972-RA	aphidbase_2.1b_mRNA	Acyrthosiphon pisum	ACYPI38972-RA	-	-	api-miR-1_L-1	1	1	2
ACYPI39097-RA	aphidbase_2.1b_mRNA	Acyrthosiphon pisum	ACYPI39097-RA	-	-	api-miR-1_L-1	1	1	2
ACYPI39100-RA	aphidbase_2.1b_mRNA	Acyrthosiphon pisum	ACYPI39100-RA	-	-	api-miR-1_L-1	1	1	2
ACYPI39263-RA	aphidbase_2.1b_mRNA	Acyrthosiphon pisum	ACYPI39263-RA	-	-	api-miR-1_L-1	1	1	2
ACYPI39486-RA	aphidbase_2.1b_mRNA	Acyrthosiphon pisum	ACYPI39486-RA	-	-	api-miR-1_L-1	1	1	2
ACYPI39610-RA	aphidbase_2.1b_mRNA	Acyrthosiphon pisum	ACYPI39610-RA	-	-	api-miR-1_L-1	1	1	2
ACYPI39873-RA	aphidbase_2.1b_mRNA	Acyrthosiphon pisum	ACYPI39873-RA	ZFP62	sp|Q8C827|ZFP62_MOUSE Zinc finger protein 62 OS=Mus musculus GN=Zfp62 PE=2 SV=1	api-miR-1_L-1	1	1	2	GO:0005634(nucleus);GO:0003676(nucleic acid binding);GO:0008270(zinc ion binding);GO:0006355(regulation of transcription, DNA-dependent);GO:0006351(transcription, DNA-dependent)
ACYPI39942-RA	aphidbase_2.1b_mRNA	Acyrthosiphon pisum	ACYPI39942-RA	-	-	api-miR-1_L-1	1	1	2
ACYPI39962-RA	aphidbase_2.1b_mRNA	Acyrthosiphon pisum	ACYPI39962-RA	-	-	api-miR-1_L-1	1	1	2
ACYPI40497-RA	aphidbase_2.1b_mRNA	Acyrthosiphon pisum	ACYPI40497-RA	-	-	api-miR-1_L-1	1	1	2
ACYPI40602-RA	aphidbase_2.1b_mRNA	Acyrthosiphon pisum	ACYPI40602-RA	-	-	api-miR-1_L-1	1	1	2
ACYPI40608-RA	aphidbase_2.1b_mRNA	Acyrthosiphon pisum	ACYPI40608-RA	-	-	api-miR-1_L-1	1	1	2
ACYPI40679-RA	aphidbase_2.1b_mRNA	Acyrthosiphon pisum	ACYPI40679-RA	-	-	api-miR-1_L-1	1	1	2
ACYPI40730-RA	aphidbase_2.1b_mRNA	Acyrthosiphon pisum	ACYPI40730-RA	-	-	api-miR-1_L-1	1	1	2
ACYPI40824-RA	aphidbase_2.1b_mRNA	Acyrthosiphon pisum	ACYPI40824-RA	-	-	api-miR-1_L-1	1	1	2
ACYPI41232-RA	aphidbase_2.1b_mRNA	Acyrthosiphon pisum	ACYPI41232-RA	-	-	api-miR-1_L-1	1	1	2
ACYPI41503-RA	aphidbase_2.1b_mRNA	Acyrthosiphon pisum	ACYPI41503-RA	-	-	api-miR-1_L-1	1	1	2
ACYPI41605-RA	aphidbase_2.1b_mRNA	Acyrthosiphon pisum	ACYPI41605-RA	COPIA	sp|P04146|COPIA_DROME Copia protein OS=Drosophila melanogaster GN=GIP PE=1 SV=3	api-miR-1_L-1	1	1	2
ACYPI41759-RA	aphidbase_2.1b_mRNA	Acyrthosiphon pisum	ACYPI41759-RA	P52K	sp|Q9CUX1|P52K_MOUSE 52 kDa repressor of the inhibitor of the protein kinase OS=Mus musculus GN=Prkrir PE=2 SV=2	api-miR-1_L-1	1	1	2	GO:0005634(nucleus);GO:0003677(DNA binding);GO:0046872(metal ion binding);GO:0046983(protein dimerization activity)
ACYPI41882-RA	aphidbase_2.1b_mRNA	Acyrthosiphon pisum	ACYPI41882-RA	-	-	api-miR-1_L-1	1	1	2
ACYPI41885-RA	aphidbase_2.1b_mRNA	Acyrthosiphon pisum	ACYPI41885-RA	-	-	api-miR-1_L-1	1	1	2
ACYPI42101-RA	aphidbase_2.1b_mRNA	Acyrthosiphon pisum	ACYPI42101-RA	-	-	api-miR-1_L-1	1	1	2
ACYPI42118-RA	aphidbase_2.1b_mRNA	Acyrthosiphon pisum	ACYPI42118-RA	-	-	api-miR-1_L-1	1	1	2
ACYPI42237-RA	aphidbase_2.1b_mRNA	Acyrthosiphon pisum	ACYPI42237-RA	-	-	api-miR-1_L-1	1	1	2
ACYPI42266-RA	aphidbase_2.1b_mRNA	Acyrthosiphon pisum	ACYPI42266-RA	-	-	api-miR-1_L-1	1	1	2
ACYPI42407-RA	aphidbase_2.1b_mRNA	Acyrthosiphon pisum	ACYPI42407-RA	RIMS1	sp|Q99NE5|RIMS1_MOUSE Regulating synaptic membrane exocytosis protein 1 OS=Mus musculus GN=Rims1 PE=1 SV=2	api-miR-1_L-1	1	1	2	GO:0030054(cell junction);GO:0005886(plasma membrane);GO:0042734(presynaptic membrane);GO:0046872(metal ion binding);GO:0017137(Rab GTPase binding);GO:0006887(exocytosis);GO:0006886(intracellular protein transport);GO:0006836(neurotransmitter transport);GO:0048169(regulation of long-term neuronal synaptic plasticity)
ACYPI42508-RA	aphidbase_2.1b_mRNA	Acyrthosiphon pisum	ACYPI42508-RA	-	-	api-miR-1_L-1	1	1	2
ACYPI42639-RA	aphidbase_2.1b_mRNA	Acyrthosiphon pisum	ACYPI42639-RA	-	-	api-miR-1_L-1	1	1	2
ACYPI42738-RA	aphidbase_2.1b_mRNA	Acyrthosiphon pisum	ACYPI42738-RA	-	-	api-miR-1_L-1	1	1	2		ko05016(Huntington's disease)
ACYPI42845-RA	aphidbase_2.1b_mRNA	Acyrthosiphon pisum	ACYPI42845-RA	-	-	api-miR-1_L-1	1	1	2
ACYPI42900-RA	aphidbase_2.1b_mRNA	Acyrthosiphon pisum	ACYPI42900-RA	-	-	api-miR-1_L-1	1	1	2
ACYPI43313-RA	aphidbase_2.1b_mRNA	Acyrthosiphon pisum	ACYPI43313-RA	-	-	api-miR-1_L-1	1	1	2		ko00072(Synthesis and degradation of ketone bodies);ko00650(Butanoate metabolism)
ACYPI43360-RA	aphidbase_2.1b_mRNA	Acyrthosiphon pisum	ACYPI43360-RA	-	-	api-miR-1_L-1	1	1	2
ACYPI43411-RA	aphidbase_2.1b_mRNA	Acyrthosiphon pisum	ACYPI43411-RA	-	-	api-miR-1_L-1	1	1	2
ACYPI43443-RA	aphidbase_2.1b_mRNA	Acyrthosiphon pisum	ACYPI43443-RA	-	-	api-miR-1_L-1	1	1	2
ACYPI43578-RA	aphidbase_2.1b_mRNA	Acyrthosiphon pisum	ACYPI43578-RA	-	-	api-miR-1_L-1	1	1	2
ACYPI44172-RA	aphidbase_2.1b_mRNA	Acyrthosiphon pisum	ACYPI44172-RA	MCE1	sp|Q6NY98|MCE1_DANRE mRNA-capping enzyme OS=Danio rerio GN=rngtt PE=2 SV=1	api-miR-1_L-1	1	1	2	GO:0005634(nucleus);GO:0005525(GTP binding);GO:0004484(mRNA guanylyltransferase activity);GO:0004651(polynucleotide 5'-phosphatase activity);GO:0004725(protein tyrosine phosphatase activity);GO:0008138(protein tyrosine/serine/threonine phosphatase activity);GO:0006370(mRNA capping)
ACYPI44191-RA	aphidbase_2.1b_mRNA	Acyrthosiphon pisum	ACYPI44191-RA	-	-	api-miR-1_L-1	1	1	2
ACYPI44289-RA	aphidbase_2.1b_mRNA	Acyrthosiphon pisum	ACYPI44289-RA	KIF4	sp|Q54NP8|KIF4_DICDI Kinesin-related protein 4 OS=Dictyostelium discoideum GN=kif4 PE=2 SV=1	api-miR-1_L-1	1	1	2	GO:0000775(chromosome, centromeric region);GO:0005737(cytoplasm);GO:0005874(microtubule);GO:0005524(ATP binding);GO:0043515(kinetochore binding);GO:0003777(microtubule motor activity);GO:0051301(cell division);GO:0007018(microtubule-based movement);GO:0000089(mitotic metaphase);GO:0006810(transport)
ACYPI44407-RA	aphidbase_2.1b_mRNA	Acyrthosiphon pisum	ACYPI44407-RA	CP4C1	sp|P29981|CP4C1_BLADI Cytochrome P450 4C1 OS=Blaberus discoidalis GN=CYP4C1 PE=2 SV=1	api-miR-1_L-1	1	1	2	GO:0005789(endoplasmic reticulum membrane);GO:0005792(microsome);GO:0070330(aromatase activity);GO:0009055(electron carrier activity);GO:0020037(heme binding)
ACYPI45012-RA	aphidbase_2.1b_mRNA	Acyrthosiphon pisum	ACYPI45012-RA	-	-	api-miR-1_L-1	1	1	2
ACYPI45214-RA	aphidbase_2.1b_mRNA	Acyrthosiphon pisum	ACYPI45214-RA	-	-	api-miR-1_L-1	1	1	2
ACYPI45216-RA	aphidbase_2.1b_mRNA	Acyrthosiphon pisum	ACYPI45216-RA	-	-	api-miR-1_L-1	1	1	2
ACYPI45388-RA	aphidbase_2.1b_mRNA	Acyrthosiphon pisum	ACYPI45388-RA	-	-	api-miR-1_L-1	1	1	2
ACYPI46076-RA	aphidbase_2.1b_mRNA	Acyrthosiphon pisum	ACYPI46076-RA	-	-	api-miR-1_L-1	1	1	2
ACYPI46144-RA	aphidbase_2.1b_mRNA	Acyrthosiphon pisum	ACYPI46144-RA	-	-	api-miR-1_L-1	1	1	2
ACYPI46332-RA	aphidbase_2.1b_mRNA	Acyrthosiphon pisum	ACYPI46332-RA	-	-	api-miR-1_L-1	1	1	2		ko00600(Sphingolipid metabolism);ko04020(Calcium signaling pathway);ko04370(VEGF signaling pathway);ko04666(Fc gamma R-mediated phagocytosis)
ACYPI46554-RA	aphidbase_2.1b_mRNA	Acyrthosiphon pisum	ACYPI46554-RA	-	-	api-miR-1_L-1	1	1	2
ACYPI46757-RA	aphidbase_2.1b_mRNA	Acyrthosiphon pisum	ACYPI46757-RA	-	-	api-miR-1_L-1	1	1	2
ACYPI47146-RA	aphidbase_2.1b_mRNA	Acyrthosiphon pisum	ACYPI47146-RA	CMTA1	sp|Q9Y6Y1|CMTA1_HUMAN Calmodulin-binding transcription activator 1 OS=Homo sapiens GN=CAMTA1 PE=1 SV=4	api-miR-1_L-1	1	1	2	GO:0005737(cytoplasm);GO:0005634(nucleus);GO:0005516(calmodulin binding);GO:0006355(regulation of transcription, DNA-dependent);GO:0006351(transcription, DNA-dependent)
ACYPI47172-RA	aphidbase_2.1b_mRNA	Acyrthosiphon pisum	ACYPI47172-RA	-	-	api-miR-1_L-1	1	1	2
ACYPI47395-RA	aphidbase_2.1b_mRNA	Acyrthosiphon pisum	ACYPI47395-RA	-	-	api-miR-1_L-1	1	1	2
ACYPI47462-RA	aphidbase_2.1b_mRNA	Acyrthosiphon pisum	ACYPI47462-RA	-	-	api-miR-1_L-1	1	1	2
ACYPI47469-RA	aphidbase_2.1b_mRNA	Acyrthosiphon pisum	ACYPI47469-RA	CNIH4	sp|Q9CX13|CNIH4_MOUSE Protein cornichon homolog 4 OS=Mus musculus GN=Cnih4 PE=2 SV=1	api-miR-1_L-1	1	1	2	GO:0016021(integral to membrane);GO:0035556(intracellular signal transduction)
ACYPI47472-RA	aphidbase_2.1b_mRNA	Acyrthosiphon pisum	ACYPI47472-RA	STUB	sp|Q05319|STUB_DROME Serine proteinase stubble OS=Drosophila melanogaster GN=Sb PE=2 SV=2	api-miR-1_L-1	1	1	2	GO:0016021(integral to membrane);GO:0004252(serine-type endopeptidase activity);GO:0051017(actin filament bundle assembly);GO:0006508(proteolysis)	ko04080(Neuroactive ligand-receptor interaction)
ACYPI47800-RA	aphidbase_2.1b_mRNA	Acyrthosiphon pisum	ACYPI47800-RA	-	-	api-miR-1_L-1	1	1	2
ACYPI47895-RA	aphidbase_2.1b_mRNA	Acyrthosiphon pisum	ACYPI47895-RA	DUS22	sp|Q9NRW4|DUS22_HUMAN Dual specificity protein phosphatase 22 OS=Homo sapiens GN=DUSP22 PE=1 SV=1	api-miR-1_L-1	1	1	2	GO:0005737(cytoplasm);GO:0005634(nucleus);GO:0004725(protein tyrosine phosphatase activity);GO:0008138(protein tyrosine/serine/threonine phosphatase activity);GO:0006915(apoptosis);GO:0008283(cell proliferation);GO:0000188(inactivation of MAPK activity);GO:0007275(multicellular organismal development);GO:0046330(positive regulation of JNK cascade);GO:0042127(regulation of cell proliferation);GO:0…	ko04810(Regulation of actin cytoskeleton)
ACYPI48076-RA	aphidbase_2.1b_mRNA	Acyrthosiphon pisum	ACYPI48076-RA	-	-	api-miR-1_L-1	1	1	2
ACYPI48133-RA	aphidbase_2.1b_mRNA	Acyrthosiphon pisum	ACYPI48133-RA	PELET	sp|Q7M3K2|PELET_DROME Transposable element P transposase OS=Drosophila melanogaster GN=T PE=1 SV=2	api-miR-1_L-1	1	1	2	GO:0003677(DNA binding);GO:0046872(metal ion binding);GO:0015074(DNA integration);GO:0006310(DNA recombination)
ACYPI48210-RA	aphidbase_2.1b_mRNA	Acyrthosiphon pisum	ACYPI48210-RA	-	-	api-miR-1_L-1	1	1	2
ACYPI48454-RA	aphidbase_2.1b_mRNA	Acyrthosiphon pisum	ACYPI48454-RA	-	-	api-miR-1_L-1	1	1	2
ACYPI48768-RA	aphidbase_2.1b_mRNA	Acyrthosiphon pisum	ACYPI48768-RA	-	-	api-miR-1_L-1	1	1	2
ACYPI49043-RA	aphidbase_2.1b_mRNA	Acyrthosiphon pisum	ACYPI49043-RA	-	-	api-miR-1_L-1	1	1	2
ACYPI49165-RA	aphidbase_2.1b_mRNA	Acyrthosiphon pisum	ACYPI49165-RA	-	-	api-miR-1_L-1	1	1	2
ACYPI49308-RA	aphidbase_2.1b_mRNA	Acyrthosiphon pisum	ACYPI49308-RA	-	-	api-miR-1_L-1	1	1	2
ACYPI49333-RA	aphidbase_2.1b_mRNA	Acyrthosiphon pisum	ACYPI49333-RA	-	-	api-miR-1_L-1	1	1	2
ACYPI49518-RA	aphidbase_2.1b_mRNA	Acyrthosiphon pisum	ACYPI49518-RA	-	-	api-miR-1_L-1	1	1	2
ACYPI49590-RA	aphidbase_2.1b_mRNA	Acyrthosiphon pisum	ACYPI49590-RA	MTF1	sp|Q14872|MTF1_HUMAN Metal regulatory transcription factor 1 OS=Homo sapiens GN=MTF1 PE=1 SV=2	api-miR-1_L-1	1	1	2	GO:0005634(nucleus);GO:0003677(DNA binding);GO:0005515(protein binding);GO:0003700(sequence-specific DNA binding transcription factor activity);GO:0003713(transcription coactivator activity);GO:0008270(zinc ion binding)
ACYPI49673-RA	aphidbase_2.1b_mRNA	Acyrthosiphon pisum	ACYPI49673-RA	-	-	api-miR-1_L-1	1	1	2
ACYPI50431-RA	aphidbase_2.1b_mRNA	Acyrthosiphon pisum	ACYPI50431-RA	RTXE	sp|Q9NBX4|RTXE_DROME Probable RNA-directed DNA polymerase from transposon X-element OS=Drosophila melanogaster GN=X-element\ORF2 PE=3 SV=1	api-miR-1_L-1	1	1	2	GO:0003723(RNA binding);GO:0003964(RNA-directed DNA polymerase activity);GO:0006278(RNA-dependent DNA replication);GO:0006313(transposition, DNA-mediated)
ACYPI50581-RA	aphidbase_2.1b_mRNA	Acyrthosiphon pisum	ACYPI50581-RA	-	-	api-miR-1_L-1	1	1	2
ACYPI51116-RA	aphidbase_2.1b_mRNA	Acyrthosiphon pisum	ACYPI51116-RA	PIGQ	sp|Q9QYT7|PIGQ_MOUSE Phosphatidylinositol N-acetylglucosaminyltransferase subunit Q OS=Mus musculus GN=Pigq PE=2 SV=3	api-miR-1_L-1	1	1	2	GO:0000506(glycosylphosphatidylinositol-N-acetylglucosaminyltransferase );GO:0016021(integral to membrane);GO:0017176(phosphatidylinositol N-acetylglucosaminyltransferase activity)	ko00563(Glycosylphosphatidylinositol)
ACYPI51124-RA	aphidbase_2.1b_mRNA	Acyrthosiphon pisum	ACYPI51124-RA	AF10	sp|P55197|AF10_HUMAN Protein AF-10 OS=Homo sapiens GN=MLLT10 PE=1 SV=1	api-miR-1_L-1	1	1	2	GO:0005737(cytoplasm);GO:0005634(nucleus);GO:0003677(DNA binding);GO:0005515(protein binding);GO:0003700(sequence-specific DNA binding transcription factor activity);GO:0008270(zinc ion binding);GO:0045944(positive regulation of transcription from RNA polymerase II promoter)
ACYPI51257-RA	aphidbase_2.1b_mRNA	Acyrthosiphon pisum	ACYPI51257-RA	-	-	api-miR-1_L-1	1	1	2
ACYPI51536-RA	aphidbase_2.1b_mRNA	Acyrthosiphon pisum	ACYPI51536-RA	SNAK	sp|P05049|SNAK_DROME Serine protease snake OS=Drosophila melanogaster GN=snk PE=1 SV=2	api-miR-1_L-1	1	1	2	GO:0005576(extracellular region);GO:0004252(serine-type endopeptidase activity);GO:0007311(maternal specification of dorsal/ventral axis, oocyte, germ-line encoded);GO:0016485(protein processing);GO:0006508(proteolysis);GO:0008063(Toll signaling pathway)	ko04080(Neuroactive ligand-receptor interaction)
ACYPI51540-RA	aphidbase_2.1b_mRNA	Acyrthosiphon pisum	ACYPI51540-RA	DOK2	sp|O60496|DOK2_HUMAN Docking protein 2 OS=Homo sapiens GN=DOK2 PE=1 SV=2	api-miR-1_L-1	1	1	2	GO:0005829(cytosol);GO:0005158(insulin receptor binding);GO:0007596(blood coagulation);GO:0050900(leukocyte migration)
ACYPI51636-RA	aphidbase_2.1b_mRNA	Acyrthosiphon pisum	ACYPI51636-RA	-	-	api-miR-1_L-1	1	1	2
ACYPI51895-RA	aphidbase_2.1b_mRNA	Acyrthosiphon pisum	ACYPI51895-RA	-	-	api-miR-1_L-1	1	1	2
ACYPI51980-RA	aphidbase_2.1b_mRNA	Acyrthosiphon pisum	ACYPI51980-RA	-	-	api-miR-1_L-1	1	1	2
ACYPI52020-RA	aphidbase_2.1b_mRNA	Acyrthosiphon pisum	ACYPI52020-RA	-	-	api-miR-1_L-1	1	1	2
ACYPI52043-RA	aphidbase_2.1b_mRNA	Acyrthosiphon pisum	ACYPI52043-RA	C42ES	sp|Q9VNE7|C42ES_DROME CDC42 small effector protein homolog OS=Drosophila melanogaster GN=Spec2 PE=1 SV=2	api-miR-1_L-1	1	1	2	GO:0005737(cytoplasm);GO:0005856(cytoskeleton);GO:0005886(plasma membrane);GO:0005198(structural molecule activity);GO:0008360(regulation of cell shape);GO:0009966(regulation of signal transduction)
ACYPI52153-RA	aphidbase_2.1b_mRNA	Acyrthosiphon pisum	ACYPI52153-RA	POL4	sp|P10394|POL4_DROME Retrovirus-related Pol polyprotein from transposon 412 OS=Drosophila melanogaster GN=POL PE=4 SV=1	api-miR-1_L-1	1	1	2	GO:0004190(aspartic-type endopeptidase activity);GO:0003677(DNA binding);GO:0004519(endonuclease activity);GO:0003723(RNA binding);GO:0003964(RNA-directed DNA polymerase activity);GO:0015074(DNA integration);GO:0006508(proteolysis);GO:0006278(RNA-dependent DNA replication)
ACYPI52862-RA	aphidbase_2.1b_mRNA	Acyrthosiphon pisum	ACYPI52862-RA	FREQ	sp|P37236|FREQ_DROME Frequenin-1 OS=Drosophila melanogaster GN=Frq1 PE=2 SV=2	api-miR-1_L-1	1	1	2	GO:0016020(membrane);GO:0005509(calcium ion binding);GO:0008048(calcium sensitive guanylate cyclase activator activity);GO:0007528(neuromuscular junction development);GO:0007269(neurotransmitter secretion)
ACYPI52944-RA	aphidbase_2.1b_mRNA	Acyrthosiphon pisum	ACYPI52944-RA	-	-	api-miR-1_L-1	1	1	2
ACYPI53130-RA	aphidbase_2.1b_mRNA	Acyrthosiphon pisum	ACYPI53130-RA	-	-	api-miR-1_L-1	1	1	2
ACYPI53337-RA	aphidbase_2.1b_mRNA	Acyrthosiphon pisum	ACYPI53337-RA	-	-	api-miR-1_L-1	1	1	2
ACYPI53623-RA	aphidbase_2.1b_mRNA	Acyrthosiphon pisum	ACYPI53623-RA	PPID	sp|Q6DGG0|PPID_RAT Peptidyl-prolyl cis-trans isomerase D OS=Rattus norvegicus GN=Ppid PE=1 SV=3	api-miR-1_L-1	1	1	2	GO:0005739(mitochondrion);GO:0005625(soluble fraction);GO:0042277(peptide binding);GO:0003755(peptidyl-prolyl cis-trans isomerase activity);GO:0005515(protein binding);GO:0006916(anti-apoptosis);GO:0006457(protein folding);GO:0051881(regulation of mitochondrial membrane potential);GO:0006979(response to oxidative stress)
ACYPI53664-RA	aphidbase_2.1b_mRNA	Acyrthosiphon pisum	ACYPI53664-RA	-	-	api-miR-1_L-1	1	1	2
ACYPI54008-RA	aphidbase_2.1b_mRNA	Acyrthosiphon pisum	ACYPI54008-RA	-	-	api-miR-1_L-1	1	1	2
ACYPI54351-RA	aphidbase_2.1b_mRNA	Acyrthosiphon pisum	ACYPI54351-RA	-	-	api-miR-1_L-1	1	1	2
ACYPI54385-RA	aphidbase_2.1b_mRNA	Acyrthosiphon pisum	ACYPI54385-RA	VIME	sp|P48674|VIME_ONCMY Vimentin OS=Oncorhynchus mykiss GN=vim PE=2 SV=1	api-miR-1_L-1	1	1	2	GO:0005882(intermediate filament);GO:0005198(structural molecule activity)
ACYPI54547-RA	aphidbase_2.1b_mRNA	Acyrthosiphon pisum	ACYPI54547-RA	-	-	api-miR-1_L-1	1	1	2
ACYPI54654-RA	aphidbase_2.1b_mRNA	Acyrthosiphon pisum	ACYPI54654-RA	-	-	api-miR-1_L-1	1	1	2
ACYPI54788-RA	aphidbase_2.1b_mRNA	Acyrthosiphon pisum	ACYPI54788-RA	-	-	api-miR-1_L-1	1	1	2
ACYPI54826-RA	aphidbase_2.1b_mRNA	Acyrthosiphon pisum	ACYPI54826-RA	-	-	api-miR-1_L-1	1	1	2
ACYPI54896-RA	aphidbase_2.1b_mRNA	Acyrthosiphon pisum	ACYPI54896-RA	-	-	api-miR-1_L-1	1	1	2
ACYPI55083-RA	aphidbase_2.1b_mRNA	Acyrthosiphon pisum	ACYPI55083-RA	POL4	sp|P10394|POL4_DROME Retrovirus-related Pol polyprotein from transposon 412 OS=Drosophila melanogaster GN=POL PE=4 SV=1	api-miR-1_L-1	1	1	2	GO:0004190(aspartic-type endopeptidase activity);GO:0003677(DNA binding);GO:0004519(endonuclease activity);GO:0003723(RNA binding);GO:0003964(RNA-directed DNA polymerase activity);GO:0015074(DNA integration);GO:0006508(proteolysis);GO:0006278(RNA-dependent DNA replication)
ACYPI55148-RA	aphidbase_2.1b_mRNA	Acyrthosiphon pisum	ACYPI55148-RA	-	-	api-miR-1_L-1	1	1	2
ACYPI55738-RA	aphidbase_2.1b_mRNA	Acyrthosiphon pisum	ACYPI55738-RA	-	-	api-miR-1_L-1	1	1	2
ACYPI55917-RA	aphidbase_2.1b_mRNA	Acyrthosiphon pisum	ACYPI55917-RA	-	-	api-miR-1_L-1	1	1	2
ACYPI56682-RA	aphidbase_2.1b_mRNA	Acyrthosiphon pisum	ACYPI56682-RA	-	-	api-miR-1_L-1	1	1	2
ACYPI56730-RA	aphidbase_2.1b_mRNA	Acyrthosiphon pisum	ACYPI56730-RA	-	-	api-miR-1_L-1	1	1	2
gi289072033gbGW495639.1GW495639	Aphis_gosspii_93209	Aphis_gosspii	gi289072033gbGW495639.1GW495639	-	-	api-miR-1_L-1	1	1	2
gi289072570gbGW493793.1GW493793	Aphis_gosspii_93209	Aphis_gosspii	gi289072570gbGW493793.1GW493793	SL9B2	sp|Q86UD5|SL9B2_HUMAN Mitochondrial sodium/hydrogen exchanger 9B2 OS=Homo sapiens GN=SLC9B2 PE=1 SV=2	api-miR-1_L-1	1	1	2	GO:0016021(integral to membrane);GO:0031966(mitochondrial membrane);GO:0015299(solute:hydrogen antiporter activity);GO:0006814(sodium ion transport)
gi289073402gbGW496561.1GW496561	Aphis_gosspii_93209	Aphis_gosspii	gi289073402gbGW496561.1GW496561	AT5F1	sp|Q94516|AT5F1_DROME ATP synthase subunit b, mitochondrial OS=Drosophila melanogaster GN=ATPsyn-b PE=2 SV=2	api-miR-1_L-1	1	1	2	GO:0000276(mitochondrial proton-transporting ATP synthase complex, coupling factor F);GO:0046933(hydrogen ion transporting ATP synthase activity, rotational mechanism);GO:0015986(ATP synthesis coupled proton transport);GO:0006911(phagocytosis, engulfment)	ko00190(Oxidative phosphorylation);ko05010(Alzheimer's disease);ko05012(Parkinson's disease);ko05016(Huntington's disease)
gi289073415gbGW496574.1GW496574	Aphis_gosspii_93209	Aphis_gosspii	gi289073415gbGW496574.1GW496574	M2OM	sp|Q9CR62|M2OM_MOUSE Mitochondrial 2-oxoglutarate/malate carrier protein OS=Mus musculus GN=Slc25a11 PE=1 SV=3	api-miR-1_L-1	1	1	2	GO:0016021(integral to membrane);GO:0005743(mitochondrial inner membrane)	ko04020(Calcium signaling pathway);ko05012(Parkinson's disease);ko05016(Huntington's disease)
gi289073715gbGW496894.1GW496894	Aphis_gosspii_93209	Aphis_gosspii	gi289073715gbGW496894.1GW496894	PAB2B	sp|Q7ZXB8|PAB2B_XENLA Polyadenylate-binding protein 2-B OS=Xenopus laevis GN=pabpn1-b PE=2 SV=1	api-miR-1_L-1	1	1	2	GO:0005737(cytoplasm);GO:0005634(nucleus);GO:0000166(nucleotide binding);GO:0008143(poly);GO:0006378(mRNA polyadenylation)
gi289073818gbGW496997.1GW496997	Aphis_gosspii_93209	Aphis_gosspii	gi289073818gbGW496997.1GW496997	-	-	api-miR-1_L-1	1	1	2
gi289073848gbGW497027.1GW497027	Aphis_gosspii_93209	Aphis_gosspii	gi289073848gbGW497027.1GW497027	MGN2	sp|Q0VC92|MGN2_BOVIN Protein mago nashi homolog 2 OS=Bos taurus GN=MAGOHB PE=2 SV=1	api-miR-1_L-1	1	1	2	GO:0005634(nucleus);GO:0003723(RNA binding);GO:0006397(mRNA processing);GO:0051028(mRNA transport);GO:0008380(RNA splicing)
gi289073959gbGW494157.1GW494157	Aphis_gosspii_93209	Aphis_gosspii	gi289073959gbGW494157.1GW494157	KPYK	sp|O62619|KPYK_DROME Pyruvate kinase OS=Drosophila melanogaster GN=PyK PE=2 SV=2	api-miR-1_L-1	1	1	2	GO:0005829(cytosol);GO:0005811(lipid particle);GO:0005524(ATP binding);GO:0000287(magnesium ion binding);GO:0030955(potassium ion binding);GO:0004743(pyruvate kinase activity);GO:0006096(glycolysis)	ko00010(Glycolysis / Gluconeogenesis);ko00230(Purine metabolism);ko00620(Pyruvate metabolism);ko00710(Carbon fixation in photosynthetic organisms);ko04930(Type II diabetes mellitus)
gi289074122gbGW494320.1GW494320	Aphis_gosspii_93209	Aphis_gosspii	gi289074122gbGW494320.1GW494320	RL36	sp|P49630|RL36_DROME 60S ribosomal protein L36 OS=Drosophila melanogaster GN=RpL36 PE=3 SV=1	api-miR-1_L-1	1	1	2	GO:0005840(ribosome);GO:0003735(structural constituent of ribosome);GO:0006412(translation)	ko03010(Ribosome)
gi289074298gbGW494496.1GW494496	Aphis_gosspii_93209	Aphis_gosspii	gi289074298gbGW494496.1GW494496	AT5F1	sp|Q94516|AT5F1_DROME ATP synthase subunit b, mitochondrial OS=Drosophila melanogaster GN=ATPsyn-b PE=2 SV=2	api-miR-1_L-1	1	1	2	GO:0000276(mitochondrial proton-transporting ATP synthase complex, coupling factor F);GO:0046933(hydrogen ion transporting ATP synthase activity, rotational mechanism);GO:0015986(ATP synthesis coupled proton transport);GO:0006911(phagocytosis, engulfment)	ko00190(Oxidative phosphorylation);ko05010(Alzheimer's disease);ko05012(Parkinson's disease);ko05016(Huntington's disease)
gi289075127gbGW503795.1GW503795	Aphis_gosspii_93209	Aphis_gosspii	gi289075127gbGW503795.1GW503795	-	-	api-miR-1_L-1	1	1	2
gi289075707gbGW501363.1GW501363	Aphis_gosspii_93209	Aphis_gosspii	gi289075707gbGW501363.1GW501363	-	-	api-miR-1_L-1	1	1	2
gi289075798gbGW504116.1GW504116	Aphis_gosspii_93209	Aphis_gosspii	gi289075798gbGW504116.1GW504116	-	-	api-miR-1_L-1	1	1	2
gi289076064gbGW504261.1GW504261	Aphis_gosspii_93209	Aphis_gosspii	gi289076064gbGW504261.1GW504261	GLYC	sp|Q60V73|GLYC_CAEBR Serine hydroxymethyltransferase OS=Caenorhabditis briggsae GN=mel-32 PE=3 SV=3	api-miR-1_L-1	1	1	2	GO:0004372(glycine hydroxymethyltransferase activity);GO:0030170(pyridoxal phosphate binding);GO:0006544(glycine metabolic process);GO:0006563(L-serine metabolic process);GO:0006730(one-carbon metabolic process)	ko00260(Glycine,ko serine and threonine metabolism);ko00460(Cyanoamino acid metabolism);ko00670(One carbon pool by folate);ko00680(Methane metabolism)
gi289076076gbGW504273.1GW504273	Aphis_gosspii_93209	Aphis_gosspii	gi289076076gbGW504273.1GW504273	-	-	api-miR-1_L-1	1	1	2
gi289076203gbGW501617.1GW501617	Aphis_gosspii_93209	Aphis_gosspii	gi289076203gbGW501617.1GW501617	-	-	api-miR-1_L-1	1	1	2
gi289076478gbGW504433.1GW504433	Aphis_gosspii_93209	Aphis_gosspii	gi289076478gbGW504433.1GW504433	-	-	api-miR-1_L-1	1	1	2
gi289076590gbGW504545.1GW504545	Aphis_gosspii_93209	Aphis_gosspii	gi289076590gbGW504545.1GW504545	-	-	api-miR-1_L-1	1	1	2
gi289076960gbGW504902.1GW504902	Aphis_gosspii_93209	Aphis_gosspii	gi289076960gbGW504902.1GW504902	MIP	sp|Q9VVF7|MIP_DROME Allatostatins MIP OS=Drosophila melanogaster GN=Mip PE=1 SV=1	api-miR-1_L-1	1	1	2	GO:0005576(extracellular region);GO:0005184(neuropeptide hormone activity);GO:0045968(negative regulation of juvenile hormone biosynthetic process);GO:0007218(neuropeptide signaling pathway)
gi289077271gbGW505213.1GW505213	Aphis_gosspii_93209	Aphis_gosspii	gi289077271gbGW505213.1GW505213	ZG20	sp|P18714|ZG20_XENLA Gastrula zinc finger protein xFG20-1 OS=Xenopus laevis PE=3 SV=2	api-miR-1_L-1	1	1	2	GO:0005634(nucleus);GO:0003677(DNA binding);GO:0008270(zinc ion binding);GO:0006355(regulation of transcription, DNA-dependent);GO:0006351(transcription, DNA-dependent)
gi289077588gbGW501779.1GW501779	Aphis_gosspii_93209	Aphis_gosspii	gi289077588gbGW501779.1GW501779	M2OM	sp|P22292|M2OM_BOVIN Mitochondrial 2-oxoglutarate/malate carrier protein OS=Bos taurus GN=SLC25A11 PE=1 SV=3	api-miR-1_L-1	1	1	2	GO:0016021(integral to membrane);GO:0005743(mitochondrial inner membrane);GO:0006810(transport)
gi289077770gbGW501961.1GW501961	Aphis_gosspii_93209	Aphis_gosspii	gi289077770gbGW501961.1GW501961	-	-	api-miR-1_L-1	1	1	2
gi289078192gbGW502383.1GW502383	Aphis_gosspii_93209	Aphis_gosspii	gi289078192gbGW502383.1GW502383	MIP	sp|Q9VVF7|MIP_DROME Allatostatins MIP OS=Drosophila melanogaster GN=Mip PE=1 SV=1	api-miR-1_L-1	1	1	2	GO:0005576(extracellular region);GO:0005184(neuropeptide hormone activity);GO:0045968(negative regulation of juvenile hormone biosynthetic process);GO:0007218(neuropeptide signaling pathway)
gi289078474gbGW502665.1GW502665	Aphis_gosspii_93209	Aphis_gosspii	gi289078474gbGW502665.1GW502665	DAP1	sp|Q91XC8|DAP1_MOUSE Death-associated protein 1 OS=Mus musculus GN=Dap PE=1 SV=3	api-miR-1_L-1	1	1	2
gi289078530gbGW502721.1GW502721	Aphis_gosspii_93209	Aphis_gosspii	gi289078530gbGW502721.1GW502721	SC23A	sp|Q7SZE5|SC23A_DANRE Protein transport protein Sec23A OS=Danio rerio GN=sec23a PE=2 SV=1	api-miR-1_L-1	1	1	2	GO:0030127(COPII vesicle coat);GO:0000139(Golgi membrane);GO:0030868(smooth endoplasmic reticulum membrane);GO:0008270(zinc ion binding);GO:0051216(cartilage development);GO:0048702(embryonic neurocranium morphogenesis);GO:0006888(ER to Golgi vesicle-mediated transport);GO:0006886(intracellular protein transport);GO:0035138(pectoral fin morphogenesis)
gi289079012gbGW499452.1GW499452	Aphis_gosspii_93209	Aphis_gosspii	gi289079012gbGW499452.1GW499452	CAH2	sp|P07630|CAH2_CHICK Carbonic anhydrase 2 OS=Gallus gallus GN=CA2 PE=2 SV=3	api-miR-1_L-1	1	1	2	GO:0004089(carbonate dehydratase activity);GO:0006730(one-carbon metabolic process)	ko00910(Nitrogen metabolism)
gi289079184gbGW499624.1GW499624	Aphis_gosspii_93209	Aphis_gosspii	gi289079184gbGW499624.1GW499624	-	-	api-miR-1_L-1	1	1	2
gi289079817gbGW502733.1GW502733	Aphis_gosspii_93209	Aphis_gosspii	gi289079817gbGW502733.1GW502733	DAP1	sp|Q91XC8|DAP1_MOUSE Death-associated protein 1 OS=Mus musculus GN=Dap PE=1 SV=3	api-miR-1_L-1	1	1	2
gi289080074gbGW502869.1GW502869	Aphis_gosspii_93209	Aphis_gosspii	gi289080074gbGW502869.1GW502869	-	-	api-miR-1_L-1	1	1	2
gi289080567gbGW503120.1GW503120	Aphis_gosspii_93209	Aphis_gosspii	gi289080567gbGW503120.1GW503120	-	-	api-miR-1_L-1	1	1	2
gi289080694gbGW497560.1GW497560	Aphis_gosspii_93209	Aphis_gosspii	gi289080694gbGW497560.1GW497560	M2OM	sp|P22292|M2OM_BOVIN Mitochondrial 2-oxoglutarate/malate carrier protein OS=Bos taurus GN=SLC25A11 PE=1 SV=3	api-miR-1_L-1	1	1	2	GO:0016021(integral to membrane);GO:0005743(mitochondrial inner membrane);GO:0006810(transport)
gi289080927gbGW497672.1GW497672	Aphis_gosspii_93209	Aphis_gosspii	gi289080927gbGW497672.1GW497672	FANCJ	sp|Q5SXJ3|FANCJ_MOUSE Fanconi anemia group J protein homolog OS=Mus musculus GN=Brip1 PE=2 SV=1	api-miR-1_L-1	1	1	2	GO:0005634(nucleus);GO:0005524(ATP binding);GO:0004003(ATP-dependent DNA helicase activity);GO:0003677(DNA binding);GO:0006281(DNA repair)
gi289081550gbGW503619.1GW503619	Aphis_gosspii_93209	Aphis_gosspii	gi289081550gbGW503619.1GW503619	AT5F1	sp|Q94516|AT5F1_DROME ATP synthase subunit b, mitochondrial OS=Drosophila melanogaster GN=ATPsyn-b PE=2 SV=2	api-miR-1_L-1	1	1	2	GO:0000276(mitochondrial proton-transporting ATP synthase complex, coupling factor F);GO:0046933(hydrogen ion transporting ATP synthase activity, rotational mechanism);GO:0015986(ATP synthesis coupled proton transport);GO:0006911(phagocytosis, engulfment)	ko00190(Oxidative phosphorylation);ko05010(Alzheimer's disease);ko05012(Parkinson's disease);ko05016(Huntington's disease)
gi289081681gbGW499999.1GW499999	Aphis_gosspii_93209	Aphis_gosspii	gi289081681gbGW499999.1GW499999	-	-	api-miR-1_L-1	1	1	2
gi289081915gbGW500233.1GW500233	Aphis_gosspii_93209	Aphis_gosspii	gi289081915gbGW500233.1GW500233	-	-	api-miR-1_L-1	1	1	2
gi289081920gbGW500238.1GW500238	Aphis_gosspii_93209	Aphis_gosspii	gi289081920gbGW500238.1GW500238	-	-	api-miR-1_L-1	1	1	2
gi289082306gbGW500624.1GW500624	Aphis_gosspii_93209	Aphis_gosspii	gi289082306gbGW500624.1GW500624	AT5F1	sp|Q94516|AT5F1_DROME ATP synthase subunit b, mitochondrial OS=Drosophila melanogaster GN=ATPsyn-b PE=2 SV=2	api-miR-1_L-1	1	1	2	GO:0000276(mitochondrial proton-transporting ATP synthase complex, coupling factor F);GO:0046933(hydrogen ion transporting ATP synthase activity, rotational mechanism);GO:0015986(ATP synthesis coupled proton transport);GO:0006911(phagocytosis, engulfment)	ko00190(Oxidative phosphorylation);ko05010(Alzheimer's disease);ko05012(Parkinson's disease);ko05016(Huntington's disease)
gi289082337gbGW500655.1GW500655	Aphis_gosspii_93209	Aphis_gosspii	gi289082337gbGW500655.1GW500655	-	-	api-miR-1_L-1	1	1	2
gi289082663gbGW498077.1GW498077	Aphis_gosspii_93209	Aphis_gosspii	gi289082663gbGW498077.1GW498077	FANCJ	sp|Q5SXJ3|FANCJ_MOUSE Fanconi anemia group J protein homolog OS=Mus musculus GN=Brip1 PE=2 SV=1	api-miR-1_L-1	1	1	2	GO:0005634(nucleus);GO:0005524(ATP binding);GO:0004003(ATP-dependent DNA helicase activity);GO:0003677(DNA binding);GO:0006281(DNA repair)
gi289082742gbGW498156.1GW498156	Aphis_gosspii_93209	Aphis_gosspii	gi289082742gbGW498156.1GW498156	-	-	api-miR-1_L-1	1	1	2
gi289083454gbGW498868.1GW498868	Aphis_gosspii_93209	Aphis_gosspii	gi289083454gbGW498868.1GW498868	RL31	sp|Q9GP16|RL31_HELVI 60S ribosomal protein L31 OS=Heliothis virescens GN=RpL31 PE=2 SV=1	api-miR-1_L-1	1	1	2	GO:0005840(ribosome);GO:0003735(structural constituent of ribosome);GO:0006412(translation)	ko03010(Ribosome)
gi289083469gbGW498883.1GW498883	Aphis_gosspii_93209	Aphis_gosspii	gi289083469gbGW498883.1GW498883	MDHC	sp|P14152|MDHC_MOUSE Malate dehydrogenase, cytoplasmic OS=Mus musculus GN=Mdh1 PE=1 SV=3	api-miR-1_L-1	1	1	2	GO:0005739(mitochondrion);GO:0030060(L-malate dehydrogenase activity);GO:0044262(cellular carbohydrate metabolic process);GO:0006099(tricarboxylic acid cycle)	ko00020(Citrate cycle );ko00620(Pyruvate metabolism);ko00630(Glyoxylate and dicarboxylate metabolism);ko00710(Carbon fixation in photosynthetic organisms)
gi289083671gbGW506587.1GW506587	Aphis_gosspii_93209	Aphis_gosspii	gi289083671gbGW506587.1GW506587	DAP1	sp|Q91XC8|DAP1_MOUSE Death-associated protein 1 OS=Mus musculus GN=Dap PE=1 SV=3	api-miR-1_L-1	1	1	2
gi289084077gbGW506751.1GW506751	Aphis_gosspii_93209	Aphis_gosspii	gi289084077gbGW506751.1GW506751	-	-	api-miR-1_L-1	1	1	2
gi289084164gbGW506838.1GW506838	Aphis_gosspii_93209	Aphis_gosspii	gi289084164gbGW506838.1GW506838	CDKC2	sp|Q5JK68|CDKC2_ORYSJ Cyclin-dependent kinase C-2 OS=Oryza sativa subsp. japonica GN=CDKC-2 PE=2 SV=1	api-miR-1_L-1	1	1	2	GO:0005524(ATP binding);GO:0004693(cyclin-dependent protein kinase activity);GO:0008353(RNA polymerase II carboxy-terminal domain kinase activity)
gi289084548gbGW506980.1GW506980	Aphis_gosspii_93209	Aphis_gosspii	gi289084548gbGW506980.1GW506980	-	-	api-miR-1_L-1	1	1	2
gi289084905gbGW512782.1GW512782	Aphis_gosspii_93209	Aphis_gosspii	gi289084905gbGW512782.1GW512782	-	-	api-miR-1_L-1	1	1	2
gi289085364gbGW509369.1GW509369	Aphis_gosspii_93209	Aphis_gosspii	gi289085364gbGW509369.1GW509369	-	-	api-miR-1_L-1	1	1	2
gi289085957gbGW509962.1GW509962	Aphis_gosspii_93209	Aphis_gosspii	gi289085957gbGW509962.1GW509962	-	-	api-miR-1_L-1	1	1	2
gi289086040gbGW510045.1GW510045	Aphis_gosspii_93209	Aphis_gosspii	gi289086040gbGW510045.1GW510045	-	-	api-miR-1_L-1	1	1	2
gi289086471gbGW507572.1GW507572	Aphis_gosspii_93209	Aphis_gosspii	gi289086471gbGW507572.1GW507572	-	-	api-miR-1_L-1	1	1	2
gi289086543gbGW507644.1GW507644	Aphis_gosspii_93209	Aphis_gosspii	gi289086543gbGW507644.1GW507644	GLYC	sp|P07511|GLYC_RABIT Serine hydroxymethyltransferase, cytosolic OS=Oryctolagus cuniculus GN=SHMT1 PE=1 SV=2	api-miR-1_L-1	1	1	2	GO:0004372(glycine hydroxymethyltransferase activity);GO:0006544(glycine metabolic process);GO:0006730(one-carbon metabolic process)	ko00260(Glycine,ko serine and threonine metabolism);ko00460(Cyanoamino acid metabolism);ko00670(One carbon pool by folate);ko00680(Methane metabolism)
gi289086839gbGW507940.1GW507940	Aphis_gosspii_93209	Aphis_gosspii	gi289086839gbGW507940.1GW507940	MDHC	sp|O48905|MDHC_MEDSA Malate dehydrogenase, cytoplasmic OS=Medicago sativa GN=CMDH PE=1 SV=1	api-miR-1_L-1	1	1	2	GO:0005737(cytoplasm);GO:0005488(binding);GO:0030060(L-malate dehydrogenase activity);GO:0044262(cellular carbohydrate metabolic process);GO:0006108(malate metabolic process);GO:0006099(tricarboxylic acid cycle)	ko00020(Citrate cycle );ko00620(Pyruvate metabolism);ko00630(Glyoxylate and dicarboxylate metabolism);ko00710(Carbon fixation in photosynthetic organisms)
gi289087042gbGW508143.1GW508143	Aphis_gosspii_93209	Aphis_gosspii	gi289087042gbGW508143.1GW508143	QTRD1	sp|B4N549|QTRD1_DROWI Queuine tRNA-ribosyltransferase subunit QTRTD1 homolog OS=Drosophila willistoni GN=GK20504 PE=3 SV=1	api-miR-1_L-1	1	1	2	GO:0046872(metal ion binding);GO:0008479(queuine tRNA-ribosyltransferase activity);GO:0008616(queuosine biosynthetic process)
gi289087098gbGW508199.1GW508199	Aphis_gosspii_93209	Aphis_gosspii	gi289087098gbGW508199.1GW508199	-	-	api-miR-1_L-1	1	1	2
gi289087123gbGW508224.1GW508224	Aphis_gosspii_93209	Aphis_gosspii	gi289087123gbGW508224.1GW508224	-	-	api-miR-1_L-1	1	1	2
gi289087309gbGW513129.1GW513129	Aphis_gosspii_93209	Aphis_gosspii	gi289087309gbGW513129.1GW513129	SC23A	sp|Q7SZE5|SC23A_DANRE Protein transport protein Sec23A OS=Danio rerio GN=sec23a PE=2 SV=1	api-miR-1_L-1	1	1	2	GO:0030127(COPII vesicle coat);GO:0000139(Golgi membrane);GO:0030868(smooth endoplasmic reticulum membrane);GO:0008270(zinc ion binding);GO:0051216(cartilage development);GO:0048702(embryonic neurocranium morphogenesis);GO:0006888(ER to Golgi vesicle-mediated transport);GO:0006886(intracellular protein transport);GO:0035138(pectoral fin morphogenesis)
gi289087816gbGW510510.1GW510510	Aphis_gosspii_93209	Aphis_gosspii	gi289087816gbGW510510.1GW510510	-	-	api-miR-1_L-1	1	1	2
gi289087919gbGW510613.1GW510613	Aphis_gosspii_93209	Aphis_gosspii	gi289087919gbGW510613.1GW510613	-	-	api-miR-1_L-1	1	1	2
gi289088047gbGW510741.1GW510741	Aphis_gosspii_93209	Aphis_gosspii	gi289088047gbGW510741.1GW510741	SUDX	sp|Q9Y0H4|SUDX_DROME E3 ubiquitin-protein ligase Su(dx) OS=Drosophila melanogaster GN=Su(dx) PE=1 SV=1	api-miR-1_L-1	1	1	2	GO:0005622(intracellular);GO:0005112(Notch binding);GO:0004842(ubiquitin-protein ligase activity);GO:0016348(imaginal disc-derived leg joint morphogenesis);GO:0008587(imaginal disc-derived wing margin morphogenesis);GO:0008586(imaginal disc-derived wing vein morphogenesis);GO:0019915(lipid storage);GO:0045746(negative regulation of Notch signaling pathway);GO:0007219(Notch signaling pathway);GO:0…	ko04120(Ubiquitin mediated proteolysis);ko04144(Endocytosis)
gi289088378gbGW511072.1GW511072	Aphis_gosspii_93209	Aphis_gosspii	gi289088378gbGW511072.1GW511072	DAP1	sp|Q91XC8|DAP1_MOUSE Death-associated protein 1 OS=Mus musculus GN=Dap PE=1 SV=3	api-miR-1_L-1	1	1	2
gi289088783gbGW506033.1GW506033	Aphis_gosspii_93209	Aphis_gosspii	gi289088783gbGW506033.1GW506033	SRSF1	sp|Q5R7H2|SRSF1_PONAB Serine/arginine-rich splicing factor 1 OS=Pongo abelii GN=SRSF1 PE=2 SV=3	api-miR-1_L-1	1	1	2	GO:0005737(cytoplasm);GO:0016607(nuclear speck);GO:0005681(spliceosomal complex);GO:0000166(nucleotide binding);GO:0003723(RNA binding);GO:0000395(nuclear mRNA 5'-splice site recognition)
gi289089289gbGW508354.1GW508354	Aphis_gosspii_93209	Aphis_gosspii	gi289089289gbGW508354.1GW508354	-	-	api-miR-1_L-1	1	1	2
gi289089495gbGW508439.1GW508439	Aphis_gosspii_93209	Aphis_gosspii	gi289089495gbGW508439.1GW508439	DAP1	sp|Q91XC8|DAP1_MOUSE Death-associated protein 1 OS=Mus musculus GN=Dap PE=1 SV=3	api-miR-1_L-1	1	1	2
gi289089998gbGW508700.1GW508700	Aphis_gosspii_93209	Aphis_gosspii	gi289089998gbGW508700.1GW508700	DAP1	sp|Q91XC8|DAP1_MOUSE Death-associated protein 1 OS=Mus musculus GN=Dap PE=1 SV=3	api-miR-1_L-1	1	1	2
gi289090064gbGW508766.1GW508766	Aphis_gosspii_93209	Aphis_gosspii	gi289090064gbGW508766.1GW508766	DAP1	sp|Q91XC8|DAP1_MOUSE Death-associated protein 1 OS=Mus musculus GN=Dap PE=1 SV=3	api-miR-1_L-1	1	1	2
gi289090285gbGW508866.1GW508866	Aphis_gosspii_93209	Aphis_gosspii	gi289090285gbGW508866.1GW508866	FANCJ	sp|Q5SXJ3|FANCJ_MOUSE Fanconi anemia group J protein homolog OS=Mus musculus GN=Brip1 PE=2 SV=1	api-miR-1_L-1	1	1	2	GO:0005634(nucleus);GO:0005524(ATP binding);GO:0004003(ATP-dependent DNA helicase activity);GO:0003677(DNA binding);GO:0006281(DNA repair)
gi289090415gbGW511779.1GW511779	Aphis_gosspii_93209	Aphis_gosspii	gi289090415gbGW511779.1GW511779	-	-	api-miR-1_L-1	1	1	2		ko04144(Endocytosis)
gi289090487gbGW508947.1GW508947	Aphis_gosspii_93209	Aphis_gosspii	gi289090487gbGW508947.1GW508947	SUI1	sp|Q9VZS3|SUI1_DROME Protein translation factor SUI1 homolog OS=Drosophila melanogaster GN=CG17737 PE=1 SV=1	api-miR-1_L-1	1	1	2	GO:0003743(translation initiation factor activity);GO:0071456(cellular response to hypoxia);GO:0006417(regulation of translation)
gi289090720gbGW509059.1GW509059	Aphis_gosspii_93209	Aphis_gosspii	gi289090720gbGW509059.1GW509059	-	-	api-miR-1_L-1	1	1	2
gi289090935gbGW509153.1GW509153	Aphis_gosspii_93209	Aphis_gosspii	gi289090935gbGW509153.1GW509153	-	-	api-miR-1_L-1	1	1	2
gi289091127gbGW512128.1GW512128	Aphis_gosspii_93209	Aphis_gosspii	gi289091127gbGW512128.1GW512128	CU17	sp|O02387|CU17_BOMMO Larval cuticle protein LCP-17 OS=Bombyx mori GN=LCP17 PE=2 SV=1	api-miR-1_L-1	1	1	2	GO:0042302(structural constituent of cuticle)
gi289091544gbGW518261.1GW518261	Aphis_gosspii_93209	Aphis_gosspii	gi289091544gbGW518261.1GW518261	SPT5	sp|P27692|SPT5_YEAST Transcription elongation factor SPT5 OS=Saccharomyces cerevisiae (strain ATCC 204508 / S288c) GN=SPT5 PE=1 SV=1	api-miR-1_L-1	1	1	2	GO:0032044(DSIF complex);GO:0005739(mitochondrion);GO:0005515(protein binding);GO:0006325(chromatin organization);GO:0006397(mRNA processing);GO:0032968(positive regulation of transcription elongation from RNA polymerase II promoter);GO:0006368(transcription elongation from RNA polymerase II promoter);GO:0006360(transcription from RNA polymerase I promoter)	ko04510(Focal adhesion);ko04512(ECM-receptor interaction);ko05200(Pathways in cancer);ko05222(Small cell lung cancer);ko05410(Hypertrophic cardiomyopathy );ko05412(Arrhythmogenic right ventricular cardiomyopathy );ko05414(Dilated cardiomyopathy);ko05416(Viral myocarditis)
gi289091862gbGW518579.1GW518579	Aphis_gosspii_93209	Aphis_gosspii	gi289091862gbGW518579.1GW518579	-	-	api-miR-1_L-1	1	1	2		ko03030(DNA replication)
gi289092133gbGW513537.1GW513537	Aphis_gosspii_93209	Aphis_gosspii	gi289092133gbGW513537.1GW513537	MIP	sp|Q9VVF7|MIP_DROME Allatostatins MIP OS=Drosophila melanogaster GN=Mip PE=1 SV=1	api-miR-1_L-1	1	1	2	GO:0005576(extracellular region);GO:0005184(neuropeptide hormone activity);GO:0045968(negative regulation of juvenile hormone biosynthetic process);GO:0007218(neuropeptide signaling pathway)
gi289092449gbGW513853.1GW513853	Aphis_gosspii_93209	Aphis_gosspii	gi289092449gbGW513853.1GW513853	M2OM	sp|P22292|M2OM_BOVIN Mitochondrial 2-oxoglutarate/malate carrier protein OS=Bos taurus GN=SLC25A11 PE=1 SV=3	api-miR-1_L-1	1	1	2	GO:0016021(integral to membrane);GO:0005743(mitochondrial inner membrane);GO:0006810(transport)	ko04020(Calcium signaling pathway);ko05012(Parkinson's disease);ko05016(Huntington's disease)
gi289092500gbGW513904.1GW513904	Aphis_gosspii_93209	Aphis_gosspii	gi289092500gbGW513904.1GW513904	LIPH	sp|Q6DBU8|LIPH_DANRE Lipase member H OS=Danio rerio GN=liph PE=2 SV=1	api-miR-1_L-1	1	1	2	GO:0005576(extracellular region);GO:0016020(membrane);GO:0016787(hydrolase activity);GO:0016042(lipid catabolic process)	ko00623(2,ko4-Dichlorobenzoate degradation);ko00960(Tropane,ko piperidine and pyridine alkaloid biosynthesis)
gi289092772gbGW516092.1GW516092	Aphis_gosspii_93209	Aphis_gosspii	gi289092772gbGW516092.1GW516092	RPTOR	sp|Q8N122|RPTOR_HUMAN Regulatory-associated protein of mTOR OS=Homo sapiens GN=RPTOR PE=1 SV=1	api-miR-1_L-1	1	1	2	GO:0005829(cytosol);GO:0005764(lysosome);GO:0031931(TORC1 complex);GO:0071889(14-3-3 protein binding);GO:0032403(protein complex binding);GO:0019901(protein kinase binding);GO:0001030(RNA polymerase III type 1 promoter DNA binding);GO:0001031(RNA polymerase III type 2 promoter DNA binding);GO:0001032(RNA polymerase III type 3 promoter DNA binding);GO:0001156(TFIIIC-class transcription factor bind…	ko04150(mTOR signaling pathway);ko04910(Insulin signaling pathway)
gi289092778gbGW516098.1GW516098	Aphis_gosspii_93209	Aphis_gosspii	gi289092778gbGW516098.1GW516098	-	-	api-miR-1_L-1	1	1	2
gi289093194gbGW516514.1GW516514	Aphis_gosspii_93209	Aphis_gosspii	gi289093194gbGW516514.1GW516514	DIUX	sp|Q9VLK4|DIUX_DROME Diuretic hormone class 2 OS=Drosophila melanogaster GN=Dh31 PE=3 SV=1	api-miR-1_L-1	1	1	2	GO:0005576(extracellular region);GO:0008613(diuretic hormone activity);GO:0007589(body fluid secretion)
gi289093642gbGW514118.1GW514118	Aphis_gosspii_93209	Aphis_gosspii	gi289093642gbGW514118.1GW514118	-	-	api-miR-1_L-1	1	1	2
gi289094405gbGW514881.1GW514881	Aphis_gosspii_93209	Aphis_gosspii	gi289094405gbGW514881.1GW514881	-	-	api-miR-1_L-1	1	1	2
gi289094460gbGW514936.1GW514936	Aphis_gosspii_93209	Aphis_gosspii	gi289094460gbGW514936.1GW514936	MDHC	sp|P14152|MDHC_MOUSE Malate dehydrogenase, cytoplasmic OS=Mus musculus GN=Mdh1 PE=1 SV=3	api-miR-1_L-1	1	1	2	GO:0005739(mitochondrion);GO:0030060(L-malate dehydrogenase activity);GO:0044262(cellular carbohydrate metabolic process);GO:0006099(tricarboxylic acid cycle)	ko00020(Citrate cycle );ko00620(Pyruvate metabolism);ko00630(Glyoxylate and dicarboxylate metabolism);ko00710(Carbon fixation in photosynthetic organisms)
gi289094492gbGW516904.1GW516904	Aphis_gosspii_93209	Aphis_gosspii	gi289094492gbGW516904.1GW516904	-	-	api-miR-1_L-1	1	1	2
gi289094821gbGW517204.1GW517204	Aphis_gosspii_93209	Aphis_gosspii	gi289094821gbGW517204.1GW517204	-	-	api-miR-1_L-1	1	1	2
gi289095770gbGW515189.1GW515189	Aphis_gosspii_93209	Aphis_gosspii	gi289095770gbGW515189.1GW515189	SPCS3	sp|Q9VCA9|SPCS3_DROME Signal peptidase complex subunit 3 OS=Drosophila melanogaster GN=Spase22-23 PE=2 SV=1	api-miR-1_L-1	1	1	2	GO:0016021(integral to membrane);GO:0005792(microsome);GO:0005787(signal peptidase complex);GO:0008233(peptidase activity);GO:0006465(signal peptide processing)	ko00310(Lysine degradation);ko00780(Biotin metabolism)
gi289096550gbGW525649.1GW525649	Aphis_gosspii_93209	Aphis_gosspii	gi289096550gbGW525649.1GW525649	KELC	sp|Q70JS2|KELC_ANOST Ring canal kelch homolog OS=Anopheles stephensi GN=kel PE=2 SV=2	api-miR-1_L-1	1	1	2	GO:0005737(cytoplasm);GO:0005856(cytoskeleton);GO:0003779(actin binding)
gi289096778gbGW525877.1GW525877	Aphis_gosspii_93209	Aphis_gosspii	gi289096778gbGW525877.1GW525877	DAP1	sp|Q91XC8|DAP1_MOUSE Death-associated protein 1 OS=Mus musculus GN=Dap PE=1 SV=3	api-miR-1_L-1	1	1	2
gi289097043gbGW526142.1GW526142	Aphis_gosspii_93209	Aphis_gosspii	gi289097043gbGW526142.1GW526142	ALDH2	sp|Q2XQV4|ALDH2_PIG Aldehyde dehydrogenase, mitochondrial OS=Sus scrofa GN=ALDH2 PE=2 SV=1	api-miR-1_L-1	1	1	2	GO:0005759(mitochondrial matrix);GO:0004029(aldehyde dehydrogenase )	ko00010(Glycolysis / Gluconeogenesis);ko00053(Ascorbate and aldarate metabolism);ko00071(Fatty acid metabolism);ko00280(Valine,ko leucine and isoleucine degradation);ko00310(Lysine degradation);ko00330(Arginine and proline metabolism);ko00340(Histidine metabolism);ko00380(Tryptophan metabolism);ko00410(beta-Alanine metabolism);ko00561(Glycerolipid metabolism);ko00620(Pyruvate metabolism);ko00631(…
gi289097362gbGW526461.1GW526461	Aphis_gosspii_93209	Aphis_gosspii	gi289097362gbGW526461.1GW526461	C42ES	sp|Q9VNE7|C42ES_DROME CDC42 small effector protein homolog OS=Drosophila melanogaster GN=Spec2 PE=1 SV=2	api-miR-1_L-1	1	1	2	GO:0005737(cytoplasm);GO:0005856(cytoskeleton);GO:0005886(plasma membrane);GO:0005198(structural molecule activity);GO:0008360(regulation of cell shape);GO:0009966(regulation of signal transduction)
gi289097624gbGW523758.1GW523758	Aphis_gosspii_93209	Aphis_gosspii	gi289097624gbGW523758.1GW523758	-	-	api-miR-1_L-1	1	1	2		ko04360(Axon guidance)
gi289097881gbGW524015.1GW524015	Aphis_gosspii_93209	Aphis_gosspii	gi289097881gbGW524015.1GW524015	SRP54	sp|Q2T9U1|SRP54_BOVIN Signal recognition particle 54 kDa protein OS=Bos taurus GN=SRP54 PE=2 SV=1	api-miR-1_L-1	1	1	2	GO:0005634(nucleus);GO:0005786(signal recognition particle, endoplasmic reticulum targeting);GO:0008312(7S RNA binding);GO:0008144(drug binding);GO:0030942(endoplasmic reticulum signal peptide binding);GO:0019003(GDP binding);GO:0005525(GTP binding);GO:0042493(response to drug);GO:0006614(SRP-dependent cotranslational protein targeting to membrane)	ko03060(Protein export);ko03070(Bacterial secretion system)
gi289098743gbGW521005.1GW521005	Aphis_gosspii_93209	Aphis_gosspii	gi289098743gbGW521005.1GW521005	-	-	api-miR-1_L-1	1	1	2
gi289098775gbGW521037.1GW521037	Aphis_gosspii_93209	Aphis_gosspii	gi289098775gbGW521037.1GW521037	C42ES	sp|Q9VNE7|C42ES_DROME CDC42 small effector protein homolog OS=Drosophila melanogaster GN=Spec2 PE=1 SV=2	api-miR-1_L-1	1	1	2	GO:0005737(cytoplasm);GO:0005856(cytoskeleton);GO:0005886(plasma membrane);GO:0005198(structural molecule activity);GO:0008360(regulation of cell shape);GO:0009966(regulation of signal transduction)
gi289099026gbGW521288.1GW521288	Aphis_gosspii_93209	Aphis_gosspii	gi289099026gbGW521288.1GW521288	-	-	api-miR-1_L-1	1	1	2
gi289099090gbGW521352.1GW521352	Aphis_gosspii_93209	Aphis_gosspii	gi289099090gbGW521352.1GW521352	-	-	api-miR-1_L-1	1	1	2
gi289099764gbGW521966.1GW521966	Aphis_gosspii_93209	Aphis_gosspii	gi289099764gbGW521966.1GW521966	KGP25	sp|P32023|KGP25_DROME cGMP-dependent protein kinase, isozyme 2 forms cD5/T2 OS=Drosophila melanogaster GN=for PE=2 SV=3	api-miR-1_L-1	1	1	2	GO:0005886(plasma membrane);GO:0005524(ATP binding);GO:0030553(cGMP binding);GO:0004692(cGMP-dependent protein kinase activity);GO:0046959(habituation);GO:0030536(larval feeding behavior);GO:0008345(larval locomotory behavior);GO:0007616(long-term memory);GO:0008016(regulation of heart contraction);GO:0032095(regulation of response to food);GO:0007614(short-term memory)	ko04540(Gap junction);ko04730(Long-term depression);ko04740(Olfactory transduction)
gi289100514gbGW526588.1GW526588	Aphis_gosspii_93209	Aphis_gosspii	gi289100514gbGW526588.1GW526588	HA1Z	sp|P01896|HA1Z_MOUSE H-2 class I histocompatibility antigen, alpha chain (Fragment) OS=Mus musculus PE=1 SV=1	api-miR-1_L-1	1	1	2	GO:0071556(integral to lumenal side of endoplasmic reticulum membrane);GO:0042612(MHC class I protein complex);GO:0002474(antigen processing and presentation of peptide antigen via MHC class I);GO:0006955(immune response)	ko04144(Endocytosis);ko04145(Phagosome);ko04514(Cell adhesion molecules );ko04612(Antigen processing and presentation);ko04650(Natural killer cell mediated cytotoxicity);ko04940(Type I diabetes mellitus);ko05320(Autoimmune thyroid disease);ko05330(Allograft rejection);ko05332(Graft-versus-host disease);ko05416(Viral myocarditis)
gi289100900gbGW519033.1GW519033	Aphis_gosspii_93209	Aphis_gosspii	gi289100900gbGW519033.1GW519033	DAP1	sp|Q91XC8|DAP1_MOUSE Death-associated protein 1 OS=Mus musculus GN=Dap PE=1 SV=3	api-miR-1_L-1	1	1	2
gi289101197gbGW519330.1GW519330	Aphis_gosspii_93209	Aphis_gosspii	gi289101197gbGW519330.1GW519330	-	-	api-miR-1_L-1	1	1	2
gi289101721gbGW524730.1GW524730	Aphis_gosspii_93209	Aphis_gosspii	gi289101721gbGW524730.1GW524730	-	-	api-miR-1_L-1	1	1	2
gi289102078gbGW525087.1GW525087	Aphis_gosspii_93209	Aphis_gosspii	gi289102078gbGW525087.1GW525087	SPCS3	sp|Q9VCA9|SPCS3_DROME Signal peptidase complex subunit 3 OS=Drosophila melanogaster GN=Spase22-23 PE=2 SV=1	api-miR-1_L-1	1	1	2	GO:0016021(integral to membrane);GO:0005792(microsome);GO:0005787(signal peptidase complex);GO:0008233(peptidase activity);GO:0006465(signal peptide processing)	ko00310(Lysine degradation);ko00780(Biotin metabolism)
gi289102358gbGW525367.1GW525367	Aphis_gosspii_93209	Aphis_gosspii	gi289102358gbGW525367.1GW525367	-	-	api-miR-1_L-1	1	1	2
gi289102710gbGW519864.1GW519864	Aphis_gosspii_93209	Aphis_gosspii	gi289102710gbGW519864.1GW519864	-	-	api-miR-1_L-1	1	1	2
gi289102854gbGW520008.1GW520008	Aphis_gosspii_93209	Aphis_gosspii	gi289102854gbGW520008.1GW520008	DBP2	sp|A2QC74|DBP2_ASPNC ATP-dependent RNA helicase dbp2 OS=Aspergillus niger (strain CBS 513.88 / FGSC A1513) GN=dbp2 PE=3 SV=1	api-miR-1_L-1	1	1	2	GO:0005737(cytoplasm);GO:0005634(nucleus);GO:0005524(ATP binding);GO:0008026(ATP-dependent helicase activity);GO:0003723(RNA binding);GO:0000184(nuclear-transcribed mRNA catabolic process, nonsense-mediated decay);GO:0006364(rRNA processing)
gi289103200gbGW520354.1GW520354	Aphis_gosspii_93209	Aphis_gosspii	gi289103200gbGW520354.1GW520354	-	-	api-miR-1_L-1	1	1	2
gi289103225gbGW520379.1GW520379	Aphis_gosspii_93209	Aphis_gosspii	gi289103225gbGW520379.1GW520379	XPR1	sp|Q6DD44|XPR1_XENLA Xenotropic and polytropic retrovirus receptor 1 homolog OS=Xenopus laevis GN=xpr1 PE=2 SV=1	api-miR-1_L-1	1	1	2	GO:0016021(integral to membrane);GO:0005886(plasma membrane)
gi289103886gbGW522976.1GW522976	Aphis_gosspii_93209	Aphis_gosspii	gi289103886gbGW522976.1GW522976	U5S1	sp|Q15029|U5S1_HUMAN 116 kDa U5 small nuclear ribonucleoprotein component OS=Homo sapiens GN=EFTUD2 PE=1 SV=1	api-miR-1_L-1	1	1	2	GO:0015030(Cajal body);GO:0071013(catalytic step 2 spliceosome);GO:0005737(cytoplasm);GO:0016607(nuclear speck);GO:0005525(GTP binding);GO:0003924(GTPase activity);GO:0005515(protein binding);GO:0000398(nuclear mRNA splicing, via spliceosome)
gi289104399gbGW523489.1GW523489	Aphis_gosspii_93209	Aphis_gosspii	gi289104399gbGW523489.1GW523489	-	-	api-miR-1_L-1	1	1	2
gi289104921gbGW531755.1GW531755	Aphis_gosspii_93209	Aphis_gosspii	gi289104921gbGW531755.1GW531755	KPYK	sp|O62619|KPYK_DROME Pyruvate kinase OS=Drosophila melanogaster GN=PyK PE=2 SV=2	api-miR-1_L-1	1	1	2	GO:0005829(cytosol);GO:0005811(lipid particle);GO:0005524(ATP binding);GO:0000287(magnesium ion binding);GO:0030955(potassium ion binding);GO:0004743(pyruvate kinase activity);GO:0006096(glycolysis)	ko00010(Glycolysis / Gluconeogenesis);ko00230(Purine metabolism);ko00620(Pyruvate metabolism);ko00710(Carbon fixation in photosynthetic organisms);ko04930(Type II diabetes mellitus)
gi289105301gbGW532135.1GW532135	Aphis_gosspii_93209	Aphis_gosspii	gi289105301gbGW532135.1GW532135	RL18	sp|Q0PXY6|RL18_DIACI 60S ribosomal protein L18 OS=Diaphorina citri GN=RpL18 PE=2 SV=1	api-miR-1_L-1	1	1	2	GO:0005840(ribosome);GO:0003735(structural constituent of ribosome);GO:0006412(translation)	ko03010(Ribosome)
gi289107971gbGW530054.1GW530054	Aphis_gosspii_93209	Aphis_gosspii	gi289107971gbGW530054.1GW530054	-	-	api-miR-1_L-1	1	1	2
gi289108637gbGW527090.1GW527090	Aphis_gosspii_93209	Aphis_gosspii	gi289108637gbGW527090.1GW527090	DAP1	sp|Q91XC8|DAP1_MOUSE Death-associated protein 1 OS=Mus musculus GN=Dap PE=1 SV=3	api-miR-1_L-1	1	1	2
gi289108982gbGW527435.1GW527435	Aphis_gosspii_93209	Aphis_gosspii	gi289108982gbGW527435.1GW527435	YKT6	sp|Q7ZUN8|YKT6_DANRE Synaptobrevin homolog YKT6 OS=Danio rerio GN=ykt6 PE=2 SV=1	api-miR-1_L-1	1	1	2	GO:0030659(cytoplasmic vesicle membrane);GO:0005829(cytosol);GO:0000139(Golgi membrane);GO:0016021(integral to membrane);GO:0016740(transferase activity);GO:0015031(protein transport);GO:0016192(vesicle-mediated transport)	ko04130(SNARE interactions in vesicular transport)
gi289109109gbGW532402.1GW532402	Aphis_gosspii_93209	Aphis_gosspii	gi289109109gbGW532402.1GW532402	-	-	api-miR-1_L-1	1	1	2
gi289109314gbGW532607.1GW532607	Aphis_gosspii_93209	Aphis_gosspii	gi289109314gbGW532607.1GW532607	DIUX	sp|Q9VLK4|DIUX_DROME Diuretic hormone class 2 OS=Drosophila melanogaster GN=Dh31 PE=3 SV=1	api-miR-1_L-1	1	1	2	GO:0005576(extracellular region);GO:0008613(diuretic hormone activity);GO:0007589(body fluid secretion)
gi289109384gbGW532677.1GW532677	Aphis_gosspii_93209	Aphis_gosspii	gi289109384gbGW532677.1GW532677	-	-	api-miR-1_L-1	1	1	2
gi289109598gbGW532891.1GW532891	Aphis_gosspii_93209	Aphis_gosspii	gi289109598gbGW532891.1GW532891	-	-	api-miR-1_L-1	1	1	2
gi289110117gbGW527557.1GW527557	Aphis_gosspii_93209	Aphis_gosspii	gi289110117gbGW527557.1GW527557	-	-	api-miR-1_L-1	1	1	2
gi289110171gbGW527611.1GW527611	Aphis_gosspii_93209	Aphis_gosspii	gi289110171gbGW527611.1GW527611	PPIA	sp|P25007|PPIA_DROME Peptidyl-prolyl cis-trans isomerase OS=Drosophila melanogaster GN=Cyp1 PE=1 SV=2	api-miR-1_L-1	1	1	2	GO:0005737(cytoplasm);GO:0005875(microtubule associated complex);GO:0042277(peptide binding);GO:0003755(peptidyl-prolyl cis-trans isomerase activity);GO:0006457(protein folding);GO:0035071(salivary gland cell autophagic cell death)
gi289110450gbGW527890.1GW527890	Aphis_gosspii_93209	Aphis_gosspii	gi289110450gbGW527890.1GW527890	-	-	api-miR-1_L-1	1	1	2
gi289110641gbGW528081.1GW528081	Aphis_gosspii_93209	Aphis_gosspii	gi289110641gbGW528081.1GW528081	BOP1	sp|B4J9K1|BOP1_DROGR Ribosome biogenesis protein BOP1 homolog OS=Drosophila grimshawi GN=GH22027 PE=3 SV=1	api-miR-1_L-1	1	1	2	GO:0005730(nucleolus);GO:0005654(nucleoplasm);GO:0006364(rRNA processing)
gi289111015gbGW528455.1GW528455	Aphis_gosspii_93209	Aphis_gosspii	gi289111015gbGW528455.1GW528455	-	-	api-miR-1_L-1	1	1	2
gi289111272gbGW533431.1GW533431	Aphis_gosspii_93209	Aphis_gosspii	gi289111272gbGW533431.1GW533431	-	-	api-miR-1_L-1	1	1	2
gi289111344gbGW530599.1GW530599	Aphis_gosspii_93209	Aphis_gosspii	gi289111344gbGW530599.1GW530599	AGAL	sp|P06280|AGAL_HUMAN Alpha-galactosidase A OS=Homo sapiens GN=GLA PE=1 SV=1	api-miR-1_L-1	1	1	2	GO:0005576(extracellular region);GO:0005794(Golgi apparatus);GO:0005764(lysosome);GO:0043169(cation binding);GO:0042803(protein homodimerization activity);GO:0052692(raffinose alpha-galactosidase activity);GO:0005102(receptor binding);GO:0016139(glycoside catabolic process);GO:0046479(glycosphingolipid catabolic process);GO:0046477(glycosylceramide catabolic process);GO:0045019(negative regulatio…	ko00052(Galactose metabolism);ko00561(Glycerolipid metabolism);ko00600(Sphingolipid metabolism);ko00603(Glycosphingolipid biosynthesis - globo series);ko04142(Lysosome)
gi289111353gbGW530608.1GW530608	Aphis_gosspii_93209	Aphis_gosspii	gi289111353gbGW530608.1GW530608	AGAL	sp|P51569|AGAL_MOUSE Alpha-galactosidase A OS=Mus musculus GN=Gla PE=1 SV=1	api-miR-1_L-1	1	1	2	GO:0005576(extracellular region);GO:0005794(Golgi apparatus);GO:0005764(lysosome);GO:0043169(cation binding);GO:0042803(protein homodimerization activity);GO:0052692(raffinose alpha-galactosidase activity);GO:0005102(receptor binding);GO:0045019(negative regulation of nitric oxide biosynthetic process);GO:0051001(negative regulation of nitric-oxide synthase activity);GO:0009311(oligosaccharide me…	ko00052(Galactose metabolism);ko00561(Glycerolipid metabolism);ko00600(Sphingolipid metabolism);ko00603(Glycosphingolipid biosynthesis - globo series);ko04142(Lysosome)
gi289111521gbGW533559.1GW533559	Aphis_gosspii_93209	Aphis_gosspii	gi289111521gbGW533559.1GW533559	-	-	api-miR-1_L-1	1	1	2
gi289111655gbGW530789.1GW530789	Aphis_gosspii_93209	Aphis_gosspii	gi289111655gbGW530789.1GW530789	-	-	api-miR-1_L-1	1	1	2
gi289111889gbGW530902.1GW530902	Aphis_gosspii_93209	Aphis_gosspii	gi289111889gbGW530902.1GW530902	PPIA	sp|P25007|PPIA_DROME Peptidyl-prolyl cis-trans isomerase OS=Drosophila melanogaster GN=Cyp1 PE=1 SV=2	api-miR-1_L-1	1	1	2	GO:0005737(cytoplasm);GO:0005875(microtubule associated complex);GO:0042277(peptide binding);GO:0003755(peptidyl-prolyl cis-trans isomerase activity);GO:0006457(protein folding);GO:0035071(salivary gland cell autophagic cell death)
gi289112056gbGW530948.1GW530948	Aphis_gosspii_93209	Aphis_gosspii	gi289112056gbGW530948.1GW530948	-	-	api-miR-1_L-1	1	1	2
gi289112305gbGW531076.1GW531076	Aphis_gosspii_93209	Aphis_gosspii	gi289112305gbGW531076.1GW531076	-	-	api-miR-1_L-1	1	1	2		ko03022(Basal transcription factors);ko03420(Nucleotide excision repair)
gi289112440gbGW533994.1GW533994	Aphis_gosspii_93209	Aphis_gosspii	gi289112440gbGW533994.1GW533994	PAB2B	sp|Q7ZXB8|PAB2B_XENLA Polyadenylate-binding protein 2-B OS=Xenopus laevis GN=pabpn1-b PE=2 SV=1	api-miR-1_L-1	1	1	2	GO:0005737(cytoplasm);GO:0005634(nucleus);GO:0000166(nucleotide binding);GO:0008143(poly);GO:0006378(mRNA polyadenylation)
gi289113096gbGW540178.1GW540178	Aphis_gosspii_93209	Aphis_gosspii	gi289113096gbGW540178.1GW540178	VATB	sp|P31401|VATB_MANSE V-type proton ATPase subunit B OS=Manduca sexta GN=VHA55 PE=2 SV=1	api-miR-1_L-1	1	1	2	GO:0033180(proton-transporting V-type ATPase, V1 domain);GO:0005524(ATP binding);GO:0046933(hydrogen ion transporting ATP synthase activity, rotational mechanism);GO:0046961(proton-transporting ATPase activity, rotational mechanism);GO:0015991(ATP hydrolysis coupled proton transport)	ko00190(Oxidative phosphorylation);ko04145(Phagosome);ko04966(Collecting duct acid secretion);ko05110(Vibrio cholerae infection);ko05120(Epithelial cell signaling in Helicobacter pylori infection)
gi289114448gbGW537690.1GW537690	Aphis_gosspii_93209	Aphis_gosspii	gi289114448gbGW537690.1GW537690	DDX17	sp|P19109|DDX17_DROME ATP-dependent RNA helicase p62 OS=Drosophila melanogaster GN=Rm62 PE=1 SV=3	api-miR-1_L-1	1	1	2	GO:0071013(catalytic step 2 spliceosome);GO:0005875(microtubule associated complex);GO:0005703(polytene chromosome puff);GO:0071011(precatalytic spliceosome);GO:0005524(ATP binding);GO:0008026(ATP-dependent helicase activity);GO:0005515(protein binding);GO:0003723(RNA binding);GO:0019730(antimicrobial humoral response);GO:0000398(nuclear mRNA splicing, via spliceosome);GO:0000381(regulation of al…	ko00230(Purine metabolism)
gi289115201gbGW541294.1GW541294	Aphis_gosspii_93209	Aphis_gosspii	gi289115201gbGW541294.1GW541294	DIUX	sp|Q9VLK4|DIUX_DROME Diuretic hormone class 2 OS=Drosophila melanogaster GN=Dh31 PE=3 SV=1	api-miR-1_L-1	1	1	2	GO:0005576(extracellular region);GO:0008613(diuretic hormone activity);GO:0007589(body fluid secretion)
gi289115452gbGW541545.1GW541545	Aphis_gosspii_93209	Aphis_gosspii	gi289115452gbGW541545.1GW541545	MYS9	sp|Q01989|MYS9_DROME Myosin heavy chain 95F OS=Drosophila melanogaster GN=jar PE=2 SV=4	api-miR-1_L-1	1	1	2	GO:0045178(basal part of cell);GO:0005938(cell cortex);GO:0030139(endocytic vesicle);GO:0045172(germline ring canal);GO:0005875(microtubule associated complex);GO:0031476(myosin VI complex);GO:0070864(sperm individualization complex);GO:0051015(actin filament binding);GO:0005524(ATP binding);GO:0042623(ATPase activity, coupled);GO:0005516(calmodulin binding);GO:0000146(microfilament motor activit…
gi289115601gbGW541741.1GW541741	Aphis_gosspii_93209	Aphis_gosspii	gi289115601gbGW541741.1GW541741	-	-	api-miR-1_L-1	1	1	2
gi289115862gbGW535220.1GW535220	Aphis_gosspii_93209	Aphis_gosspii	gi289115862gbGW535220.1GW535220	SPCS3	sp|Q9VCA9|SPCS3_DROME Signal peptidase complex subunit 3 OS=Drosophila melanogaster GN=Spase22-23 PE=2 SV=1	api-miR-1_L-1	1	1	2	GO:0016021(integral to membrane);GO:0005792(microsome);GO:0005787(signal peptidase complex);GO:0008233(peptidase activity);GO:0006465(signal peptide processing)	ko00310(Lysine degradation);ko00780(Biotin metabolism)
gi289116073gbGW538266.1GW538266	Aphis_gosspii_93209	Aphis_gosspii	gi289116073gbGW538266.1GW538266	-	-	api-miR-1_L-1	1	1	2
gi289116451gbGW538644.1GW538644	Aphis_gosspii_93209	Aphis_gosspii	gi289116451gbGW538644.1GW538644	SSP4	sp|A1ZAU8|SSP4_DROME Short spindle protein 4 OS=Drosophila melanogaster GN=ssp4 PE=1 SV=1	api-miR-1_L-1	1	1	2	GO:0005737(cytoplasm);GO:0005874(microtubule);GO:0007049(cell cycle)
gi289116998gbGW535349.1GW535349	Aphis_gosspii_93209	Aphis_gosspii	gi289116998gbGW535349.1GW535349	GTR1	sp|Q8IRI6|GTR1_DROME Glucose transporter type 1 OS=Drosophila melanogaster GN=Glut1 PE=2 SV=3	api-miR-1_L-1	1	1	2	GO:0016021(integral to membrane);GO:0022891(substrate-specific transmembrane transporter activity);GO:0008643(carbohydrate transport)	ko04920(Adipocytokine signaling pathway);ko05200(Pathways in cancer);ko05211(Renal cell carcinoma)
gi289117753gbGW536104.1GW536104	Aphis_gosspii_93209	Aphis_gosspii	gi289117753gbGW536104.1GW536104	DDX17	sp|Q501J6|DDX17_MOUSE Probable ATP-dependent RNA helicase DDX17 OS=Mus musculus GN=Ddx17 PE=2 SV=1	api-miR-1_L-1	1	1	2	GO:0005634(nucleus);GO:0005524(ATP binding);GO:0008026(ATP-dependent helicase activity);GO:0003723(RNA binding)	ko00230(Purine metabolism)
gi289118287gbGW542398.1GW542398	Aphis_gosspii_93209	Aphis_gosspii	gi289118287gbGW542398.1GW542398	-	-	api-miR-1_L-1	1	1	2
gi289119138gbGW539409.1GW539409	Aphis_gosspii_93209	Aphis_gosspii	gi289119138gbGW539409.1GW539409	-	-	api-miR-1_L-1	1	1	2
gi289119172gbGW539443.1GW539443	Aphis_gosspii_93209	Aphis_gosspii	gi289119172gbGW539443.1GW539443	SYLC	sp|Q9P2J5|SYLC_HUMAN Leucine--tRNA ligase, cytoplasmic OS=Homo sapiens GN=LARS PE=1 SV=2	api-miR-1_L-1	1	1	2	GO:0005829(cytosol);GO:0005524(ATP binding);GO:0004823(leucine-tRNA ligase activity);GO:0005515(protein binding);GO:0006429(leucyl-tRNA aminoacylation)	ko00290(Valine,ko leucine and isoleucine biosynthesis);ko00970(Aminoacyl-tRNA biosynthesis)
gi289119985gbGW536357.1GW536357	Aphis_gosspii_93209	Aphis_gosspii	gi289119985gbGW536357.1GW536357	-	-	api-miR-1_L-1	1	1	2
gi289120396gbGW536768.1GW536768	Aphis_gosspii_93209	Aphis_gosspii	gi289120396gbGW536768.1GW536768	-	-	api-miR-1_L-1	1	1	2
gi289120653gbGW537025.1GW537025	Aphis_gosspii_93209	Aphis_gosspii	gi289120653gbGW537025.1GW537025	-	-	api-miR-1_L-1	1	1	2		ko00061(Fatty acid biosynthesis);ko04910(Insulin signaling pathway)
gi289120803gbGW537175.1GW537175	Aphis_gosspii_93209	Aphis_gosspii	gi289120803gbGW537175.1GW537175	MIP	sp|Q9VVF7|MIP_DROME Allatostatins MIP OS=Drosophila melanogaster GN=Mip PE=1 SV=1	api-miR-1_L-1	1	1	2	GO:0005576(extracellular region);GO:0005184(neuropeptide hormone activity);GO:0045968(negative regulation of juvenile hormone biosynthetic process);GO:0007218(neuropeptide signaling pathway)
gi289121022gbGW543154.1GW543154	Aphis_gosspii_93209	Aphis_gosspii	gi289121022gbGW543154.1GW543154	MYPH	sp|Q24799|MYPH_ECHGR Myophilin OS=Echinococcus granulosus PE=2 SV=1	api-miR-1_L-1	1	1	2	GO:0007517(muscle organ development)
gi289121125gbGW543257.1GW543257	Aphis_gosspii_93209	Aphis_gosspii	gi289121125gbGW543257.1GW543257	-	-	api-miR-1_L-1	1	1	2
gi289121906gbGW544268.1GW544268	Aphis_gosspii_93209	Aphis_gosspii	gi289121906gbGW544268.1GW544268	PCKG	sp|P20007|PCKG_DROME Phosphoenolpyruvate carboxykinase [GTP] OS=Drosophila melanogaster GN=Pepck PE=2 SV=2	api-miR-1_L-1	1	1	2	GO:0005525(GTP binding);GO:0046872(metal ion binding);GO:0004613(phosphoenolpyruvate carboxykinase );GO:0006094(gluconeogenesis)	ko00010(Glycolysis / Gluconeogenesis);ko00020(Citrate cycle );ko00620(Pyruvate metabolism);ko03320(PPAR signaling pathway);ko04910(Insulin signaling pathway);ko04920(Adipocytokine signaling pathway);ko04964(Proximal tubule bicarbonate reclamation)
gi289122118gbGW544480.1GW544480	Aphis_gosspii_93209	Aphis_gosspii	gi289122118gbGW544480.1GW544480	-	-	api-miR-1_L-1	1	1	2
gi289122978gbGW545340.1GW545340	Aphis_gosspii_93209	Aphis_gosspii	gi289122978gbGW545340.1GW545340	-	-	api-miR-1_L-1	1	1	2
gi289123115gbGW545477.1GW545477	Aphis_gosspii_93209	Aphis_gosspii	gi289123115gbGW545477.1GW545477	MK14	sp|P47812|MK14_XENLA Mitogen-activated protein kinase 14 OS=Xenopus laevis GN=mapk14 PE=2 SV=1	api-miR-1_L-1	1	1	2	GO:0005524(ATP binding);GO:0004707(MAP kinase activity);GO:0007243(intracellular protein kinase cascade);GO:0006950(response to stress)	ko04010(MAPK signaling pathway);ko04011(MAPK signaling pathway - yeast);ko04370(VEGF signaling pathway);ko04620(Toll-like receptor signaling pathway);ko04621(NOD-like receptor signaling pathway);ko04622(RIG-I-like receptor signaling pathway);ko04660(T cell receptor signaling pathway);ko04664(Fc epsilon RI signaling pathway);ko04670(Leucyte transendothelial migration);ko04722(Neurotrophin signalin…
gi289123874gbGW546236.1GW546236	Aphis_gosspii_93209	Aphis_gosspii	gi289123874gbGW546236.1GW546236	-	-	api-miR-1_L-1	1	1	2
gi289124347gbGW546709.1GW546709	Aphis_gosspii_93209	Aphis_gosspii	gi289124347gbGW546709.1GW546709	-	-	api-miR-1_L-1	1	1	2
gi289124689gbGW546821.1GW546821	Aphis_gosspii_93209	Aphis_gosspii	gi289124689gbGW546821.1GW546821	YBEG	sp|Q9P775|YBEG_SCHPO Uncharacterized WD repeat-containing protein C17D11.16 OS=Schizosaccharomyces pombe (strain 972 / ATCC 24843) GN=SPBC1711.16 PE=1 SV=1	api-miR-1_L-1	1	1	2	GO:0005829(cytosol);GO:0005730(nucleolus);GO:0006364(rRNA processing)
gi289125250gbGW547382.1GW547382	Aphis_gosspii_93209	Aphis_gosspii	gi289125250gbGW547382.1GW547382	GLYC	sp|Q60V73|GLYC_CAEBR Serine hydroxymethyltransferase OS=Caenorhabditis briggsae GN=mel-32 PE=3 SV=3	api-miR-1_L-1	1	1	2	GO:0004372(glycine hydroxymethyltransferase activity);GO:0030170(pyridoxal phosphate binding);GO:0006544(glycine metabolic process);GO:0006563(L-serine metabolic process);GO:0006730(one-carbon metabolic process)	ko00260(Glycine,ko serine and threonine metabolism);ko00460(Cyanoamino acid metabolism);ko00670(One carbon pool by folate);ko00680(Methane metabolism)
gi289125746gbGW556707.1GW556707	Aphis_gosspii_93209	Aphis_gosspii	gi289125746gbGW556707.1GW556707	H3	sp|Q9U7D1|H3_MASBA Histone H3 OS=Mastigamoeba balamuthi PE=2 SV=1	api-miR-1_L-1	1	1	2	GO:0000786(nucleosome);GO:0005634(nucleus);GO:0003677(DNA binding);GO:0006334(nucleosome assembly)	ko05322(Systemic lupus erythematosus)
gi289126323gbGW548224.1GW548224	Aphis_gosspii_93209	Aphis_gosspii	gi289126323gbGW548224.1GW548224	ZFAN6	sp|Q5R7S6|ZFAN6_PONAB AN1-type zinc finger protein 6 OS=Pongo abelii GN=ZFAND6 PE=2 SV=1	api-miR-1_L-1	1	1	2	GO:0003677(DNA binding);GO:0008270(zinc ion binding)
gi289127065gbGW553766.1GW553766	Aphis_gosspii_93209	Aphis_gosspii	gi289127065gbGW553766.1GW553766	-	-	api-miR-1_L-1	1	1	2
gi289129291gbGW549208.1GW549208	Aphis_gosspii_93209	Aphis_gosspii	gi289129291gbGW549208.1GW549208	-	-	api-miR-1_L-1	1	1	2
gi289134465gbGW553422.1GW553422	Aphis_gosspii_93209	Aphis_gosspii	gi289134465gbGW553422.1GW553422	MYSA	sp|P05661|MYSA_DROME Myosin heavy chain, muscle OS=Drosophila melanogaster GN=Mhc PE=1 SV=4	api-miR-1_L-1	1	1	2		ko04530(Tight junction);ko05416(Viral myocarditis)
gi289135164gbGW559756.1GW559756	Aphis_gosspii_93209	Aphis_gosspii	gi289135164gbGW559756.1GW559756	SYAC	sp|Q9VLM8|SYAC_DROME Alanine--tRNA ligase, cytoplasmic OS=Drosophila melanogaster GN=Aats-ala PE=2 SV=1	api-miR-1_L-1	1	1	2	GO:0005737(cytoplasm);GO:0004813(alanine-tRNA ligase activity);GO:0005524(ATP binding);GO:0046872(metal ion binding);GO:0000049(tRNA binding);GO:0006419(alanyl-tRNA aminoacylation)	ko00970(Aminoacyl-tRNA biosynthesis)
gi289136184gbGW563234.1GW563234	Aphis_gosspii_93209	Aphis_gosspii	gi289136184gbGW563234.1GW563234	-	-	api-miR-1_L-1	1	1	2
gi289136796gbGW563846.1GW563846	Aphis_gosspii_93209	Aphis_gosspii	gi289136796gbGW563846.1GW563846	GLYC	sp|Q60V73|GLYC_CAEBR Serine hydroxymethyltransferase OS=Caenorhabditis briggsae GN=mel-32 PE=3 SV=3	api-miR-1_L-1	1	1	2	GO:0004372(glycine hydroxymethyltransferase activity);GO:0030170(pyridoxal phosphate binding);GO:0006544(glycine metabolic process);GO:0006563(L-serine metabolic process);GO:0006730(one-carbon metabolic process)	ko00260(Glycine,ko serine and threonine metabolism);ko00460(Cyanoamino acid metabolism);ko00670(One carbon pool by folate);ko00680(Methane metabolism)
gi289137318gbGW560410.1GW560410	Aphis_gosspii_93209	Aphis_gosspii	gi289137318gbGW560410.1GW560410	-	-	api-miR-1_L-1	1	1	2
gi289138035gbGW561186.1GW561186	Aphis_gosspii_93209	Aphis_gosspii	gi289138035gbGW561186.1GW561186	-	-	api-miR-1_L-1	1	1	2
gi289138171gbGW557423.1GW557423	Aphis_gosspii_93209	Aphis_gosspii	gi289138171gbGW557423.1GW557423	CDSA	sp|P56079|CDSA_DROME Phosphatidate cytidylyltransferase, photoreceptor-specific OS=Drosophila melanogaster GN=CdsA PE=1 SV=2	api-miR-1_L-1	1	1	2	GO:0016021(integral to membrane);GO:0004605(phosphatidate cytidylyltransferase activity);GO:0016024(CDP-diacylglycerol biosynthetic process);GO:0007602(phototransduction);GO:0010883(regulation of lipid storage);GO:0016056(rhodopsin mediated signaling pathway);GO:0043052(thermotaxis);GO:0007601(visual perception)	ko00564(Glycerophospholipid metabolism);ko04070(Phosphatidylinositol signaling system)
gi289139594gbGW561726.1GW561726	Aphis_gosspii_93209	Aphis_gosspii	gi289139594gbGW561726.1GW561726	-	-	api-miR-1_L-1	1	1	2
gi289140485gbGW564596.1GW564596	Aphis_gosspii_93209	Aphis_gosspii	gi289140485gbGW564596.1GW564596	SRC8	sp|Q01406|SRC8_CHICK Src substrate protein p85 OS=Gallus gallus GN=CTTN1 PE=1 SV=1	api-miR-1_L-1	1	1	2	GO:0005856(cytoskeleton);GO:0005783(endoplasmic reticulum);GO:0030027(lamellipodium);GO:0005886(plasma membrane);GO:0001726(ruffle)	ko04530(Tight junction);ko05100(Bacterial invasion of epithelial cells);ko05130(Pathogenic Escherichia coli infection);ko05131(Shigellosis)
gi289141410gbGW558861.1GW558861	Aphis_gosspii_93209	Aphis_gosspii	gi289141410gbGW558861.1GW558861	SL9B2	sp|Q86UD5|SL9B2_HUMAN Mitochondrial sodium/hydrogen exchanger 9B2 OS=Homo sapiens GN=SLC9B2 PE=1 SV=2	api-miR-1_L-1	1	1	2	GO:0016021(integral to membrane);GO:0031966(mitochondrial membrane);GO:0015299(solute:hydrogen antiporter activity);GO:0006814(sodium ion transport)
gi289141419gbGW558870.1GW558870	Aphis_gosspii_93209	Aphis_gosspii	gi289141419gbGW558870.1GW558870	-	-	api-miR-1_L-1	1	1	2
gi289142404gbGW562765.1GW562765	Aphis_gosspii_93209	Aphis_gosspii	gi289142404gbGW562765.1GW562765	YKT6	sp|Q7ZUN8|YKT6_DANRE Synaptobrevin homolog YKT6 OS=Danio rerio GN=ykt6 PE=2 SV=1	api-miR-1_L-1	1	1	2	GO:0030659(cytoplasmic vesicle membrane);GO:0005829(cytosol);GO:0000139(Golgi membrane);GO:0016021(integral to membrane);GO:0016740(transferase activity);GO:0015031(protein transport);GO:0016192(vesicle-mediated transport)	ko04130(SNARE interactions in vesicular transport)
gi289142670gbGW563031.1GW563031	Aphis_gosspii_93209	Aphis_gosspii	gi289142670gbGW563031.1GW563031	RL6	sp|P47991|RL6_CAEEL 60S ribosomal protein L6 OS=Caenorhabditis elegans GN=rpl-6 PE=1 SV=1	api-miR-1_L-1	1	1	2	GO:0005840(ribosome);GO:0005515(protein binding);GO:0003735(structural constituent of ribosome);GO:0008340(determination of adult lifespan);GO:0009792(embryo development ending in birth or egg hatching);GO:0040007(growth);GO:0002119(nematode larval development);GO:0000003(reproduction);GO:0006412(translation)	ko03010(Ribosome)
gi289143469gbGW566680.1GW566680	Aphis_gosspii_93209	Aphis_gosspii	gi289143469gbGW566680.1GW566680	-	-	api-miR-1_L-1	1	1	2
gi289144327gbGW567538.1GW567538	Aphis_gosspii_93209	Aphis_gosspii	gi289144327gbGW567538.1GW567538	HECD1	sp|Q9ULT8|HECD1_HUMAN E3 ubiquitin-protein ligase HECTD1 OS=Homo sapiens GN=HECTD1 PE=1 SV=3	api-miR-1_L-1	1	1	2	GO:0005622(intracellular);GO:0046872(metal ion binding);GO:0005515(protein binding);GO:0004842(ubiquitin-protein ligase activity);GO:0042787(protein ubiquitination involved in ubiquitin-dependent protein catabolic process)
gi289144569gbGW567780.1GW567780	Aphis_gosspii_93209	Aphis_gosspii	gi289144569gbGW567780.1GW567780	-	-	api-miR-1_L-1	1	1	2
gi289144612gbGW567823.1GW567823	Aphis_gosspii_93209	Aphis_gosspii	gi289144612gbGW567823.1GW567823	-	-	api-miR-1_L-1	1	1	2
gi289144769gbGW564981.1GW564981	Aphis_gosspii_93209	Aphis_gosspii	gi289144769gbGW564981.1GW564981	-	-	api-miR-1_L-1	1	1	2
gi289145254gbGW568346.1GW568346	Aphis_gosspii_93209	Aphis_gosspii	gi289145254gbGW568346.1GW568346	-	-	api-miR-1_L-1	1	1	2
gi289145859gbGW565301.1GW565301	Aphis_gosspii_93209	Aphis_gosspii	gi289145859gbGW565301.1GW565301	-	-	api-miR-1_L-1	1	1	2
gi289145862gbGW565304.1GW565304	Aphis_gosspii_93209	Aphis_gosspii	gi289145862gbGW565304.1GW565304	-	-	api-miR-1_L-1	1	1	2
gi289146107gbGW565549.1GW565549	Aphis_gosspii_93209	Aphis_gosspii	gi289146107gbGW565549.1GW565549	-	-	api-miR-1_L-1	1	1	2
gi289147636gbGW572897.1GW572897	Aphis_gosspii_93209	Aphis_gosspii	gi289147636gbGW572897.1GW572897	-	-	api-miR-1_L-1	1	1	2
gi289150132gbGW571035.1GW571035	Aphis_gosspii_93209	Aphis_gosspii	gi289150132gbGW571035.1GW571035	-	-	api-miR-1_L-1	1	1	2
gi289150184gbGW571087.1GW571087	Aphis_gosspii_93209	Aphis_gosspii	gi289150184gbGW571087.1GW571087	-	-	api-miR-1_L-1	1	1	2
gi289151660gbGW572373.1GW572373	Aphis_gosspii_93209	Aphis_gosspii	gi289151660gbGW572373.1GW572373	-	-	api-miR-1_L-1	1	1	2		ko00910(Nitrogen metabolism)
gi29940614gbCB814644.1CB814644	Aphis_gosspii_93209	Aphis_gosspii	gi29940614gbCB814644.1CB814644	ANS1A	sp|Q92625|ANS1A_HUMAN Ankyrin repeat and SAM domain-containing protein 1A OS=Homo sapiens GN=ANKS1A PE=1 SV=4	api-miR-1_L-1	1	1	2	GO:0005737(cytoplasm);GO:0043005(neuron projection);GO:0048013(ephrin receptor signaling pathway);GO:0016322(neuron remodeling);GO:0006929(substrate-dependent cell migration)
gi30030993gbCB832746.1CB832746	Aphis_gosspii_93209	Aphis_gosspii	gi30030993gbCB832746.1CB832746	XRN2	sp|Q9VM71|XRN2_DROME 5'-3' exoribonuclease 2 homolog OS=Drosophila melanogaster GN=Rat1 PE=1 SV=2	api-miR-1_L-1	1	1	2	GO:0005634(nucleus);GO:0004534(5'-3' exoribonuclease activity);GO:0046872(metal ion binding);GO:0003676(nucleic acid binding);GO:0000738(DNA catabolic process, exonucleolytic);GO:0006397(mRNA processing);GO:0006355(regulation of transcription, DNA-dependent);GO:0006353(transcription termination, DNA-dependent)
gi30049148gbCB855013.1CB855013	Aphis_gosspii_93209	Aphis_gosspii	gi30049148gbCB855013.1CB855013	-	-	api-miR-1_L-1	1	1	2		ko00190(Oxidative phosphorylation);ko05010(Alzheimer's disease);ko05012(Parkinson's disease);ko05016(Huntington's disease)
gi31364765gbCD450031.1CD450031	Aphis_gosspii_93209	Aphis_gosspii	gi31364765gbCD450031.1CD450031	TRXR3	sp|Q99MD6|TRXR3_MOUSE Thioredoxin reductase 3 (Fragment) OS=Mus musculus GN=Txnrd3 PE=1 SV=2	api-miR-1_L-1	1	1	2	GO:0005783(endoplasmic reticulum);GO:0005792(microsome);GO:0005634(nucleus);GO:0009055(electron carrier activity);GO:0050660(flavin adenine dinucleotide binding);GO:0050661(NADP binding);GO:0015035(protein disulfide oxidoreductase activity);GO:0004791(thioredoxin-disulfide reductase activity);GO:0030154(cell differentiation);GO:0045454(cell redox homeostasis);GO:0022900(electron transport chain);…	ko00240(Pyrimidine metabolism)
gi31364992gbCD450252.1CD450252	Aphis_gosspii_93209	Aphis_gosspii	gi31364992gbCD450252.1CD450252	DENR	sp|Q9NAH4|DENR_CAEEL Density-regulated protein homolog OS=Caenorhabditis elegans GN=Y47D3A.21 PE=3 SV=1	api-miR-1_L-1	1	1	2	GO:0003743(translation initiation factor activity)
gi31366515gbCD451775.1CD451775	Aphis_gosspii_93209	Aphis_gosspii	gi31366515gbCD451775.1CD451775	-	-	api-miR-1_L-1	1	1	2
gi73612286gbDR389294.1DR389294	Aphis_gosspii_93209	Aphis_gosspii	gi73612286gbDR389294.1DR389294	TRXR2	sp|Q9JLT4|TRXR2_MOUSE Thioredoxin reductase 2, mitochondrial OS=Mus musculus GN=Txnrd2 PE=1 SV=4	api-miR-1_L-1	1	1	2	GO:0005739(mitochondrion);GO:0050660(flavin adenine dinucleotide binding);GO:0050661(NADP binding);GO:0005515(protein binding);GO:0004791(thioredoxin-disulfide reductase activity);GO:0045454(cell redox homeostasis);GO:0007507(heart development);GO:0030097(hemopoiesis);GO:0000305(response to oxygen radical)	ko00240(Pyrimidine metabolism)
gi73612836gbDR389844.1DR389844	Aphis_gosspii_93209	Aphis_gosspii	gi73612836gbDR389844.1DR389844	DAP1	sp|Q91XC8|DAP1_MOUSE Death-associated protein 1 OS=Mus musculus GN=Dap PE=1 SV=3	api-miR-1_L-1	1	1	2
gi73613853gbDR390861.1DR390861	Aphis_gosspii_93209	Aphis_gosspii	gi73613853gbDR390861.1DR390861	-	-	api-miR-1_L-1	1	1	2
gi73614070gbDR391078.1DR391078	Aphis_gosspii_93209	Aphis_gosspii	gi73614070gbDR391078.1DR391078	-	-	api-miR-1_L-1	1	1	2
gi73614240gbDR391248.1DR391248	Aphis_gosspii_93209	Aphis_gosspii	gi73614240gbDR391248.1DR391248	KTI12	sp|Q0P457|KTI12_DANRE Protein KTI12 homolog OS=Danio rerio GN=kti12 PE=2 SV=2	api-miR-1_L-1	1	1	2	GO:0005524(ATP binding)
gi73614402gbDR391410.1DR391410	Aphis_gosspii_93209	Aphis_gosspii	gi73614402gbDR391410.1DR391410	-	-	api-miR-1_L-1	1	1	2
gi73614480gbDR391488.1DR391488	Aphis_gosspii_93209	Aphis_gosspii	gi73614480gbDR391488.1DR391488	DDX17	sp|P19109|DDX17_DROME ATP-dependent RNA helicase p62 OS=Drosophila melanogaster GN=Rm62 PE=1 SV=3	api-miR-1_L-1	1	1	2	GO:0071013(catalytic step 2 spliceosome);GO:0005875(microtubule associated complex);GO:0005703(polytene chromosome puff);GO:0071011(precatalytic spliceosome);GO:0005524(ATP binding);GO:0008026(ATP-dependent helicase activity);GO:0005515(protein binding);GO:0003723(RNA binding);GO:0019730(antimicrobial humoral response);GO:0000398(nuclear mRNA splicing, via spliceosome);GO:0000381(regulation of al…	ko00230(Purine metabolism)
[truncated: 21,408 more rows]

## Sheet: Summary
Gene Discription	Target gene number
[truncated: 7 more rows]

[truncated: 1 more sheets: Sheet1]
