# Supplementary material for: Comparative profiling of microRNAs in the winged and wingless English grain aphid, Sitobion avenae (F.) (Homoptera: Aphididae)
Source: Sci Rep. 2016 Oct 20;6:35668. doi: 10.1038/srep35668 (PMC5071838; doi:10.1038/srep35668)
Supplement: Supplementary Table S4 [file srep35668-s5.xls]

## Sheet: GO annotation_fruit fly
GO	GO_Term	GO_function	gene_num	gene_list
GO:0008150	biological_process	biological_process	401	FBtr0070225(api-miR-3050,api-miR-263b,api-miR-190_R-3),FBtr0070431(api-miR-315),FBtr0070491(api-miR-316),FBtr0070492(api-miR-316),FBtr0070493(api-miR-316),FBtr0070648(api-mir-3037-p5),FBtr0070699(api-let-7,api-miR-1_L-1),FBtr0070717(bmo-miR-10-3p_L-1),FBtr0070887(api-miR-124_R-2),FBtr0070888(api-miR-10_L+1,api-miR-263b,bmo-miR-993a-5p_L-1R-3),FBtr0070890(api-miR-2765,api-mir-3040-p5,api-miR-210_R…
GO:0006355	regulation of transcription, DNA-dependent	biological_process	370	FBtr0070072(api-let-7),FBtr0070075(api-miR-277,PC-3p-2743_844,api-miR-3036),FBtr0070244(api-let-7,api-miR-315,api-miR-29),FBtr0070261(PC-5p-113190_15),FBtr0070262(api-miR-317),FBtr0070263(PC-5p-113190_15),FBtr0070265(api-miR-263a,bmo-miR-10-3p_L-1,api-miR-92b,api-miR-13a,api-miR-92a,api-miR-190_R-3,api-miR-9a_R-2,api-miR-9b_R+1,PC-3p-94006_17,api-miR-2a,PC-5p-113190_15,PC-3p-3656_637),FBtr0070266…
GO:0007476	imaginal disc-derived wing morphogenesis	biological_process	334	FBtr0070081(api-miR-315,api-miR-316,api-miR-14,api-miR-13a,api-miR-190_R-3,api-miR-2a,api-miR-3041_R-1),FBtr0070083(api-miR-315,api-miR-316,api-miR-14,api-miR-13a,api-miR-190_R-3,api-miR-2a,api-miR-3041_R-1),FBtr0070084(api-miR-315,api-miR-316,api-miR-14,api-miR-13a,api-miR-190_R-3,api-miR-2a,api-miR-3041_R-1),FBtr0070085(api-miR-71_R-1,api-miR-3036,api-miR-3041_R-1),FBtr0070086(api-miR-71_R-1,ap…
GO:0006468	protein phosphorylation	biological_process	326	FBtr0070216(api-miR-92b,api-miR-92a,api-mir-2c-p3),FBtr0070217(api-miR-92b,api-miR-92a,api-mir-2c-p3),FBtr0070218(api-miR-92b,api-miR-92a,api-mir-2c-p3),FBtr0070756(PC-5p-113190_15),FBtr0070837(PC-3p-2743_844),FBtr0070838(PC-3p-2743_844),FBtr0070839(PC-3p-2743_844),FBtr0070950(api-miR-3036),FBtr0070956(api-miR-315),FBtr0070957(api-miR-315),FBtr0071142(api-miR-263a,api-miR-92b,api-miR-92a),FBtr007…
GO:0007411	axon guidance	biological_process	308	FBtr0070216(api-miR-92b,api-miR-92a,api-mir-2c-p3),FBtr0070217(api-miR-92b,api-miR-92a,api-mir-2c-p3),FBtr0070218(api-miR-92b,api-miR-92a,api-mir-2c-p3),FBtr0070439(api-miR-210_R+1,api-miR-3036),FBtr0070440(api-miR-210_R+1,api-miR-3036),FBtr0070507(api-miR-316,api-miR-210_R+1),FBtr0070964(api-miR-277,api-miR-87a),FBtr0070965(api-miR-277,api-miR-87a),FBtr0070966(api-miR-277,api-miR-87a),FBtr007096…
GO:0022008	neurogenesis	biological_process	282	FBtr0005088(api-miR-252b_L-1),FBtr0070074(api-miR-252b_L-1,api-miR-3036,api-mir-3053-p5),FBtr0070376(api-miR-92b,api-mir-3037-p5,api-miR-92a),FBtr0070377(api-miR-92b,api-mir-3037-p5,api-miR-92a),FBtr0070419(api-miR-3047),FBtr0070586(api-miR-263b),FBtr0070587(api-miR-263b),FBtr0070683(api-miR-3047),FBtr0070684(api-miR-3047),FBtr0070751(api-miR-3036),FBtr0070762(PC-5p-113190_15),FBtr0071020(api-mir…
GO:0048477	oogenesis	biological_process	266	FBtr0070072(api-let-7),FBtr0070261(PC-5p-113190_15),FBtr0070262(api-miR-317),FBtr0070263(PC-5p-113190_15),FBtr0070265(api-miR-263a,bmo-miR-10-3p_L-1,api-miR-92b,api-miR-13a,api-miR-92a,api-miR-190_R-3,api-miR-9a_R-2,api-miR-9b_R+1,PC-3p-94006_17,api-miR-2a,PC-5p-113190_15,PC-3p-3656_637),FBtr0070266(api-miR-317),FBtr0070396(api-miR-317,api-miR-3036,PC-3p-3656_637),FBtr0070439(api-miR-210_R+1,api-…
GO:0045944	positive regulation of transcription from RNA polymerase II promoter	biological_process	212	FBtr0070074(api-miR-252b_L-1,api-miR-3036,api-mir-3053-p5),FBtr0070075(api-miR-277,PC-3p-2743_844,api-miR-3036),FBtr0070261(PC-5p-113190_15),FBtr0070262(api-miR-317),FBtr0070263(PC-5p-113190_15),FBtr0070265(api-miR-263a,bmo-miR-10-3p_L-1,api-miR-92b,api-miR-13a,api-miR-92a,api-miR-190_R-3,api-miR-9a_R-2,api-miR-9b_R+1,PC-3p-94006_17,api-miR-2a,PC-5p-113190_15,PC-3p-3656_637),FBtr0070266(api-miR-3…
GO:0055085	transmembrane transport	biological_process	208	FBtr0070079(api-miR-278,api-miR-317),FBtr0070984(api-miR-9a_R-2),FBtr0070985(api-miR-9a_R-2),FBtr0070986(api-miR-9a_R-2),FBtr0071013(api-miR-13a,api-miR-2a),FBtr0071014(api-miR-13a,api-miR-2a),FBtr0071057(api-miR-276),FBtr0071589(bmo-miR-10-3p_L-1),FBtr0071590(bmo-miR-10-3p_L-1),FBtr0071591(bmo-miR-10-3p_L-1),FBtr0071891(api-miR-315),FBtr0072102(bmo-miR-10-3p_L-1),FBtr0072103(bmo-miR-10-3p_L-1),F…
GO:0006508	proteolysis	biological_process	174	FBtr0070000(api-miR-276,api-miR-92b,api-miR-92a),FBtr0070081(api-miR-315,api-miR-316,api-miR-14,api-miR-13a,api-miR-190_R-3,api-miR-2a,api-miR-3041_R-1),FBtr0070083(api-miR-315,api-miR-316,api-miR-14,api-miR-13a,api-miR-190_R-3,api-miR-2a,api-miR-3041_R-1),FBtr0070084(api-miR-315,api-miR-316,api-miR-14,api-miR-13a,api-miR-190_R-3,api-miR-2a,api-miR-3041_R-1),FBtr0070085(api-miR-71_R-1,api-miR-303…
GO:0048813	dendrite morphogenesis	biological_process	173	FBtr0071068(api-miR-315,api-miR-92b,api-miR-92a,api-miR-3016),FBtr0071069(api-miR-210_R+1),FBtr0071192(api-miR-252b_L-1,bmo-miR-993a-5p_L-1R-3),FBtr0071207(bmo-miR-10-3p_L-1,api-miR-252b_L-1,PC-3p-94006_17),FBtr0071209(bmo-miR-10-3p_L-1,api-miR-252b_L-1,PC-3p-94006_17),FBtr0071708(api-miR-277),FBtr0071709(api-miR-277),FBtr0071922(api-miR-13a,api-miR-252b_L-1,api-miR-9a_R-2,api-miR-9b_R+1,api-miR-…
GO:0007422	peripheral nervous system development	biological_process	169	FBtr0070072(api-let-7),FBtr0070074(api-miR-252b_L-1,api-miR-3036,api-mir-3053-p5),FBtr0070075(api-miR-277,PC-3p-2743_844,api-miR-3036),FBtr0070109(api-miR-315,api-miR-316,api-miR-3036),FBtr0070507(api-miR-316,api-miR-210_R+1),FBtr0071068(api-miR-315,api-miR-92b,api-miR-92a,api-miR-3016),FBtr0071069(api-miR-210_R+1),FBtr0071562(api-miR-315,api-miR-316,api-miR-263b,api-miR-3036),FBtr0071563(api-miR…
GO:0006911	phagocytosis, engulfment	biological_process	168	FBtr0005088(api-miR-252b_L-1),FBtr0070081(api-miR-315,api-miR-316,api-miR-14,api-miR-13a,api-miR-190_R-3,api-miR-2a,api-miR-3041_R-1),FBtr0070083(api-miR-315,api-miR-316,api-miR-14,api-miR-13a,api-miR-190_R-3,api-miR-2a,api-miR-3041_R-1),FBtr0070084(api-miR-315,api-miR-316,api-miR-14,api-miR-13a,api-miR-190_R-3,api-miR-2a,api-miR-3041_R-1),FBtr0070085(api-miR-71_R-1,api-miR-3036,api-miR-3041_R-1)…
GO:0007424	open tracheal system development	biological_process	164	FBtr0070239(api-miR-3036),FBtr0070241(api-miR-3036),FBtr0070255(api-miR-1_L-1,api-miR-124_R-2,api-miR-190_R-3),FBtr0070256(api-miR-1_L-1,api-miR-124_R-2,api-miR-190_R-3),FBtr0070378(api-miR-315),FBtr0070379(api-miR-315,api-miR-9a_R-2,api-miR-9b_R+1,api-miR-3036,api-miR-3047),FBtr0070380(api-miR-315),FBtr0070507(api-miR-316,api-miR-210_R+1),FBtr0070680(api-miR-9a_R-2,api-miR-9b_R+1),FBtr0070724(ap…
GO:0048749	compound eye development	biological_process	159	FBtr0070362(PC-3p-3656_637),FBtr0070363(PC-3p-3656_637),FBtr0070457(api-miR-3036,PC-3p-3656_637,api-miR-3041_R-1),FBtr0070458(api-miR-3036,PC-3p-3656_637,api-miR-3041_R-1),FBtr0070507(api-miR-316,api-miR-210_R+1),FBtr0070562(api-miR-277,api-miR-14,api-miR-317,api-miR-3047),FBtr0070680(api-miR-9a_R-2,api-miR-9b_R+1),FBtr0070889(api-miR-14),FBtr0070956(api-miR-315),FBtr0070957(api-miR-315),FBtr0071…
GO:0007399	nervous system development	biological_process	155	FBtr0070072(api-let-7),FBtr0070075(api-miR-277,PC-3p-2743_844,api-miR-3036),FBtr0070109(api-miR-315,api-miR-316,api-miR-3036),FBtr0070244(api-let-7,api-miR-315,api-miR-29),FBtr0071036(bmo-miR-10-3p_L-1,api-miR-316,api-miR-13a,api-miR-252b_L-1,api-miR-2a),FBtr0071037(bmo-miR-10-3p_L-1,api-miR-316,api-miR-13a,api-miR-252b_L-1,api-miR-2a),FBtr0071048(api-miR-3041_R-1),FBtr0071546(api-miR-316),FBtr00…
GO:0055114	oxidation-reduction process	biological_process	155	FBtr0070092(api-miR-277),FBtr0070093(api-miR-277),FBtr0070099(api-miR-929,api-miR-210_R+1),FBtr0070427(api-miR-929),FBtr0070428(api-miR-929),FBtr0070652(api-miR-263b,api-miR-929,api-miR-87a),FBtr0070685(api-miR-252b_L-1),FBtr0071745(api-miR-263b,api-miR-9a_R-2,api-miR-9b_R+1),FBtr0071848(api-miR-1_L-1,api-miR-190_R-3),FBtr0072950(api-miR-276,api-miR-315,api-miR-3041_R-1),FBtr0072982(api-miR-1_L-1…
GO:0007165	signal transduction	biological_process	150	FBtr0070138(api-miR-3041_R-1),FBtr0070216(api-miR-92b,api-miR-92a,api-mir-2c-p3),FBtr0070217(api-miR-92b,api-miR-92a,api-mir-2c-p3),FBtr0070218(api-miR-92b,api-miR-92a,api-mir-2c-p3),FBtr0070477(api-miR-276,api-miR-3050),FBtr0070519(api-miR-316,api-miR-9a_R-2,api-miR-9b_R+1,api-miR-3036,api-miR-3047,api-miR-927),FBtr0070843(api-miR-1_L-1),FBtr0071017(api-miR-263a,api-miR-13a,api-miR-263b,api-mir-…
GO:0007391	dorsal closure	biological_process	149	FBtr0070507(api-miR-316,api-miR-210_R+1),FBtr0070680(api-miR-9a_R-2,api-miR-9b_R+1),FBtr0071049(api-miR-184b_R-2,api-miR-184a_R-2,api-miR-13a,api-miR-124_R-2,api-miR-87a,api-miR-2a),FBtr0071105(api-miR-124_R-2),FBtr0071184(bmo-miR-10-3p_L-1),FBtr0071188(api-miR-277,api-miR-7),FBtr0071653(api-miR-124_R-2),FBtr0071654(api-miR-124_R-2),FBtr0072398(api-miR-3036),FBtr0072578(api-miR-13a,api-miR-3050,a…
GO:0046331	lateral inhibition	biological_process	149	FBtr0070395(api-miR-277,api-miR-190_R-3),FBtr0070507(api-miR-316,api-miR-210_R+1),FBtr0070519(api-miR-316,api-miR-9a_R-2,api-miR-9b_R+1,api-miR-3036,api-miR-3047,api-miR-927),FBtr0070562(api-miR-277,api-miR-14,api-miR-317,api-miR-3047),FBtr0070952(api-miR-87a),FBtr0071112(api-miR-137_L+1),FBtr0071113(api-miR-137_L+1),FBtr0071114(api-miR-137_L+1),FBtr0071465(PC-5p-113190_15),FBtr0071503(api-miR-25…
GO:0006357	regulation of transcription from RNA polymerase II promoter	biological_process	144	FBtr0070074(api-miR-252b_L-1,api-miR-3036,api-mir-3053-p5),FBtr0070599(api-miR-9a_R-2,api-miR-9b_R+1),FBtr0071118(api-miR-277,api-miR-92b,PC-3p-2743_844,api-miR-92a),FBtr0071119(api-miR-3036),FBtr0071120(api-miR-277,api-miR-92b,PC-3p-2743_844,api-miR-92a),FBtr0071121(api-miR-277,api-miR-92b,PC-3p-2743_844,api-miR-92a),FBtr0071122(api-miR-277,api-miR-92b,PC-3p-2743_844,api-miR-92a),FBtr0071266(api…
GO:0007155	cell adhesion	biological_process	141	FBtr0070457(api-miR-3036,PC-3p-3656_637,api-miR-3041_R-1),FBtr0070458(api-miR-3036,PC-3p-3656_637,api-miR-3041_R-1),FBtr0070507(api-miR-316,api-miR-210_R+1),FBtr0070837(PC-3p-2743_844),FBtr0070838(PC-3p-2743_844),FBtr0070839(PC-3p-2743_844),FBtr0071105(api-miR-124_R-2),FBtr0071745(api-miR-263b,api-miR-9a_R-2,api-miR-9b_R+1),FBtr0072148(api-miR-1_L-1),FBtr0072396(api-miR-2765,api-mir-3040-p5,api-m…
GO:0008360	regulation of cell shape	biological_process	134	FBtr0070837(PC-3p-2743_844),FBtr0070838(PC-3p-2743_844),FBtr0070839(PC-3p-2743_844),FBtr0071105(api-miR-124_R-2),FBtr0071791(api-miR-3047),FBtr0071792(api-miR-3047),FBtr0071793(api-miR-3047),FBtr0071794(api-miR-3047),FBtr0071795(api-miR-3047),FBtr0071796(api-miR-3047),FBtr0072528(bmo-miR-10-3p_L-1),FBtr0072789(api-miR-277,api-miR-3036),FBtr0072867(api-miR-252b_L-1),FBtr0072956(PC-3p-94006_17,api-…
GO:0000398	mRNA splicing, via spliceosome	biological_process	133	FBtr0070177(api-let-7,api-miR-278,api-miR-87a,api-miR-927),FBtr0070178(api-let-7,api-miR-278,api-miR-87a,api-miR-927,api-miR-3041_R-1),FBtr0070683(api-miR-3047),FBtr0070684(api-miR-3047),FBtr0070757(api-miR-3050),FBtr0070799(api-miR-927),FBtr0071350(api-miR-3016),FBtr0071629(PC-3p-3656_637),FBtr0071843(api-miR-3036),FBtr0072234(api-miR-315,api-miR-2765,api-miR-263b,api-mir-3040-p5,api-mir-3053-p5…
GO:0016319	mushroom body development	biological_process	129	FBtr0070106(api-mir-316-p3,api-miR-87a),FBtr0070249(api-miR-263a,api-miR-315,api-miR-9a_R-2,api-miR-9b_R+1,api-miR-927),FBtr0071192(api-miR-252b_L-1,bmo-miR-993a-5p_L-1R-3),FBtr0071207(bmo-miR-10-3p_L-1,api-miR-252b_L-1,PC-3p-94006_17),FBtr0071209(bmo-miR-10-3p_L-1,api-miR-252b_L-1,PC-3p-94006_17),FBtr0072188(api-miR-277,PC-3p-94006_17),FBtr0072378(api-miR-3016),FBtr0072379(api-miR-315,api-miR-92…
GO:0007417	central nervous system development	biological_process	124	FBtr0070072(api-let-7),FBtr0070074(api-miR-252b_L-1,api-miR-3036,api-mir-3053-p5),FBtr0070075(api-miR-277,PC-3p-2743_844,api-miR-3036),FBtr0070724(api-mir-316-p3),FBtr0070725(api-miR-29),FBtr0071068(api-miR-315,api-miR-92b,api-miR-92a,api-miR-3016),FBtr0071069(api-miR-210_R+1),FBtr0071105(api-miR-124_R-2),FBtr0072066(api-let-7,api-miR-263a,api-miR-8,api-mir-14-p5,api-miR-87a),FBtr0072067(api-let-…
GO:0007269	neurotransmitter secretion	biological_process	122	FBtr0070616(api-miR-277,api-miR-315,api-miR-3050,api-miR-87a,api-miR-3036),FBtr0070617(api-miR-277,api-miR-315,api-miR-3050,api-miR-87a,api-miR-3036),FBtr0070618(api-miR-277,api-miR-315,api-miR-3050,api-miR-87a,api-miR-3036),FBtr0070619(api-miR-277,api-miR-315,api-miR-3050,api-miR-87a,api-miR-3036),FBtr0070764(api-miR-263b,api-miR-9a_R-2,api-miR-9b_R+1),FBtr0071033(api-mir-14-p5,api-miR-3041_R-1)…
GO:0000122	negative regulation of transcription from RNA polymerase II promoter	biological_process	121	FBtr0070146(api-miR-87a),FBtr0070477(api-miR-276,api-miR-3050),FBtr0070507(api-miR-316,api-miR-210_R+1),FBtr0071048(api-miR-3041_R-1),FBtr0071068(api-miR-315,api-miR-92b,api-miR-92a,api-miR-3016),FBtr0071069(api-miR-210_R+1),FBtr0071284(api-miR-3040),FBtr0071320(api-miR-278),FBtr0071775(api-miR-315,api-miR-2765,api-mir-3040-p5,api-miR-9a_R-2,api-miR-9b_R+1,api-miR-3036,api-mir-3053-p5),FBtr007177…
GO:0008340	determination of adult lifespan	biological_process	119	FBtr0070352(api-miR-3016),FBtr0070353(api-miR-316),FBtr0070354(api-miR-316),FBtr0070477(api-miR-276,api-miR-3050),FBtr0071033(api-mir-14-p5,api-miR-3041_R-1),FBtr0071105(api-miR-124_R-2),FBtr0072574(api-miR-263b,api-miR-87a),FBtr0073421(api-miR-137_L+1),FBtr0073422(api-miR-137_L+1),FBtr0073423(api-miR-137_L+1),FBtr0073424(api-miR-137_L+1),FBtr0073747(api-miR-315,api-miR-92b,api-miR-92a),FBtr00737…
GO:0007298	border follicle cell migration	biological_process	113	FBtr0070439(api-miR-210_R+1,api-miR-3036),FBtr0070440(api-miR-210_R+1,api-miR-3036),FBtr0070507(api-miR-316,api-miR-210_R+1),FBtr0070638(api-miR-3036,api-miR-29),FBtr0071546(api-miR-316),FBtr0071653(api-miR-124_R-2),FBtr0071654(api-miR-124_R-2),FBtr0072188(api-miR-277,PC-3p-94006_17),FBtr0072272(api-miR-9b_R+1),FBtr0072730(api-miR-3036),FBtr0073454(api-miR-315),FBtr0073547(api-miR-8,api-miR-315,a…
GO:0007507	heart development	biological_process	113	FBtr0071519(api-miR-315),FBtr0071546(api-miR-316),FBtr0072066(api-let-7,api-miR-263a,api-miR-8,api-mir-14-p5,api-miR-87a),FBtr0072067(api-let-7,api-miR-263a,api-miR-8,api-mir-14-p5,api-miR-87a),FBtr0072068(api-let-7,api-miR-263a,api-miR-8,api-mir-14-p5,api-miR-87a),FBtr0072069(api-let-7,api-miR-263a,api-miR-8,api-mir-14-p5,api-miR-87a),FBtr0072070(api-let-7,api-miR-263a,api-miR-8,api-mir-14-p5,ap…
GO:0007283	spermatogenesis	biological_process	110	FBtr0071735(api-miR-315),FBtr0072232(api-miR-315,api-miR-124_R-2),FBtr0072464(api-miR-927),FBtr0072465(api-miR-927),FBtr0072466(api-mir-14-p5,api-miR-927),FBtr0072467(api-mir-14-p5,api-miR-927),FBtr0072470(api-mir-14-p5,api-miR-927),FBtr0072471(api-mir-14-p5,api-miR-927),FBtr0073413(api-let-7),FBtr0073414(api-let-7,api-miR-316,api-miR-252b_L-1,api-miR-263b,api-miR-927),FBtr0073415(api-let-7,api-m…
GO:0048666	neuron development	biological_process	107	FBtr0070507(api-miR-316,api-miR-210_R+1),FBtr0071192(api-miR-252b_L-1,bmo-miR-993a-5p_L-1R-3),FBtr0072592(api-miR-277,api-miR-92b,api-miR-137_L+1,api-miR-92a,api-miR-9a_R-2,api-miR-9b_R+1,api-miR-3036),FBtr0073747(api-miR-315,api-miR-92b,api-miR-92a),FBtr0073748(api-let-7,api-miR-2765,api-mir-3040-p5,api-mir-3053-p5),FBtr0074916(api-miR-315,api-miR-137_L+1),FBtr0074917(api-miR-315,api-miR-137_L+1…
GO:0007052	mitotic spindle organization	biological_process	105	FBtr0005088(api-miR-252b_L-1),FBtr0070448(api-miR-316),FBtr0070980(api-miR-137_L+1),FBtr0070981(api-miR-137_L+1),FBtr0070982(api-miR-137_L+1),FBtr0070983(api-miR-137_L+1),FBtr0071143(api-miR-277),FBtr0071289(api-miR-3036),FBtr0072724(api-miR-3041_R-1),FBtr0073227(api-miR-929),FBtr0073475(api-miR-316,api-miR-252b_L-1,api-miR-3036),FBtr0073476(api-miR-316,api-miR-252b_L-1,api-miR-3036),FBtr0073477(…
GO:0007015	actin filament organization	biological_process	102	FBtr0070507(api-miR-316,api-miR-210_R+1),FBtr0071532(api-miR-7),FBtr0071791(api-miR-3047),FBtr0071792(api-miR-3047),FBtr0071793(api-miR-3047),FBtr0071794(api-miR-3047),FBtr0071795(api-miR-3047),FBtr0071796(api-miR-3047),FBtr0072188(api-miR-277,PC-3p-94006_17),FBtr0072730(api-miR-3036),FBtr0073035(api-miR-277),FBtr0073341(api-miR-3036),FBtr0073342(api-miR-3036),FBtr0073343(api-miR-3036),FBtr007347…
GO:0045893	positive regulation of transcription, DNA-dependent	biological_process	98	FBtr0070072(api-let-7),FBtr0070074(api-miR-252b_L-1,api-miR-3036,api-mir-3053-p5),FBtr0070362(PC-3p-3656_637),FBtr0070363(PC-3p-3656_637),FBtr0072072(api-miR-316,api-miR-190_R-3,api-miR-9a_R-2,api-miR-9b_R+1),FBtr0072073(api-miR-316,api-miR-190_R-3,api-miR-9a_R-2,api-miR-9b_R+1),FBtr0074762(api-miR-263b),FBtr0074807(PC-3p-2743_844,api-miR-3047),FBtr0074808(PC-3p-2743_844,api-miR-3047),FBtr0075523…
GO:0007186	G-protein coupled receptor signaling pathway	biological_process	94	FBtr0070033(api-miR-137_L+1),FBtr0070034(api-mir-3037-p5,api-miR-3050,api-miR-263b,api-miR-190_R-3,PC-5p-113190_15,api-miR-3041_R-1),FBtr0070327(api-miR-277,api-miR-184b_R-2,api-miR-263a,api-miR-184a_R-2),FBtr0070341(api-miR-263a,api-miR-315,api-miR-252b_L-1),FBtr0070575(bmo-miR-10-3p_L-1,api-miR-316),FBtr0070713(api-miR-263a,api-miR-315),FBtr0070714(api-miR-263a,api-miR-315),FBtr0070778(api-miR-…
GO:0007517	muscle organ development	biological_process	94	FBtr0071105(api-miR-124_R-2),FBtr0071708(api-miR-277),FBtr0071709(api-miR-277),FBtr0072072(api-miR-316,api-miR-190_R-3,api-miR-9a_R-2,api-miR-9b_R+1),FBtr0072073(api-miR-316,api-miR-190_R-3,api-miR-9a_R-2,api-miR-9b_R+1),FBtr0072267(api-miR-277,api-miR-3036),FBtr0072449(api-miR-263a,api-miR-316),FBtr0072848(api-miR-3036),FBtr0073552(PC-5p-113190_15),FBtr0073553(PC-5p-113190_15),FBtr0074520(api-mi…
GO:0045892	negative regulation of transcription, DNA-dependent	biological_process	92	FBtr0071118(api-miR-277,api-miR-92b,PC-3p-2743_844,api-miR-92a),FBtr0071119(api-miR-3036),FBtr0071120(api-miR-277,api-miR-92b,PC-3p-2743_844,api-miR-92a),FBtr0071121(api-miR-277,api-miR-92b,PC-3p-2743_844,api-miR-92a),FBtr0071122(api-miR-277,api-miR-92b,PC-3p-2743_844,api-miR-92a),FBtr0072578(api-miR-13a,api-miR-3050,api-miR-2a,api-miR-3041_R-1),FBtr0074430(api-miR-8,api-miR-190_R-3),FBtr0074762(…
GO:0007413	axonal fasciculation	biological_process	90	FBtr0072397(api-miR-315,api-miR-1_L-1),FBtr0072730(api-miR-3036),FBtr0073375(api-miR-14,api-miR-3036),FBtr0075322(bmo-miR-10-3p_L-1,api-miR-315,api-miR-71_R-1),FBtr0080148(api-miR-277,api-miR-316,api-miR-9b_R+1,api-miR-927),FBtr0081013(api-miR-277,api-miR-9a_R-2,api-miR-9b_R+1),FBtr0081014(api-miR-277,api-miR-9a_R-2,api-miR-9b_R+1),FBtr0081015(api-miR-277,api-miR-14,api-mir-3037-p5,api-miR-9a_R-2…
GO:0030036	actin cytoskeleton organization	biological_process	85	FBtr0070239(api-miR-3036),FBtr0070241(api-miR-3036),FBtr0071532(api-miR-7),FBtr0072464(api-miR-927),FBtr0072465(api-miR-927),FBtr0072466(api-mir-14-p5,api-miR-927),FBtr0072467(api-mir-14-p5,api-miR-927),FBtr0072470(api-mir-14-p5,api-miR-927),FBtr0072471(api-mir-14-p5,api-miR-927),FBtr0072644(api-miR-315,api-miR-210_R+1,api-miR-87a,PC-3p-3656_637,api-miR-927,api-miR-3041_R-1),FBtr0072645(api-miR-3…
GO:0007498	mesoderm development	biological_process	85	FBtr0070277(api-miR-317,api-miR-87a),FBtr0070378(api-miR-315),FBtr0070379(api-miR-315,api-miR-9a_R-2,api-miR-9b_R+1,api-miR-3036,api-miR-3047),FBtr0070380(api-miR-315),FBtr0070507(api-miR-316,api-miR-210_R+1),FBtr0072075(api-mir-14-p5,api-mir-316-p3,api-miR-3016),FBtr0072076(api-miR-315,api-mir-14-p5,api-mir-316-p3,api-miR-3016,api-mir-3053-p5),FBtr0072077(api-miR-315,api-mir-14-p5,api-mir-316-p3…
GO:0030707	ovarian follicle cell development	biological_process	85	FBtr0070396(api-miR-317,api-miR-3036,PC-3p-3656_637),FBtr0070439(api-miR-210_R+1,api-miR-3036),FBtr0070440(api-miR-210_R+1,api-miR-3036),FBtr0070507(api-miR-316,api-miR-210_R+1),FBtr0070638(api-miR-3036,api-miR-29),FBtr0070948(api-miR-316),FBtr0071068(api-miR-315,api-miR-92b,api-miR-92a,api-miR-3016),FBtr0071069(api-miR-210_R+1),FBtr0072694(bmo-miR-10-3p_L-1,api-miR-315,api-miR-14,api-miR-9a_R-2,…
GO:0002121	inter-male aggressive behavior	biological_process	84	FBtr0070106(api-mir-316-p3,api-miR-87a),FBtr0070249(api-miR-263a,api-miR-315,api-miR-9a_R-2,api-miR-9b_R+1,api-miR-927),FBtr0071703(api-miR-137_L+1,api-miR-929),FBtr0071813(api-miR-263a),FBtr0071814(api-miR-263a),FBtr0071815(api-miR-263a),FBtr0071816(api-miR-263a),FBtr0071838(api-miR-927),FBtr0072087(api-miR-137_L+1),FBtr0072578(api-miR-13a,api-miR-3050,api-miR-2a,api-miR-3041_R-1),FBtr0073345(ap…
GO:0008355	olfactory learning	biological_process	83	FBtr0070519(api-miR-316,api-miR-9a_R-2,api-miR-9b_R+1,api-miR-3036,api-miR-3047,api-miR-927),FBtr0072263(api-miR-316,api-miR-3041_R-1),FBtr0072694(bmo-miR-10-3p_L-1,api-miR-315,api-miR-14,api-miR-9a_R-2,api-miR-9b_R+1,api-miR-3036),FBtr0073275(api-miR-1_L-1,api-miR-3050,api-miR-3040,api-miR-190_R-3,api-miR-9a_R-2,api-miR-929,api-miR-9b_R+1),FBtr0073276(api-miR-1_L-1,api-miR-3050,api-miR-3040,api-…
GO:0035071	salivary gland cell autophagic cell death	biological_process	83	FBtr0070261(PC-5p-113190_15),FBtr0070262(api-miR-317),FBtr0070263(PC-5p-113190_15),FBtr0070265(api-miR-263a,bmo-miR-10-3p_L-1,api-miR-92b,api-miR-13a,api-miR-92a,api-miR-190_R-3,api-miR-9a_R-2,api-miR-9b_R+1,PC-3p-94006_17,api-miR-2a,PC-5p-113190_15,PC-3p-3656_637),FBtr0070266(api-miR-317),FBtr0070950(api-miR-3036),FBtr0071065(api-miR-317,api-miR-3036),FBtr0071563(api-miR-927),FBtr0072096(api-miR…
GO:0008152	metabolic process	biological_process	82	FBtr0070007(api-miR-277,api-mir-3037-p5),FBtr0070106(api-mir-316-p3,api-miR-87a),FBtr0070903(bmo-miR-993a-5p_L-1R-3),FBtr0070904(bmo-miR-993a-5p_L-1R-3),FBtr0071183(api-miR-277),FBtr0071263(api-miR-317),FBtr0071782(api-miR-316),FBtr0071954(api-miR-14,api-miR-124_R-2,api-miR-252b_L-1),FBtr0071955(api-miR-14,api-miR-124_R-2,api-miR-252b_L-1),FBtr0072323(api-miR-277),FBtr0072520(api-miR-8),FBtr00725…
GO:0007067	mitosis	biological_process	81	FBtr0070448(api-miR-316),FBtr0070756(PC-5p-113190_15),FBtr0071142(api-miR-263a,api-miR-92b,api-miR-92a),FBtr0072047(api-miR-277,api-miR-1_L-1),FBtr0073152(api-miR-263a,api-miR-137_L+1,api-miR-929),FBtr0073153(api-miR-263a,api-miR-137_L+1,api-miR-929,api-miR-3036),FBtr0073264(api-miR-8),FBtr0074077(api-miR-1_L-1),FBtr0074078(api-miR-1_L-1),FBtr0074286(api-miR-1_L-1),FBtr0074775(api-miR-316),FBtr00…
GO:0001745	compound eye morphogenesis	biological_process	80	FBtr0070507(api-miR-316,api-miR-210_R+1),FBtr0070562(api-miR-277,api-miR-14,api-miR-317,api-miR-3047),FBtr0070606(api-miR-277,PC-5p-113190_15),FBtr0070686(api-miR-14),FBtr0070687(api-miR-14),FBtr0071546(api-miR-316),FBtr0071653(api-miR-124_R-2),FBtr0071654(api-miR-124_R-2),FBtr0072188(api-miR-277,PC-3p-94006_17),FBtr0072681(api-miR-190_R-3),FBtr0073145(api-miR-9a_R-2,api-miR-9b_R+1),FBtr0073454(a…
GO:0006952	defense response	biological_process	80	FBtr0071188(api-miR-277,api-miR-7),FBtr0071320(api-miR-278),FBtr0071691(bmo-miR-10-3p_L-1),FBtr0072396(api-miR-2765,api-mir-3040-p5,api-mir-3053-p5),FBtr0072400(api-miR-184b_R-2,api-miR-184a_R-2),FBtr0072401(api-miR-184b_R-2,api-miR-184a_R-2),FBtr0072402(api-miR-184b_R-2,api-miR-184a_R-2),FBtr0073073(api-miR-252b_L-1),FBtr0074273(api-miR-71_R-1),FBtr0074274(api-miR-71_R-1),FBtr0074275(api-miR-71_…
GO:0016192	vesicle-mediated transport	biological_process	80	FBtr0070141(api-miR-316,api-miR-317),FBtr0070764(api-miR-263b,api-miR-9a_R-2,api-miR-9b_R+1),FBtr0071294(api-miR-316,api-miR-252b_L-1),FBtr0071295(api-miR-316,api-miR-252b_L-1),FBtr0071296(api-miR-316,api-miR-252b_L-1),FBtr0071297(api-miR-316,api-miR-252b_L-1),FBtr0071298(api-miR-316,api-miR-252b_L-1),FBtr0071502(api-miR-315),FBtr0071771(api-miR-315,api-miR-929,PC-5p-113190_15),FBtr0071772(api-mi…
GO:0007435	salivary gland morphogenesis	biological_process	78	FBtr0071546(api-miR-316),FBtr0072072(api-miR-316,api-miR-190_R-3,api-miR-9a_R-2,api-miR-9b_R+1),FBtr0072073(api-miR-316,api-miR-190_R-3,api-miR-9a_R-2,api-miR-9b_R+1),FBtr0072398(api-miR-3036),FBtr0072444(api-miR-315),FBtr0072730(api-miR-3036),FBtr0073454(api-miR-315),FBtr0073731(api-miR-263a),FBtr0073732(api-miR-263a,api-miR-29,api-miR-927),FBtr0074118(PC-3p-2743_844),FBtr0074119(PC-3p-2743_844)…
GO:0016055	Wnt receptor signaling pathway	biological_process	77	FBtr0070138(api-miR-3041_R-1),FBtr0070914(api-miR-278,api-miR-92b,api-mir-14-p5,api-miR-263b,api-miR-210_R+1),FBtr0071017(api-miR-263a,api-miR-13a,api-miR-263b,api-mir-316-p3,api-miR-2a),FBtr0071018(api-miR-263a,api-miR-13a,api-miR-263b,api-mir-316-p3,api-miR-2a),FBtr0073454(api-miR-315),FBtr0074623(api-miR-3040),FBtr0075028(api-miR-3036),FBtr0075029(api-miR-3036),FBtr0075039(api-miR-14,api-miR-2…
GO:0007409	axonogenesis	biological_process	76	FBtr0070562(api-miR-277,api-miR-14,api-miR-317,api-miR-3047),FBtr0071207(bmo-miR-10-3p_L-1,api-miR-252b_L-1,PC-3p-94006_17),FBtr0071209(bmo-miR-10-3p_L-1,api-miR-252b_L-1,PC-3p-94006_17),FBtr0071546(api-miR-316),FBtr0072188(api-miR-277,PC-3p-94006_17),FBtr0072397(api-miR-315,api-miR-1_L-1),FBtr0072694(bmo-miR-10-3p_L-1,api-miR-315,api-miR-14,api-miR-9a_R-2,api-miR-9b_R+1,api-miR-3036),FBtr0072730…
GO:0008586	imaginal disc-derived wing vein morphogenesis	biological_process	76	FBtr0071653(api-miR-124_R-2),FBtr0071654(api-miR-124_R-2),FBtr0071838(api-miR-927),FBtr0072271(api-miR-276,api-miR-3047),FBtr0072551(api-miR-315),FBtr0072552(api-miR-315,api-miR-92b,PC-3p-2743_844,api-mir-3037-p5,api-miR-92a,PC-5p-113190_15,api-miR-3047),FBtr0072578(api-miR-13a,api-miR-3050,api-miR-2a,api-miR-3041_R-1),FBtr0072694(bmo-miR-10-3p_L-1,api-miR-315,api-miR-14,api-miR-9a_R-2,api-miR-9b…
GO:0035556	intracellular signal transduction	biological_process	75	FBtr0070270(api-miR-124_R-2),FBtr0070651(api-miR-263b,api-miR-92a,api-miR-9a_R-2,api-miR-929,api-miR-9b_R+1,api-miR-3036),FBtr0072792(api-miR-92b,api-miR-92a),FBtr0073454(api-miR-315),FBtr0073590(PC-5p-113190_15),FBtr0074073(api-miR-277,api-miR-92a,api-miR-3036),FBtr0074230(api-miR-1_L-1,api-miR-124_R-2,api-miR-7),FBtr0074473(api-miR-13a,api-miR-2a,api-miR-3047),FBtr0074897(api-miR-190_R-3),FBtr0…
GO:0007616	long-term memory	biological_process	75	FBtr0070081(api-miR-315,api-miR-316,api-miR-14,api-miR-13a,api-miR-190_R-3,api-miR-2a,api-miR-3041_R-1),FBtr0070083(api-miR-315,api-miR-316,api-miR-14,api-miR-13a,api-miR-190_R-3,api-miR-2a,api-miR-3041_R-1),FBtr0070084(api-miR-315,api-miR-316,api-miR-14,api-miR-13a,api-miR-190_R-3,api-miR-2a,api-miR-3041_R-1),FBtr0070085(api-miR-71_R-1,api-miR-3036,api-miR-3041_R-1),FBtr0070086(api-miR-71_R-1,ap…
GO:0035220	wing disc development	biological_process	75	FBtr0070161(api-miR-3047),FBtr0070914(api-miR-278,api-miR-92b,api-mir-14-p5,api-miR-263b,api-miR-210_R+1),FBtr0071532(api-miR-7),FBtr0072172(api-miR-277),FBtr0072173(api-miR-277),FBtr0072271(api-miR-276,api-miR-3047),FBtr0072449(api-miR-263a,api-miR-316),FBtr0074294(bmo-miR-10-3p_L-1,api-miR-3036),FBtr0074729(api-miR-252b_L-1),FBtr0076956(api-mir-3037-p5),FBtr0076957(api-mir-3037-p5),FBtr0077264(…
GO:0006457	protein folding	biological_process	74	FBtr0070755(api-miR-137_L+1),FBtr0071289(api-miR-3036),FBtr0071703(api-miR-137_L+1,api-miR-929),FBtr0071933(api-miR-277),FBtr0073434(api-miR-3040),FBtr0073435(api-miR-3040),FBtr0073567(api-miR-277,api-miR-3016),FBtr0073634(api-miR-252b_L-1),FBtr0074238(api-miR-277,api-miR-8),FBtr0074418(api-miR-137_L+1),FBtr0074697(api-miR-3047),FBtr0075737(api-mir-316-p3),FBtr0075771(api-miR-315),FBtr0075772(api…
GO:0006974	response to DNA damage stimulus	biological_process	74	FBtr0070749(api-miR-252b_L-1,api-miR-317,api-miR-3041_R-1),FBtr0070755(api-miR-137_L+1),FBtr0071576(api-miR-13a,api-miR-3040,api-miR-2a),FBtr0071577(api-miR-13a,api-miR-3040,api-miR-2a),FBtr0071911(api-mir-14-p5,api-miR-2765,api-mir-3040-p5,PC-3p-94006_17,api-mir-3053-p5),FBtr0071913(api-mir-14-p5,api-miR-2765,api-mir-3040-p5,PC-3p-94006_17,api-mir-3053-p5),FBtr0071914(api-mir-14-p5,api-miR-2765,…
GO:0051124	synaptic growth at neuromuscular junction	biological_process	74	FBtr0072464(api-miR-927),FBtr0072465(api-miR-927),FBtr0072466(api-mir-14-p5,api-miR-927),FBtr0072467(api-mir-14-p5,api-miR-927),FBtr0072470(api-mir-14-p5,api-miR-927),FBtr0072471(api-mir-14-p5,api-miR-927),FBtr0073413(api-let-7),FBtr0073414(api-let-7,api-miR-316,api-miR-252b_L-1,api-miR-263b,api-miR-927),FBtr0073415(api-let-7,api-miR-3041_R-1),FBtr0073416(api-let-7,api-miR-316,api-mir-3037-p5,api…
GO:0007268	synaptic transmission	biological_process	74	FBtr0070519(api-miR-316,api-miR-9a_R-2,api-miR-9b_R+1,api-miR-3036,api-miR-3047,api-miR-927),FBtr0072444(api-miR-315),FBtr0073005(api-miR-124_R-2,api-miR-210_R+1),FBtr0073421(api-miR-137_L+1),FBtr0073422(api-miR-137_L+1),FBtr0073423(api-miR-137_L+1),FBtr0073424(api-miR-137_L+1),FBtr0073483(api-miR-263a,api-mir-2c-p3,api-miR-87a,api-miR-3047),FBtr0073491(api-miR-263a,api-mir-2c-p3,api-miR-87a,api-…
GO:0001700	embryonic development via the syncytial blastoderm	biological_process	71	FBtr0070279(api-mir-14-p5,api-miR-3041_R-1),FBtr0071350(api-miR-3016),FBtr0071911(api-mir-14-p5,api-miR-2765,api-mir-3040-p5,PC-3p-94006_17,api-mir-3053-p5),FBtr0071913(api-mir-14-p5,api-miR-2765,api-mir-3040-p5,PC-3p-94006_17,api-mir-3053-p5),FBtr0071914(api-mir-14-p5,api-miR-2765,api-mir-3040-p5,PC-3p-94006_17,api-mir-3053-p5),FBtr0073131(api-miR-92b,api-miR-92a),FBtr0073132(api-miR-92b,api-miR…
GO:0000381	regulation of alternative mRNA splicing, via spliceosome	biological_process	69	FBtr0070799(api-miR-927),FBtr0071604(api-miR-8),FBtr0073900(api-miR-317),FBtr0073901(api-miR-317),FBtr0075954(api-miR-3036),FBtr0076710(api-miR-3016),FBtr0078133(api-miR-1_L-1),FBtr0078468(api-miR-315,api-miR-316,api-miR-137_L+1,api-mir-14-p5),FBtr0078470(api-miR-315,api-miR-92b,api-miR-1_L-1,api-miR-316,api-miR-137_L+1,api-miR-124_R-2,api-mir-14-p5,api-miR-3050,api-miR-263b,api-miR-92a,api-miR-8…
GO:0007423	sensory organ development	biological_process	69	FBtr0070507(api-miR-316,api-miR-210_R+1),FBtr0071562(api-miR-315,api-miR-316,api-miR-263b,api-miR-3036),FBtr0072578(api-miR-13a,api-miR-3050,api-miR-2a,api-miR-3041_R-1),FBtr0073454(api-miR-315),FBtr0073580(api-mir-3037-p5),FBtr0075332(api-miR-316,api-miR-3047),FBtr0075333(api-miR-316,api-miR-3047),FBtr0075620(api-miR-184b_R-2,api-miR-184a_R-2,api-miR-7,api-miR-3041_R-1),FBtr0075621(api-miR-7,api…
GO:0048846	axon extension involved in axon guidance	biological_process	67	FBtr0080148(api-miR-277,api-miR-316,api-miR-9b_R+1,api-miR-927),FBtr0081013(api-miR-277,api-miR-9a_R-2,api-miR-9b_R+1),FBtr0081014(api-miR-277,api-miR-9a_R-2,api-miR-9b_R+1),FBtr0081015(api-miR-277,api-miR-14,api-mir-3037-p5,api-miR-9a_R-2,api-miR-9b_R+1,api-miR-3016,api-miR-3036),FBtr0081016(api-miR-277,api-miR-14,api-mir-3037-p5,api-miR-9a_R-2,api-miR-9b_R+1,api-miR-3016,api-miR-3036),FBtr00810…
GO:0000910	cytokinesis	biological_process	67	FBtr0070448(api-miR-316),FBtr0071519(api-miR-315),FBtr0071911(api-mir-14-p5,api-miR-2765,api-mir-3040-p5,PC-3p-94006_17,api-mir-3053-p5),FBtr0071913(api-mir-14-p5,api-miR-2765,api-mir-3040-p5,PC-3p-94006_17,api-mir-3053-p5),FBtr0071914(api-mir-14-p5,api-miR-2765,api-mir-3040-p5,PC-3p-94006_17,api-mir-3053-p5),FBtr0072188(api-miR-277,PC-3p-94006_17),FBtr0072398(api-miR-3036),FBtr0072694(bmo-miR-10…
GO:0007291	sperm individualization	biological_process	66	FBtr0074118(PC-3p-2743_844),FBtr0074119(PC-3p-2743_844),FBtr0074121(PC-3p-2743_844),FBtr0074122(PC-3p-2743_844),FBtr0074754(api-miR-124_R-2,api-miR-3036),FBtr0075019(api-miR-315),FBtr0075021(api-miR-315),FBtr0075350(PC-5p-113190_15),FBtr0076347(api-miR-277,api-miR-317),FBtr0078965(PC-5p-113190_15,api-miR-3041_R-1),FBtr0078966(PC-5p-113190_15,api-miR-3041_R-1),FBtr0079545(api-miR-316),FBtr0080183(…
GO:0048102	autophagic cell death	biological_process	65	FBtr0070950(api-miR-3036),FBtr0071065(api-miR-317,api-miR-3036),FBtr0071563(api-miR-927),FBtr0072096(api-miR-316,api-miR-190_R-3,api-miR-3036),FBtr0072097(api-miR-316,api-miR-190_R-3,api-miR-3036),FBtr0072098(api-miR-316,api-miR-190_R-3,api-miR-3036),FBtr0072172(api-miR-277),FBtr0072173(api-miR-277),FBtr0072396(api-miR-2765,api-mir-3040-p5,api-mir-3053-p5),FBtr0072400(api-miR-184b_R-2,api-miR-184…
GO:0008285	negative regulation of cell proliferation	biological_process	65	FBtr0070146(api-miR-87a),FBtr0073483(api-miR-263a,api-mir-2c-p3,api-miR-87a,api-miR-3047),FBtr0073491(api-miR-263a,api-mir-2c-p3,api-miR-87a,api-miR-3047),FBtr0073492(api-miR-263a,api-mir-2c-p3,api-miR-87a,api-miR-3047),FBtr0074255(api-miR-263a,api-miR-3036),FBtr0074754(api-miR-124_R-2,api-miR-3036),FBtr0074819(api-mir-14-p5),FBtr0077478(api-miR-1_L-1),FBtr0077762(api-miR-276,api-miR-277,api-miR-…
GO:0007219	Notch signaling pathway	biological_process	65	FBtr0070395(api-miR-277,api-miR-190_R-3),FBtr0070507(api-miR-316,api-miR-210_R+1),FBtr0070638(api-miR-3036,api-miR-29),FBtr0070914(api-miR-278,api-miR-92b,api-mir-14-p5,api-miR-263b,api-miR-210_R+1),FBtr0073735(bmo-miR-10-3p_L-1,api-miR-3016),FBtr0073736(api-miR-315),FBtr0074676(api-miR-277),FBtr0075620(api-miR-184b_R-2,api-miR-184a_R-2,api-miR-7,api-miR-3041_R-1),FBtr0075621(api-miR-7,api-miR-30…
GO:0006470	protein dephosphorylation	biological_process	64	FBtr0005088(api-miR-252b_L-1),FBtr0070378(api-miR-315),FBtr0070379(api-miR-315,api-miR-9a_R-2,api-miR-9b_R+1,api-miR-3036,api-miR-3047),FBtr0070380(api-miR-315),FBtr0070685(api-miR-252b_L-1),FBtr0070724(api-mir-316-p3),FBtr0070725(api-miR-29),FBtr0070764(api-miR-263b,api-miR-9a_R-2,api-miR-9b_R+1),FBtr0071407(api-miR-277,api-miR-315,api-miR-3016,api-miR-3036),FBtr0072028(api-miR-277,api-miR-315,a…
GO:0007264	small GTPase mediated signal transduction	biological_process	64	FBtr0072577(api-miR-277),FBtr0072730(api-miR-3036),FBtr0072867(api-miR-252b_L-1),FBtr0073212(api-miR-3016),FBtr0073472(PC-5p-113190_15),FBtr0074481(api-miR-210_R+1,api-miR-3036),FBtr0074482(api-miR-210_R+1,api-miR-3036),FBtr0074483(api-miR-210_R+1,api-miR-3036),FBtr0074921(api-miR-137_L+1,api-miR-210_R+1,api-miR-87a),FBtr0075616(api-miR-316),FBtr0076715(api-miR-3036),FBtr0076931(api-miR-210_R+1),…
GO:0007286	spermatid development	biological_process	64	FBtr0071563(api-miR-927),FBtr0071791(api-miR-3047),FBtr0071792(api-miR-3047),FBtr0071793(api-miR-3047),FBtr0071794(api-miR-3047),FBtr0071795(api-miR-3047),FBtr0071796(api-miR-3047),FBtr0071883(api-miR-92a),FBtr0072578(api-miR-13a,api-miR-3050,api-miR-2a,api-miR-3041_R-1),FBtr0078000(api-miR-317),FBtr0078677(api-miR-3036,api-miR-927),FBtr0079545(api-miR-316),FBtr0079566(PC-3p-2743_844,api-mir-3037…
GO:0008283	cell proliferation	biological_process	63	FBtr0071604(api-miR-8),FBtr0072253(api-miR-929),FBtr0072578(api-miR-13a,api-miR-3050,api-miR-2a,api-miR-3041_R-1),FBtr0072730(api-miR-3036),FBtr0073483(api-miR-263a,api-mir-2c-p3,api-miR-87a,api-miR-3047),FBtr0073491(api-miR-263a,api-mir-2c-p3,api-miR-87a,api-miR-3047),FBtr0073492(api-miR-263a,api-mir-2c-p3,api-miR-87a,api-miR-3047),FBtr0074005(api-miR-2765,api-miR-92a,api-mir-3040-p5,api-mir-305…
GO:0007017	microtubule-based process	biological_process	63	FBtr0072730(api-miR-3036),FBtr0073841(api-miR-3047),FBtr0074118(PC-3p-2743_844),FBtr0074119(PC-3p-2743_844),FBtr0074121(PC-3p-2743_844),FBtr0074122(PC-3p-2743_844),FBtr0074775(api-miR-316),FBtr0074776(api-miR-316),FBtr0074777(api-miR-316),FBtr0077115(api-miR-315),FBtr0077641(api-miR-263a),FBtr0077924(api-miR-315),FBtr0077925(api-miR-315),FBtr0078627(api-miR-87a),FBtr0078628(api-miR-87a),FBtr00788…
GO:0019730	antimicrobial humoral response	biological_process	60	FBtr0072926(api-miR-92b,api-miR-1_L-1,api-miR-92a),FBtr0072927(api-miR-92b,api-miR-1_L-1,api-miR-92a),FBtr0074802(api-miR-315,api-miR-137_L+1,api-miR-87a,PC-5p-113190_15),FBtr0075149(api-miR-315,api-miR-252b_L-1,api-miR-3036,api-miR-3047),FBtr0075150(api-miR-315,api-miR-252b_L-1,api-miR-3036,api-miR-3047),FBtr0078144(api-miR-29),FBtr0078145(api-miR-29),FBtr0079625(api-miR-252b_L-1,api-miR-3041_R-…
GO:0008587	imaginal disc-derived wing margin morphogenesis	biological_process	60	FBtr0070507(api-miR-316,api-miR-210_R+1),FBtr0071068(api-miR-315,api-miR-92b,api-miR-92a,api-miR-3016),FBtr0071069(api-miR-210_R+1),FBtr0072378(api-miR-3016),FBtr0072379(api-miR-315,api-miR-92b,api-miR-3050,api-miR-92a,api-miR-3016),FBtr0072551(api-miR-315),FBtr0072552(api-miR-315,api-miR-92b,PC-3p-2743_844,api-mir-3037-p5,api-miR-92a,PC-5p-113190_15,api-miR-3047),FBtr0073735(bmo-miR-10-3p_L-1,ap…
GO:0008049	male courtship behavior	biological_process	60	FBtr0070439(api-miR-210_R+1,api-miR-3036),FBtr0070440(api-miR-210_R+1,api-miR-3036),FBtr0070490(api-miR-263b),FBtr0071207(bmo-miR-10-3p_L-1,api-miR-252b_L-1,PC-3p-94006_17),FBtr0071209(bmo-miR-10-3p_L-1,api-miR-252b_L-1,PC-3p-94006_17),FBtr0072072(api-miR-316,api-miR-190_R-3,api-miR-9a_R-2,api-miR-9b_R+1),FBtr0072073(api-miR-316,api-miR-190_R-3,api-miR-9a_R-2,api-miR-9b_R+1),FBtr0072417(api-miR-3…
GO:0008045	motor neuron axon guidance	biological_process	60	FBtr0070507(api-miR-316,api-miR-210_R+1),FBtr0070724(api-mir-316-p3),FBtr0070725(api-miR-29),FBtr0071349(api-miR-315,api-miR-3047),FBtr0071705(PC-5p-113190_15),FBtr0071706(PC-5p-113190_15),FBtr0071707(PC-5p-113190_15),FBtr0071922(api-miR-13a,api-miR-252b_L-1,api-miR-9a_R-2,api-miR-9b_R+1,api-miR-2a),FBtr0071923(api-miR-13a,api-miR-252b_L-1,api-miR-9a_R-2,api-miR-9b_R+1,api-miR-2a),FBtr0072730(api…
GO:0048190	wing disc dorsal/ventral pattern formation	biological_process	60	FBtr0070507(api-miR-316,api-miR-210_R+1),FBtr0070680(api-miR-9a_R-2,api-miR-9b_R+1),FBtr0072798(api-miR-87a),FBtr0072799(api-miR-87a),FBtr0074676(api-miR-277),FBtr0075084(api-miR-92b),FBtr0075435(api-let-7,api-miR-315,api-miR-316,api-mir-3037-p5),FBtr0075679(api-miR-315),FBtr0075718(api-miR-263a,api-miR-1_L-1),FBtr0075719(api-miR-263a,api-miR-1_L-1),FBtr0077633(api-miR-1_L-1,api-miR-137_L+1,api-m…
GO:0006909	phagocytosis	biological_process	59	FBtr0072798(api-miR-87a),FBtr0072799(api-miR-87a),FBtr0072950(api-miR-276,api-miR-315,api-miR-3041_R-1),FBtr0078087(api-miR-210_R+1),FBtr0078103(api-miR-315,api-miR-71_R-1),FBtr0080330(api-miR-92a),FBtr0080592(api-mir-2c-p3),FBtr0089016(api-miR-3036,api-miR-3041_R-1),FBtr0089018(api-miR-3036,api-miR-3041_R-1),FBtr0089019(api-miR-3036,api-miR-3041_R-1),FBtr0089020(api-miR-3036,api-miR-3041_R-1),FB…
GO:0007427	epithelial cell migration, open tracheal system	biological_process	58	FBtr0070378(api-miR-315),FBtr0070379(api-miR-315,api-miR-9a_R-2,api-miR-9b_R+1,api-miR-3036,api-miR-3047),FBtr0070380(api-miR-315),FBtr0071105(api-miR-124_R-2),FBtr0071705(PC-5p-113190_15),FBtr0071706(PC-5p-113190_15),FBtr0071707(PC-5p-113190_15),FBtr0071922(api-miR-13a,api-miR-252b_L-1,api-miR-9a_R-2,api-miR-9b_R+1,api-miR-2a),FBtr0071923(api-miR-13a,api-miR-252b_L-1,api-miR-9a_R-2,api-miR-9b_R+…
GO:0007494	midgut development	biological_process	58	FBtr0071105(api-miR-124_R-2),FBtr0071775(api-miR-315,api-miR-2765,api-mir-3040-p5,api-miR-9a_R-2,api-miR-9b_R+1,api-miR-3036,api-mir-3053-p5),FBtr0071776(api-miR-315,api-miR-2765,api-mir-3040-p5,api-miR-9a_R-2,api-miR-9b_R+1,api-miR-3036,api-mir-3053-p5),FBtr0072578(api-miR-13a,api-miR-3050,api-miR-2a,api-miR-3041_R-1),FBtr0073205(api-miR-277,api-miR-14,api-mir-2c-p3),FBtr0073731(api-miR-263a),FB…
GO:0008104	protein localization	biological_process	58	FBtr0070396(api-miR-317,api-miR-3036,PC-3p-3656_637),FBtr0071562(api-miR-315,api-miR-316,api-miR-263b,api-miR-3036),FBtr0071641(api-miR-92b,api-miR-92a),FBtr0071642(api-miR-92b,api-miR-92a),FBtr0073454(api-miR-315),FBtr0073483(api-miR-263a,api-mir-2c-p3,api-miR-87a,api-miR-3047),FBtr0073491(api-miR-263a,api-mir-2c-p3,api-miR-87a,api-miR-3047),FBtr0073492(api-miR-263a,api-mir-2c-p3,api-miR-87a,api…
GO:0019991	septate junction assembly	biological_process	58	FBtr0070255(api-miR-1_L-1,api-miR-124_R-2,api-miR-190_R-3),FBtr0070256(api-miR-1_L-1,api-miR-124_R-2,api-miR-190_R-3),FBtr0070341(api-miR-263a,api-miR-315,api-miR-252b_L-1),FBtr0071207(bmo-miR-10-3p_L-1,api-miR-252b_L-1,PC-3p-94006_17),FBtr0071209(bmo-miR-10-3p_L-1,api-miR-252b_L-1,PC-3p-94006_17),FBtr0073483(api-miR-263a,api-mir-2c-p3,api-miR-87a,api-miR-3047),FBtr0073491(api-miR-263a,api-mir-2c…
GO:0008595	anterior/posterior axis specification, embryo	biological_process	57	FBtr0070378(api-miR-315),FBtr0070379(api-miR-315,api-miR-9a_R-2,api-miR-9b_R+1,api-miR-3036,api-miR-3047),FBtr0070380(api-miR-315),FBtr0072926(api-miR-92b,api-miR-1_L-1,api-miR-92a),FBtr0072927(api-miR-92b,api-miR-1_L-1,api-miR-92a),FBtr0073145(api-miR-9a_R-2,api-miR-9b_R+1),FBtr0076368(api-miR-277,api-miR-7),FBtr0077499(api-miR-277,api-miR-87a),FBtr0078766(api-miR-316),FBtr0078856(api-miR-3016),…
GO:0070593	dendrite self-avoidance	biological_process	57	FBtr0088214(api-miR-277,api-mir-3037-p5),FBtr0088566(api-miR-277,api-miR-315,api-miR-252b_L-1,api-miR-190_R-3,api-miR-210_R+1,bmo-miR-993a-5p_L-1R-3),FBtr0089016(api-miR-3036,api-miR-3041_R-1),FBtr0089018(api-miR-3036,api-miR-3041_R-1),FBtr0089019(api-miR-3036,api-miR-3041_R-1),FBtr0089020(api-miR-3036,api-miR-3041_R-1),FBtr0089269(api-miR-315,PC-3p-2743_844,PC-3p-94006_17),FBtr0089271(api-mir-30…
GO:0006810	transport	biological_process	57	FBtr0070417(api-miR-276,api-miR-87a),FBtr0070900(api-miR-190_R-3),FBtr0072136(api-miR-315),FBtr0072137(api-miR-315),FBtr0072138(api-miR-315),FBtr0072139(api-miR-315),FBtr0072562(api-miR-92b,api-miR-92a),FBtr0073412(api-miR-277,PC-3p-2743_844),FBtr0073823(api-miR-3036),FBtr0074813(api-miR-316),FBtr0076106(api-miR-13a,api-miR-2a),FBtr0076198(api-miR-315),FBtr0077606(api-mir-316-p3),FBtr0078023(api-…
GO:0008407	chaeta morphogenesis	biological_process	55	FBtr0070072(api-let-7),FBtr0070075(api-miR-277,PC-3p-2743_844,api-miR-3036),FBtr0070507(api-miR-316,api-miR-210_R+1),FBtr0072267(api-miR-277,api-miR-3036),FBtr0072578(api-miR-13a,api-miR-3050,api-miR-2a,api-miR-3041_R-1),FBtr0074429(api-miR-8,api-miR-315,api-miR-2765,api-mir-3040-p5,api-miR-3016,api-mir-3053-p5),FBtr0074430(api-miR-8,api-miR-190_R-3),FBtr0074676(api-miR-277),FBtr0075028(api-miR-3…
GO:0007623	circadian rhythm	biological_process	55	FBtr0070477(api-miR-276,api-miR-3050),FBtr0070519(api-miR-316,api-miR-9a_R-2,api-miR-9b_R+1,api-miR-3036,api-miR-3047,api-miR-927),FBtr0072427(api-miR-3041_R-1),FBtr0073558(api-miR-315,api-miR-137_L+1,api-miR-929),FBtr0073562(api-miR-277),FBtr0073612(api-miR-210_R+1),FBtr0076775(api-miR-3050),FBtr0076776(api-miR-3050),FBtr0076777(api-miR-3050),FBtr0076780(api-miR-3050),FBtr0076782(api-miR-3050),F…
GO:0007480	imaginal disc-derived leg morphogenesis	biological_process	55	FBtr0072378(api-miR-3016),FBtr0072379(api-miR-315,api-miR-92b,api-miR-3050,api-miR-92a,api-miR-3016),FBtr0072642(api-miR-315,api-miR-124_R-2,PC-5p-113190_15,api-miR-3041_R-1),FBtr0072643(bmo-miR-10-3p_L-1),FBtr0073507(api-miR-190_R-3,api-miR-317),FBtr0073508(api-miR-190_R-3,api-miR-317),FBtr0074610(api-miR-3040,api-miR-317),FBtr0074762(api-miR-263b),FBtr0075523(api-miR-100,api-miR-3016),FBtr00755…
GO:0009408	response to heat	biological_process	55	FBtr0071184(bmo-miR-10-3p_L-1),FBtr0072100(api-miR-124_R-2),FBtr0072101(api-miR-124_R-2),FBtr0072417(api-miR-3041_R-1),FBtr0073434(api-miR-3040),FBtr0073435(api-miR-3040),FBtr0073608(PC-5p-113190_15),FBtr0073609(PC-5p-113190_15),FBtr0073610(PC-5p-113190_15),FBtr0073611(PC-5p-113190_15),FBtr0073747(api-miR-315,api-miR-92b,api-miR-92a),FBtr0073748(api-let-7,api-miR-2765,api-mir-3040-p5,api-mir-3053…
GO:0006511	ubiquitin-dependent protein catabolic process	biological_process	54	FBtr0070606(api-miR-277,PC-5p-113190_15),FBtr0070772(api-miR-277,api-miR-316,api-miR-3016,api-miR-3041_R-1),FBtr0070773(api-miR-277,api-miR-316,api-miR-3016,api-miR-3041_R-1),FBtr0070774(api-miR-277,api-miR-316,api-miR-3016,api-miR-3041_R-1),FBtr0070775(api-miR-277,api-miR-316,api-miR-3016,api-miR-3041_R-1),FBtr0070828(api-miR-3036),FBtr0070933(api-miR-317),FBtr0071924(api-miR-210_R+1),FBtr007215…
GO:0055059	asymmetric neuroblast division	biological_process	53	FBtr0071317(api-mir-3037-p5,api-miR-7,api-miR-317),FBtr0071562(api-miR-315,api-miR-316,api-miR-263b,api-miR-3036),FBtr0074106(api-miR-1_L-1,api-mir-3037-p5,api-mir-316-p3,api-miR-3036),FBtr0074108(api-miR-1_L-1,api-mir-3037-p5,api-mir-316-p3,api-miR-3036),FBtr0074110(api-miR-1_L-1,api-mir-3037-p5,api-mir-316-p3,api-miR-3036),FBtr0074111(api-miR-1_L-1,api-mir-3037-p5,api-mir-316-p3,api-miR-3036),F…
GO:0048854	brain morphogenesis	biological_process	53	FBtr0071922(api-miR-13a,api-miR-252b_L-1,api-miR-9a_R-2,api-miR-9b_R+1,api-miR-2a),FBtr0071923(api-miR-13a,api-miR-252b_L-1,api-miR-9a_R-2,api-miR-9b_R+1,api-miR-2a),FBtr0072578(api-miR-13a,api-miR-3050,api-miR-2a,api-miR-3041_R-1),FBtr0076052(api-miR-263a,api-miR-190_R-3),FBtr0077014(api-miR-263b,api-miR-3036),FBtr0078493(api-miR-315,api-miR-252b_L-1,api-miR-927),FBtr0078494(api-miR-315,api-miR-…
GO:0030718	germ-line stem cell maintenance	biological_process	53	FBtr0070484(api-miR-3041_R-1),FBtr0070507(api-miR-316,api-miR-210_R+1),FBtr0071105(api-miR-124_R-2),FBtr0071653(api-miR-124_R-2),FBtr0071654(api-miR-124_R-2),FBtr0072232(api-miR-315,api-miR-124_R-2),FBtr0072867(api-miR-252b_L-1),FBtr0077771(api-miR-137_L+1),FBtr0077772(api-miR-137_L+1),FBtr0077773(api-miR-137_L+1),FBtr0077774(api-miR-137_L+1),FBtr0077775(api-miR-137_L+1),FBtr0079086(api-miR-277),…
GO:0008258	head involution	biological_process	53	FBtr0070680(api-miR-9a_R-2,api-miR-9b_R+1),FBtr0071546(api-miR-316),FBtr0072398(api-miR-3036),FBtr0072578(api-miR-13a,api-miR-3050,api-miR-2a,api-miR-3041_R-1),FBtr0072730(api-miR-3036),FBtr0073205(api-miR-277,api-miR-14,api-mir-2c-p3),FBtr0075133(api-miR-277,bmo-miR-10-3p_L-1,api-miR-315,api-miR-137_L+1,PC-3p-2743_844,api-miR-263b,api-miR-3041_R-1),FBtr0075676(api-miR-315,api-miR-14,api-miR-190_…
GO:0031987	locomotion involved in locomotory behavior	biological_process	53	FBtr0071922(api-miR-13a,api-miR-252b_L-1,api-miR-9a_R-2,api-miR-9b_R+1,api-miR-2a),FBtr0071923(api-miR-13a,api-miR-252b_L-1,api-miR-9a_R-2,api-miR-9b_R+1,api-miR-2a),FBtr0072578(api-miR-13a,api-miR-3050,api-miR-2a,api-miR-3041_R-1),FBtr0076052(api-miR-263a,api-miR-190_R-3),FBtr0077014(api-miR-263b,api-miR-3036),FBtr0078493(api-miR-315,api-miR-252b_L-1,api-miR-927),FBtr0078494(api-miR-315,api-miR-…
GO:0048488	synaptic vesicle endocytosis	biological_process	53	FBtr0071502(api-miR-315),FBtr0074118(PC-3p-2743_844),FBtr0074119(PC-3p-2743_844),FBtr0074121(PC-3p-2743_844),FBtr0074122(PC-3p-2743_844),FBtr0075318(api-miR-3047),FBtr0075541(api-miR-315,api-miR-92b,api-miR-92a),FBtr0075542(api-miR-92b,api-miR-92a),FBtr0075543(api-miR-92b,api-miR-92a),FBtr0076794(api-miR-3036,api-miR-3041_R-1),FBtr0076795(api-miR-3036,api-miR-3041_R-1),FBtr0076796(api-miR-3036,ap…
GO:0007419	ventral cord development	biological_process	53	FBtr0070072(api-let-7),FBtr0070074(api-miR-252b_L-1,api-miR-3036,api-mir-3053-p5),FBtr0070341(api-miR-263a,api-miR-315,api-miR-252b_L-1),FBtr0070507(api-miR-316,api-miR-210_R+1),FBtr0072444(api-miR-315),FBtr0072449(api-miR-263a,api-miR-316),FBtr0072730(api-miR-3036),FBtr0076934(api-miR-316),FBtr0077279(api-miR-3036),FBtr0077921(api-miR-277,api-miR-316,api-miR-137_L+1),FBtr0077941(api-miR-276,api-…
GO:0021551	central nervous system morphogenesis	biological_process	52	FBtr0089016(api-miR-3036,api-miR-3041_R-1),FBtr0089018(api-miR-3036,api-miR-3041_R-1),FBtr0089019(api-miR-3036,api-miR-3041_R-1),FBtr0089020(api-miR-3036,api-miR-3041_R-1),FBtr0111049(api-miR-3036,api-miR-3041_R-1),FBtr0111050(api-miR-3036,api-miR-3041_R-1),FBtr0111051(api-miR-3036,api-miR-3041_R-1),FBtr0111052(api-miR-3036,api-miR-3041_R-1),FBtr0111053(api-miR-3036,api-miR-3041_R-1),FBtr0111054(…
GO:0006325	chromatin organization	biological_process	52	FBtr0071604(api-miR-8),FBtr0071708(api-miR-277),FBtr0071709(api-miR-277),FBtr0072521(api-miR-277),FBtr0072522(api-miR-277),FBtr0072523(api-miR-1_L-1,PC-3p-2743_844),FBtr0074825(api-miR-3036),FBtr0074826(api-miR-3036),FBtr0075703(api-miR-927),FBtr0075705(api-miR-927),FBtr0075706(api-miR-10_L+1,api-miR-317,api-miR-927),FBtr0075707(api-miR-10_L+1,api-miR-8,api-miR-317,api-miR-3041_R-1),FBtr0076237(a…
GO:0045475	locomotor rhythm	biological_process	52	FBtr0070477(api-miR-276,api-miR-3050),FBtr0070519(api-miR-316,api-miR-9a_R-2,api-miR-9b_R+1,api-miR-3036,api-miR-3047,api-miR-927),FBtr0070643(PC-3p-2743_844,PC-5p-113190_15,bmo-miR-993a-5p_L-1R-3),FBtr0073483(api-miR-263a,api-mir-2c-p3,api-miR-87a,api-miR-3047),FBtr0073491(api-miR-263a,api-mir-2c-p3,api-miR-87a,api-miR-3047),FBtr0073492(api-miR-263a,api-mir-2c-p3,api-miR-87a,api-miR-3047),FBtr00…
GO:0002009	morphogenesis of an epithelium	biological_process	52	FBtr0071546(api-miR-316),FBtr0071653(api-miR-124_R-2),FBtr0071654(api-miR-124_R-2),FBtr0073131(api-miR-92b,api-miR-92a),FBtr0073132(api-miR-92b,api-miR-92a),FBtr0073133(api-miR-92b,api-miR-92a),FBtr0073134(api-miR-92b,api-miR-92a),FBtr0073135(api-miR-92b,api-miR-92a),FBtr0073483(api-miR-263a,api-mir-2c-p3,api-miR-87a,api-miR-3047),FBtr0073491(api-miR-263a,api-mir-2c-p3,api-miR-87a,api-miR-3047),F…
GO:0009987	cellular process	biological_process	51	FBtr0071503(api-miR-252b_L-1),FBtr0071911(api-mir-14-p5,api-miR-2765,api-mir-3040-p5,PC-3p-94006_17,api-mir-3053-p5),FBtr0071913(api-mir-14-p5,api-miR-2765,api-mir-3040-p5,PC-3p-94006_17,api-mir-3053-p5),FBtr0071914(api-mir-14-p5,api-miR-2765,api-mir-3040-p5,PC-3p-94006_17,api-mir-3053-p5),FBtr0075202(api-miR-3040,api-miR-3036),FBtr0075203(api-miR-3040,api-miR-3036),FBtr0075204(api-miR-3040,api-m…
GO:0008347	glial cell migration	biological_process	51	FBtr0070507(api-miR-316,api-miR-210_R+1),FBtr0070686(api-miR-14),FBtr0070687(api-miR-14),FBtr0072730(api-miR-3036),FBtr0073940(api-miR-315,api-miR-278,api-miR-263b),FBtr0073942(api-miR-315,api-miR-137_L+1),FBtr0075778(api-miR-263b),FBtr0078121(api-miR-3036),FBtr0078122(api-miR-3036),FBtr0078123(api-miR-3036),FBtr0079821(bmo-miR-10-3p_L-1,api-miR-316),FBtr0079822(bmo-miR-10-3p_L-1,api-miR-316),FBt…
GO:0006886	intracellular protein transport	biological_process	51	FBtr0070098(api-miR-315,api-miR-316,api-mir-316-p3,PC-3p-3656_637),FBtr0070311(api-mir-3037-p5),FBtr0071033(api-mir-14-p5,api-miR-3041_R-1),FBtr0071294(api-miR-316,api-miR-252b_L-1),FBtr0071295(api-miR-316,api-miR-252b_L-1),FBtr0071296(api-miR-316,api-miR-252b_L-1),FBtr0071297(api-miR-316,api-miR-252b_L-1),FBtr0071298(api-miR-316,api-miR-252b_L-1),FBtr0071502(api-miR-315),FBtr0072607(api-miR-92b,…
GO:0042048	olfactory behavior	biological_process	51	FBtr0070106(api-mir-316-p3,api-miR-87a),FBtr0071005(api-miR-263a,api-miR-316,api-miR-190_R-3,api-miR-3036),FBtr0071006(api-miR-315,api-miR-316,api-miR-137_L+1,api-mir-3037-p5,api-miR-252b_L-1,api-miR-190_R-3,api-miR-3036),FBtr0072378(api-miR-3016),FBtr0072379(api-miR-315,api-miR-92b,api-miR-3050,api-miR-92a,api-miR-3016),FBtr0072417(api-miR-3041_R-1),FBtr0074754(api-miR-124_R-2,api-miR-3036),FBtr…
GO:0016079	synaptic vesicle exocytosis	biological_process	51	FBtr0071502(api-miR-315),FBtr0074079(api-miR-315,api-miR-3036),FBtr0075518(api-miR-92b,api-miR-92a),FBtr0077726(api-miR-92b,api-miR-92a,api-miR-9a_R-2,api-miR-9b_R+1,api-miR-3036),FBtr0077727(api-miR-92b,api-miR-92a,api-miR-9a_R-2,api-miR-9b_R+1,api-miR-3036),FBtr0077728(api-miR-277,api-miR-92b,api-miR-92a,api-miR-9a_R-2,api-miR-9b_R+1,api-miR-3036),FBtr0077737(api-miR-92b,api-miR-3040,api-miR-92…
GO:0009790	embryo development	biological_process	50	FBtr0070749(api-miR-252b_L-1,api-miR-317,api-miR-3041_R-1),FBtr0071582(api-miR-3036),FBtr0071898(PC-3p-2743_844),FBtr0072100(api-miR-124_R-2),FBtr0072101(api-miR-124_R-2),FBtr0073735(bmo-miR-10-3p_L-1,api-miR-3016),FBtr0073736(api-miR-315),FBtr0073821(api-miR-315),FBtr0074005(api-miR-2765,api-miR-92a,api-mir-3040-p5,api-mir-3053-p5),FBtr0074294(bmo-miR-10-3p_L-1,api-miR-3036),FBtr0074404(api-miR-…
GO:0016321	female meiosis chromosome segregation	biological_process	50	FBtr0070429(api-miR-137_L+1),FBtr0070430(api-miR-137_L+1),FBtr0070448(api-miR-316),FBtr0070656(api-mir-3037-p5),FBtr0073227(api-miR-929),FBtr0073264(api-miR-8),FBtr0074372(api-miR-124_R-2,api-miR-29),FBtr0074441(api-miR-92b,api-mir-3037-p5,api-miR-92a),FBtr0074442(api-miR-92b,api-mir-3037-p5,api-miR-92a),FBtr0074443(api-miR-92b,api-mir-3037-p5,api-miR-92a),FBtr0076237(api-miR-9a_R-2,api-miR-9b_R+…
GO:0006811	ion transport	biological_process	50	FBtr0070260(api-miR-317,api-miR-210_R+1,api-miR-3041_R-1),FBtr0070288(api-miR-315),FBtr0072136(api-miR-315),FBtr0072137(api-miR-315),FBtr0072138(api-miR-315),FBtr0072139(api-miR-315),FBtr0073299(api-miR-137_L+1,api-mir-3037-p5,api-miR-3036),FBtr0073300(PC-5p-113190_15),FBtr0074680(api-miR-277,api-miR-315,api-miR-1_L-1,api-miR-316),FBtr0074681(api-miR-277,api-miR-315,api-miR-316,api-miR-124_R-2,ap…
GO:0008406	gonad development	biological_process	49	FBtr0071546(api-miR-316),FBtr0071653(api-miR-124_R-2),FBtr0071654(api-miR-124_R-2),FBtr0071922(api-miR-13a,api-miR-252b_L-1,api-miR-9a_R-2,api-miR-9b_R+1,api-miR-2a),FBtr0071923(api-miR-13a,api-miR-252b_L-1,api-miR-9a_R-2,api-miR-9b_R+1,api-miR-2a),FBtr0076624(api-mir-316-p3),FBtr0076714(api-miR-190_R-3),FBtr0077850(api-miR-137_L+1,api-mir-3037-p5,api-miR-263b,api-miR-3036),FBtr0077851(api-miR-13…
GO:0007156	homophilic cell adhesion	biological_process	49	FBtr0070562(api-miR-277,api-miR-14,api-miR-317,api-miR-3047),FBtr0071546(api-miR-316),FBtr0073375(api-miR-14,api-miR-3036),FBtr0075239(api-miR-277),FBtr0075240(api-miR-277),FBtr0075743(api-miR-315,api-miR-137_L+1,api-miR-3041_R-1),FBtr0077465(api-miR-92b,api-miR-3040,api-miR-92a,api-miR-3047,api-miR-927),FBtr0077478(api-miR-1_L-1),FBtr0078045(api-miR-252b_L-1,api-miR-3036),FBtr0081013(api-miR-277…
GO:0007474	imaginal disc-derived wing vein specification	biological_process	49	FBtr0070507(api-miR-316,api-miR-210_R+1),FBtr0071610(api-miR-8,api-miR-1_L-1,api-miR-2765,api-miR-252b_L-1,api-mir-3053-p5,api-miR-3041_R-1),FBtr0071653(api-miR-124_R-2),FBtr0071654(api-miR-124_R-2),FBtr0072694(bmo-miR-10-3p_L-1,api-miR-315,api-miR-14,api-miR-9a_R-2,api-miR-9b_R+1,api-miR-3036),FBtr0074676(api-miR-277),FBtr0074825(api-miR-3036),FBtr0074826(api-miR-3036),FBtr0075408(api-miR-92b,ap…
GO:0010629	negative regulation of gene expression	biological_process	49	FBtr0070146(api-miR-87a),FBtr0070261(PC-5p-113190_15),FBtr0070262(api-miR-317),FBtr0070263(PC-5p-113190_15),FBtr0070265(api-miR-263a,bmo-miR-10-3p_L-1,api-miR-92b,api-miR-13a,api-miR-92a,api-miR-190_R-3,api-miR-9a_R-2,api-miR-9b_R+1,PC-3p-94006_17,api-miR-2a,PC-5p-113190_15,PC-3p-3656_637),FBtr0070266(api-miR-317),FBtr0070507(api-miR-316,api-miR-210_R+1),FBtr0071048(api-miR-3041_R-1),FBtr0071336(…
GO:0001964	startle response	biological_process	49	FBtr0071922(api-miR-13a,api-miR-252b_L-1,api-miR-9a_R-2,api-miR-9b_R+1,api-miR-2a),FBtr0071923(api-miR-13a,api-miR-252b_L-1,api-miR-9a_R-2,api-miR-9b_R+1,api-miR-2a),FBtr0072578(api-miR-13a,api-miR-3050,api-miR-2a,api-miR-3041_R-1),FBtr0076052(api-miR-263a,api-miR-190_R-3),FBtr0077014(api-miR-263b,api-miR-3036),FBtr0078493(api-miR-315,api-miR-252b_L-1,api-miR-927),FBtr0078494(api-miR-315,api-miR-…
GO:0006412	translation	biological_process	49	FBtr0070980(api-miR-137_L+1),FBtr0070981(api-miR-137_L+1),FBtr0070982(api-miR-137_L+1),FBtr0070983(api-miR-137_L+1),FBtr0072049(api-miR-87a),FBtr0072174(api-mir-3037-p5),FBtr0073044(bmo-miR-10-3p_L-1),FBtr0074027(api-miR-124_R-2,api-miR-3036),FBtr0074311(api-miR-3036,api-miR-927),FBtr0074312(api-miR-3036,api-miR-927),FBtr0074313(api-miR-3036,api-miR-927),FBtr0075121(api-miR-9a_R-2,api-miR-9b_R+1)…
GO:0016199	axon midline choice point recognition	biological_process	48	FBtr0071922(api-miR-13a,api-miR-252b_L-1,api-miR-9a_R-2,api-miR-9b_R+1,api-miR-2a),FBtr0071923(api-miR-13a,api-miR-252b_L-1,api-miR-9a_R-2,api-miR-9b_R+1,api-miR-2a),FBtr0072652(api-let-7),FBtr0072789(api-miR-277,api-miR-3036),FBtr0075579(bmo-miR-10-3p_L-1,api-miR-14),FBtr0078744(api-miR-3036),FBtr0079691(api-miR-277,api-let-7,api-miR-929),FBtr0081759(api-mir-2c-p3),FBtr0081760(api-miR-3041_R-1),…
GO:0007349	cellularization	biological_process	48	FBtr0074007(api-miR-277,api-miR-3041_R-1),FBtr0074118(PC-3p-2743_844),FBtr0074119(PC-3p-2743_844),FBtr0074121(PC-3p-2743_844),FBtr0074122(PC-3p-2743_844),FBtr0074807(PC-3p-2743_844,api-miR-3047),FBtr0074808(PC-3p-2743_844,api-miR-3047),FBtr0075318(api-miR-3047),FBtr0077793(api-miR-3036),FBtr0077794(api-miR-3036),FBtr0077795(api-miR-3036),FBtr0077796(api-miR-3036),FBtr0077797(api-miR-3036),FBtr007…
GO:0007443	Malpighian tubule morphogenesis	biological_process	48	FBtr0071068(api-miR-315,api-miR-92b,api-miR-92a,api-miR-3016),FBtr0071069(api-miR-210_R+1),FBtr0071653(api-miR-124_R-2),FBtr0071654(api-miR-124_R-2),FBtr0072398(api-miR-3036),FBtr0072449(api-miR-263a,api-miR-316),FBtr0077771(api-miR-137_L+1),FBtr0077772(api-miR-137_L+1),FBtr0077773(api-miR-137_L+1),FBtr0077774(api-miR-137_L+1),FBtr0077775(api-miR-137_L+1),FBtr0078798(api-miR-263b),FBtr0078800(api…
GO:0046716	muscle cell homeostasis	biological_process	48	FBtr0071703(api-miR-137_L+1,api-miR-929),FBtr0071922(api-miR-13a,api-miR-252b_L-1,api-miR-9a_R-2,api-miR-9b_R+1,api-miR-2a),FBtr0071923(api-miR-13a,api-miR-252b_L-1,api-miR-9a_R-2,api-miR-9b_R+1,api-miR-2a),FBtr0073421(api-miR-137_L+1),FBtr0073422(api-miR-137_L+1),FBtr0073423(api-miR-137_L+1),FBtr0073424(api-miR-137_L+1),FBtr0073851(api-miR-315,api-miR-9a_R-2,api-miR-9b_R+1),FBtr0073852(api-miR-3…
GO:0008356	asymmetric cell division	biological_process	47	FBtr0070507(api-miR-316,api-miR-210_R+1),FBtr0071317(api-mir-3037-p5,api-miR-7,api-miR-317),FBtr0071546(api-miR-316),FBtr0071562(api-miR-315,api-miR-316,api-miR-263b,api-miR-3036),FBtr0074388(api-miR-252b_L-1,api-miR-3041_R-1),FBtr0075743(api-miR-315,api-miR-137_L+1,api-miR-3041_R-1),FBtr0076934(api-miR-316),FBtr0079821(bmo-miR-10-3p_L-1,api-miR-316),FBtr0079822(bmo-miR-10-3p_L-1,api-miR-316),FBt…
GO:0009880	embryonic pattern specification	biological_process	47	FBtr0071578(api-miR-10_L+1,api-miR-92b,api-miR-92a),FBtr0071579(api-miR-10_L+1,api-miR-92b,api-miR-92a),FBtr0071580(api-miR-10_L+1,api-miR-92b,api-miR-92a),FBtr0071653(api-miR-124_R-2),FBtr0071654(api-miR-124_R-2),FBtr0072072(api-miR-316,api-miR-190_R-3,api-miR-9a_R-2,api-miR-9b_R+1),FBtr0072073(api-miR-316,api-miR-190_R-3,api-miR-9a_R-2,api-miR-9b_R+1),FBtr0075007(api-miR-10_L+1),FBtr0075008(api…
GO:0006897	endocytosis	biological_process	47	FBtr0070914(api-miR-278,api-miR-92b,api-mir-14-p5,api-miR-263b,api-miR-210_R+1),FBtr0071033(api-mir-14-p5,api-miR-3041_R-1),FBtr0071771(api-miR-315,api-miR-929,PC-5p-113190_15),FBtr0071772(api-miR-315,api-miR-929,PC-5p-113190_15),FBtr0073070(bmo-miR-10-3p_L-1),FBtr0073071(bmo-miR-10-3p_L-1),FBtr0073072(bmo-miR-10-3p_L-1),FBtr0073842(api-mir-14-p5),FBtr0074118(PC-3p-2743_844),FBtr0074119(PC-3p-274…
GO:0007444	imaginal disc development	biological_process	47	FBtr0070378(api-miR-315),FBtr0070379(api-miR-315,api-miR-9a_R-2,api-miR-9b_R+1,api-miR-3036,api-miR-3047),FBtr0070380(api-miR-315),FBtr0071653(api-miR-124_R-2),FBtr0071654(api-miR-124_R-2),FBtr0073155(api-miR-277,api-miR-316),FBtr0073156(api-miR-316),FBtr0074804(api-miR-276,api-miR-277,api-miR-315,api-miR-1_L-1,PC-3p-2743_844,api-miR-3036),FBtr0074805(api-miR-276,api-miR-277,api-miR-263a,api-miR-…
GO:0007552	metamorphosis	biological_process	47	FBtr0070261(PC-5p-113190_15),FBtr0070262(api-miR-317),FBtr0070263(PC-5p-113190_15),FBtr0070265(api-miR-263a,bmo-miR-10-3p_L-1,api-miR-92b,api-miR-13a,api-miR-92a,api-miR-190_R-3,api-miR-9a_R-2,api-miR-9b_R+1,PC-3p-94006_17,api-miR-2a,PC-5p-113190_15,PC-3p-3656_637),FBtr0070266(api-miR-317),FBtr0073131(api-miR-92b,api-miR-92a),FBtr0073132(api-miR-92b,api-miR-92a),FBtr0073133(api-miR-92b,api-miR-92…
GO:0042127	regulation of cell proliferation	biological_process	47	FBtr0070146(api-miR-87a),FBtr0073483(api-miR-263a,api-mir-2c-p3,api-miR-87a,api-miR-3047),FBtr0073491(api-miR-263a,api-mir-2c-p3,api-miR-87a,api-miR-3047),FBtr0073492(api-miR-263a,api-mir-2c-p3,api-miR-87a,api-miR-3047),FBtr0074754(api-miR-124_R-2,api-miR-3036),FBtr0076614(api-mir-14-p5),FBtr0076615(api-miR-316),FBtr0077771(api-miR-137_L+1),FBtr0077772(api-miR-137_L+1),FBtr0077773(api-miR-137_L+1…
GO:0045214	sarcomere organization	biological_process	47	FBtr0070161(api-miR-3047),FBtr0070277(api-miR-317,api-miR-87a),FBtr0072398(api-miR-3036),FBtr0072848(api-miR-3036),FBtr0073851(api-miR-315,api-miR-9a_R-2,api-miR-9b_R+1),FBtr0073852(api-miR-315,api-miR-9a_R-2,api-miR-9b_R+1),FBtr0073853(api-miR-315,api-miR-9a_R-2,api-miR-9b_R+1),FBtr0074520(api-miR-137_L+1),FBtr0074521(api-miR-137_L+1),FBtr0074522(api-miR-137_L+1),FBtr0074523(api-miR-137_L+1),FBt…
GO:0007420	brain development	biological_process	46	FBtr0070641(api-miR-316),FBtr0071518(api-miR-317),FBtr0071546(api-miR-316),FBtr0071653(api-miR-124_R-2),FBtr0071654(api-miR-124_R-2),FBtr0072694(bmo-miR-10-3p_L-1,api-miR-315,api-miR-14,api-miR-9a_R-2,api-miR-9b_R+1,api-miR-3036),FBtr0074135(api-miR-315),FBtr0074136(api-miR-315),FBtr0074137(api-miR-315),FBtr0074211(api-miR-317),FBtr0074212(api-miR-317),FBtr0074214(api-miR-317),FBtr0076944(api-miR…
GO:0007163	establishment or maintenance of cell polarity	biological_process	46	FBtr0070138(api-miR-3041_R-1),FBtr0071017(api-miR-263a,api-miR-13a,api-miR-263b,api-mir-316-p3,api-miR-2a),FBtr0071018(api-miR-263a,api-miR-13a,api-miR-263b,api-mir-316-p3,api-miR-2a),FBtr0071317(api-mir-3037-p5,api-miR-7,api-miR-317),FBtr0071546(api-miR-316),FBtr0073454(api-miR-315),FBtr0074388(api-miR-252b_L-1,api-miR-3041_R-1),FBtr0074451(api-miR-14,PC-5p-113190_15),FBtr0075743(api-miR-315,api…
GO:0008354	germ cell migration	biological_process	46	FBtr0075019(api-miR-315),FBtr0075021(api-miR-315),FBtr0076624(api-mir-316-p3),FBtr0078836(api-miR-3036),FBtr0078951(api-let-7),FBtr0079197(api-miR-3036),FBtr0081007(api-miR-252b_L-1,api-miR-9a_R-2,api-miR-9b_R+1),FBtr0082181(api-miR-92b),FBtr0082947(api-miR-3016),FBtr0082948(api-miR-3016),FBtr0082949(api-miR-3016),FBtr0082950(api-miR-3016),FBtr0083215(api-miR-9a_R-2,api-miR-9b_R+1),FBtr0083216(ap…
GO:0045433	male courtship behavior, veined wing generated song production	biological_process	46	FBtr0070477(api-miR-276,api-miR-3050),FBtr0073220(api-miR-3036,api-miR-3041_R-1),FBtr0074118(PC-3p-2743_844),FBtr0074119(PC-3p-2743_844),FBtr0074121(PC-3p-2743_844),FBtr0074122(PC-3p-2743_844),FBtr0074232(api-miR-252b_L-1,PC-3p-3656_637),FBtr0075364(api-miR-1_L-1),FBtr0081759(api-mir-2c-p3),FBtr0081760(api-miR-3041_R-1),FBtr0081761(api-miR-3041_R-1),FBtr0083640(api-miR-315,api-miR-92b,api-miR-124…
GO:0042052	rhabdomere development	biological_process	46	FBtr0072188(api-miR-277,PC-3p-94006_17),FBtr0072730(api-miR-3036),FBtr0074616(api-miR-277,api-miR-929),FBtr0075756(PC-3p-2743_844),FBtr0083857(api-miR-252b_L-1),FBtr0084010(api-miR-315),FBtr0084011(api-miR-315),FBtr0084603(api-miR-3047),FBtr0086182(api-miR-277,api-miR-252b_L-1,api-miR-3016,api-miR-3036),FBtr0086183(api-miR-277,api-miR-252b_L-1,api-miR-3016,api-miR-3036),FBtr0086991(api-miR-315,ap…
GO:0001709	cell fate determination	biological_process	45	FBtr0071320(api-miR-278),FBtr0071653(api-miR-124_R-2),FBtr0071654(api-miR-124_R-2),FBtr0073227(api-miR-929),FBtr0075756(PC-3p-2743_844),FBtr0077771(api-miR-137_L+1),FBtr0077772(api-miR-137_L+1),FBtr0077773(api-miR-137_L+1),FBtr0077774(api-miR-137_L+1),FBtr0077775(api-miR-137_L+1),FBtr0077850(api-miR-137_L+1,api-mir-3037-p5,api-miR-263b,api-miR-3036),FBtr0077851(api-miR-137_L+1,api-mir-3037-p5,api…
GO:0040003	chitin-based cuticle development	biological_process	45	FBtr0070081(api-miR-315,api-miR-316,api-miR-14,api-miR-13a,api-miR-190_R-3,api-miR-2a,api-miR-3041_R-1),FBtr0070083(api-miR-315,api-miR-316,api-miR-14,api-miR-13a,api-miR-190_R-3,api-miR-2a,api-miR-3041_R-1),FBtr0070084(api-miR-315,api-miR-316,api-miR-14,api-miR-13a,api-miR-190_R-3,api-miR-2a,api-miR-3041_R-1),FBtr0070085(api-miR-71_R-1,api-miR-3036,api-miR-3041_R-1),FBtr0070086(api-miR-71_R-1,ap…
GO:0007005	mitochondrion organization	biological_process	45	FBtr0070908(api-mir-14-p5),FBtr0070909(api-mir-14-p5),FBtr0070910(api-mir-14-p5),FBtr0070956(api-miR-315),FBtr0070957(api-miR-315),FBtr0073434(api-miR-3040),FBtr0073435(api-miR-3040),FBtr0073851(api-miR-315,api-miR-9a_R-2,api-miR-9b_R+1),FBtr0073852(api-miR-315,api-miR-9a_R-2,api-miR-9b_R+1),FBtr0073853(api-miR-315,api-miR-9a_R-2,api-miR-9b_R+1),FBtr0074967(api-miR-3036),FBtr0076511(PC-3p-2743_84…
GO:0016318	ommatidial rotation	biological_process	45	FBtr0070606(api-miR-277,PC-5p-113190_15),FBtr0070680(api-miR-9a_R-2,api-miR-9b_R+1),FBtr0071546(api-miR-316),FBtr0071653(api-miR-124_R-2),FBtr0071654(api-miR-124_R-2),FBtr0073145(api-miR-9a_R-2,api-miR-9b_R+1),FBtr0073454(api-miR-315),FBtr0074286(api-miR-1_L-1),FBtr0075197(api-miR-87a),FBtr0075408(api-miR-92b,api-miR-2765,api-miR-263b,api-miR-92a,api-mir-3040-p5,api-mir-3053-p5),FBtr0075743(api-m…
GO:0045467	R7 cell development	biological_process	45	FBtr0071320(api-miR-278),FBtr0077850(api-miR-137_L+1,api-mir-3037-p5,api-miR-263b,api-miR-3036),FBtr0077851(api-miR-137_L+1,api-mir-3037-p5,api-miR-263b,api-miR-3036),FBtr0078512(PC-3p-2743_844),FBtr0079300(api-miR-8),FBtr0079301(api-miR-8),FBtr0080361(api-miR-277,api-miR-317),FBtr0081013(api-miR-277,api-miR-9a_R-2,api-miR-9b_R+1),FBtr0081014(api-miR-277,api-miR-9a_R-2,api-miR-9b_R+1),FBtr0081015…
GO:0048149	behavioral response to ethanol	biological_process	44	FBtr0070341(api-miR-263a,api-miR-315,api-miR-252b_L-1),FBtr0070519(api-miR-316,api-miR-9a_R-2,api-miR-9b_R+1,api-miR-3036,api-miR-3047,api-miR-927),FBtr0071653(api-miR-124_R-2),FBtr0071654(api-miR-124_R-2),FBtr0071791(api-miR-3047),FBtr0071792(api-miR-3047),FBtr0071793(api-miR-3047),FBtr0071794(api-miR-3047),FBtr0071795(api-miR-3047),FBtr0071796(api-miR-3047),FBtr0072694(bmo-miR-10-3p_L-1,api-miR…
GO:0007059	chromosome segregation	biological_process	44	FBtr0005088(api-miR-252b_L-1),FBtr0070448(api-miR-316),FBtr0072047(api-miR-277,api-miR-1_L-1),FBtr0074005(api-miR-2765,api-miR-92a,api-mir-3040-p5,api-mir-3053-p5),FBtr0078186(api-miR-210_R+1),FBtr0078187(api-miR-210_R+1,PC-5p-113190_15,api-miR-927),FBtr0078188(api-miR-210_R+1),FBtr0078189(api-miR-210_R+1,PC-5p-113190_15,api-miR-927),FBtr0078190(api-miR-210_R+1),FBtr0078368(api-miR-71_R-1),FBtr00…
GO:0007010	cytoskeleton organization	biological_process	44	FBtr0070641(api-miR-316),FBtr0071519(api-miR-315),FBtr0071562(api-miR-315,api-miR-316,api-miR-263b,api-miR-3036),FBtr0072789(api-miR-277,api-miR-3036),FBtr0072918(api-miR-277),FBtr0072919(api-miR-277),FBtr0072920(api-miR-277),FBtr0073483(api-miR-263a,api-mir-2c-p3,api-miR-87a,api-miR-3047),FBtr0073491(api-miR-263a,api-mir-2c-p3,api-miR-87a,api-miR-3047),FBtr0073492(api-miR-263a,api-mir-2c-p3,api-…
GO:0007611	learning or memory	biological_process	44	FBtr0070519(api-miR-316,api-miR-9a_R-2,api-miR-9b_R+1,api-miR-3036,api-miR-3047,api-miR-927),FBtr0072263(api-miR-316,api-miR-3041_R-1),FBtr0072694(bmo-miR-10-3p_L-1,api-miR-315,api-miR-14,api-miR-9a_R-2,api-miR-9b_R+1,api-miR-3036),FBtr0073955(api-miR-137_L+1,api-miR-3016),FBtr0074802(api-miR-315,api-miR-137_L+1,api-miR-87a,PC-5p-113190_15),FBtr0077633(api-miR-1_L-1,api-miR-137_L+1,api-mir-3037-p…
GO:0032504	multicellular organism reproduction	biological_process	44	FBtr0071691(bmo-miR-10-3p_L-1),FBtr0071933(api-miR-277),FBtr0072172(api-miR-277),FBtr0072173(api-miR-277),FBtr0073575(api-miR-92b,api-miR-92a),FBtr0073576(api-miR-92b,api-miR-92a),FBtr0073577(api-miR-92b,api-miR-92a),FBtr0073578(api-miR-92b,api-miR-92a),FBtr0074393(api-miR-137_L+1),FBtr0074622(api-miR-8,api-mir-2c-p3),FBtr0075042(api-miR-316,api-miR-137_L+1,PC-3p-2743_844,api-miR-3041_R-1),FBtr00…
GO:0007602	phototransduction	biological_process	44	FBtr0070651(api-miR-263b,api-miR-92a,api-miR-9a_R-2,api-miR-929,api-miR-9b_R+1,api-miR-3036),FBtr0071036(bmo-miR-10-3p_L-1,api-miR-316,api-miR-13a,api-miR-252b_L-1,api-miR-2a),FBtr0071037(bmo-miR-10-3p_L-1,api-miR-316,api-miR-13a,api-miR-252b_L-1,api-miR-2a),FBtr0073823(api-miR-3036),FBtr0073825(api-miR-276,api-miR-277,bmo-miR-10-3p_L-1,api-mir-14-p5,api-miR-3036),FBtr0073826(api-miR-277,api-miR-…
GO:0006813	potassium ion transport	biological_process	44	FBtr0072169(bmo-miR-10-3p_L-1,api-miR-137_L+1),FBtr0072170(bmo-miR-10-3p_L-1,api-miR-137_L+1),FBtr0073955(api-miR-137_L+1,api-miR-3016),FBtr0074973(api-miR-315),FBtr0079381(api-mir-3037-p5),FBtr0079382(api-mir-3037-p5),FBtr0079383(api-mir-3037-p5),FBtr0079384(api-miR-315,api-miR-92b,api-miR-92a),FBtr0081125(api-miR-927),FBtr0081518(api-miR-9a_R-2,api-miR-9b_R+1,api-miR-3036),FBtr0081520(api-miR-9…
GO:0006351	transcription, DNA-dependent	biological_process	44	FBtr0070701(PC-3p-2743_844,api-miR-9a_R-2,api-miR-317,api-miR-9b_R+1,api-miR-3041_R-1),FBtr0072521(api-miR-277),FBtr0072522(api-miR-277),FBtr0072523(api-miR-1_L-1,PC-3p-2743_844),FBtr0072642(api-miR-315,api-miR-124_R-2,PC-5p-113190_15,api-miR-3041_R-1),FBtr0072643(bmo-miR-10-3p_L-1),FBtr0074340(api-miR-263b),FBtr0074341(api-miR-263b),FBtr0076459(api-miR-277,api-miR-315,api-miR-3036),FBtr0076460(a…
GO:0006915	apoptotic process	biological_process	43	FBtr0072982(api-miR-1_L-1),FBtr0072983(api-miR-1_L-1),FBtr0074617(api-miR-137_L+1,api-miR-252b_L-1,api-miR-190_R-3),FBtr0074771(api-miR-252b_L-1),FBtr0074772(api-miR-252b_L-1),FBtr0074773(api-miR-252b_L-1),FBtr0074774(api-miR-252b_L-1),FBtr0075119(api-miR-137_L+1,PC-3p-2743_844,api-miR-2a),FBtr0075120(api-miR-13a,api-miR-2a),FBtr0075130(api-miR-316,api-miR-252b_L-1,PC-3p-94006_17),FBtr0075133(api…
GO:0007281	germ cell development	biological_process	43	FBtr0070439(api-miR-210_R+1,api-miR-3036),FBtr0070440(api-miR-210_R+1,api-miR-3036),FBtr0070484(api-miR-3041_R-1),FBtr0071236(api-miR-1_L-1),FBtr0071237(api-miR-1_L-1),FBtr0071238(api-miR-1_L-1),FBtr0071303(api-miR-315,api-miR-137_L+1),FBtr0071582(api-miR-3036),FBtr0072232(api-miR-315,api-miR-124_R-2),FBtr0074682(api-miR-190_R-3),FBtr0076983(api-miR-263a),FBtr0077771(api-miR-137_L+1),FBtr0077772(…
GO:0002168	instar larval development	biological_process	43	FBtr0072271(api-miR-276,api-miR-3047),FBtr0072789(api-miR-277,api-miR-3036),FBtr0073131(api-miR-92b,api-miR-92a),FBtr0073132(api-miR-92b,api-miR-92a),FBtr0073133(api-miR-92b,api-miR-92a),FBtr0073134(api-miR-92b,api-miR-92a),FBtr0073135(api-miR-92b,api-miR-92a),FBtr0074005(api-miR-2765,api-miR-92a,api-mir-3040-p5,api-mir-3053-p5),FBtr0077429(api-miR-9a_R-2,api-miR-9b_R+1,api-miR-3036),FBtr0077771(…
GO:0006629	lipid metabolic process	biological_process	43	FBtr0070099(api-miR-929,api-miR-210_R+1),FBtr0070216(api-miR-92b,api-miR-92a,api-mir-2c-p3),FBtr0070217(api-miR-92b,api-miR-92a,api-mir-2c-p3),FBtr0070218(api-miR-92b,api-miR-92a,api-mir-2c-p3),FBtr0070866(api-miR-87a),FBtr0071424(PC-5p-113190_15),FBtr0073159(api-miR-10_L+1,bmo-miR-993a-5p_L-1R-3),FBtr0073821(api-miR-315),FBtr0073825(api-miR-276,api-miR-277,bmo-miR-10-3p_L-1,api-mir-14-p5,api-miR…
GO:0007520	myoblast fusion	biological_process	43	FBtr0070562(api-miR-277,api-miR-14,api-miR-317,api-miR-3047),FBtr0071791(api-miR-3047),FBtr0071792(api-miR-3047),FBtr0071793(api-miR-3047),FBtr0071794(api-miR-3047),FBtr0071795(api-miR-3047),FBtr0071796(api-miR-3047),FBtr0072730(api-miR-3036),FBtr0072848(api-miR-3036),FBtr0074677(api-miR-263b),FBtr0074678(api-miR-277,api-miR-263b,PC-5p-113190_15,api-miR-3041_R-1),FBtr0076053(PC-3p-94006_17),FBtr0…
GO:0008103	oocyte microtubule cytoskeleton polarization	biological_process	43	FBtr0071563(api-miR-927),FBtr0079851(api-miR-252b_L-1,api-miR-92a,api-miR-3036,api-miR-3041_R-1),FBtr0079852(api-miR-252b_L-1,api-miR-92a,api-miR-3036,api-miR-3041_R-1),FBtr0080361(api-miR-277,api-miR-317),FBtr0081954(api-miR-315,PC-3p-2743_844,api-miR-13a,api-miR-2a,api-miR-3047),FBtr0081956(api-miR-315,PC-3p-2743_844,api-miR-13a,api-miR-2a,api-miR-3047),FBtr0084010(api-miR-315),FBtr0084011(api-…
GO:0007605	sensory perception of sound	biological_process	43	FBtr0071068(api-miR-315,api-miR-92b,api-miR-92a,api-miR-3016),FBtr0071069(api-miR-210_R+1),FBtr0072169(bmo-miR-10-3p_L-1,api-miR-137_L+1),FBtr0072170(bmo-miR-10-3p_L-1,api-miR-137_L+1),FBtr0076114(api-miR-277),FBtr0076115(api-miR-277),FBtr0076599(bmo-miR-10-3p_L-1),FBtr0077157(api-miR-92b,api-miR-92a,PC-3p-94006_17,api-miR-87a),FBtr0078988(api-miR-29),FBtr0079074(api-mir-14-p5),FBtr0080291(api-mi…
GO:0006955	immune response	biological_process	42	FBtr0070244(api-let-7,api-miR-315,api-miR-29),FBtr0071784(PC-3p-2743_844),FBtr0071785(PC-3p-2743_844),FBtr0071837(api-miR-71_R-1),FBtr0074756(api-miR-210_R+1),FBtr0076432(api-miR-263b,api-miR-9a_R-2,api-miR-9b_R+1,api-miR-3036),FBtr0076433(api-miR-263b,api-miR-9a_R-2,api-miR-9b_R+1,api-miR-3036),FBtr0076435(api-miR-263b,api-miR-9a_R-2,api-miR-9b_R+1,api-miR-3036),FBtr0078087(api-miR-210_R+1),FBtr…
GO:0015031	protein transport	biological_process	42	FBtr0070046(api-miR-71_R-1),FBtr0071676(api-miR-277),FBtr0071677(api-miR-277),FBtr0071856(api-miR-3036),FBtr0072281(api-mir-3053-p5),FBtr0072282(api-mir-3053-p5),FBtr0073775(api-miR-277),FBtr0074079(api-miR-315,api-miR-3036),FBtr0074921(api-miR-137_L+1,api-miR-210_R+1,api-miR-87a),FBtr0077793(api-miR-3036),FBtr0077794(api-miR-3036),FBtr0077795(api-miR-3036),FBtr0077796(api-miR-3036),FBtr0077797(a…
GO:0007294	germarium-derived oocyte fate determination	biological_process	41	FBtr0071532(api-miR-7),FBtr0072789(api-miR-277,api-miR-3036),FBtr0073152(api-miR-263a,api-miR-137_L+1,api-miR-929),FBtr0073153(api-miR-263a,api-miR-137_L+1,api-miR-929,api-miR-3036),FBtr0074388(api-miR-252b_L-1,api-miR-3041_R-1),FBtr0077835(api-miR-1_L-1),FBtr0082196(api-miR-8),FBtr0082197(api-miR-315),FBtr0082198(api-miR-277,api-miR-315),FBtr0082200(api-miR-277,api-miR-315),FBtr0084384(api-miR-2…
GO:0007018	microtubule-based movement	biological_process	41	FBtr0070448(api-miR-316),FBtr0071532(api-miR-7),FBtr0071985(api-miR-315,api-miR-14,api-miR-87a,api-miR-3036),FBtr0073227(api-miR-929),FBtr0073475(api-miR-316,api-miR-252b_L-1,api-miR-3036),FBtr0073476(api-miR-316,api-miR-252b_L-1,api-miR-3036),FBtr0073477(api-miR-316,api-miR-252b_L-1,api-miR-3036),FBtr0073478(api-miR-316,api-miR-252b_L-1,api-miR-3036),FBtr0073479(api-miR-316,api-miR-252b_L-1,api-…
GO:0007400	neuroblast fate determination	biological_process	41	FBtr0070072(api-let-7),FBtr0070074(api-miR-252b_L-1,api-miR-3036,api-mir-3053-p5),FBtr0070075(api-miR-277,PC-3p-2743_844,api-miR-3036),FBtr0070507(api-miR-316,api-miR-210_R+1),FBtr0071562(api-miR-315,api-miR-316,api-miR-263b,api-miR-3036),FBtr0072449(api-miR-263a,api-miR-316),FBtr0077279(api-miR-3036),FBtr0078121(api-miR-3036),FBtr0078122(api-miR-3036),FBtr0078123(api-miR-3036),FBtr0078951(api-le…
GO:0007464	R3/R4 cell fate commitment	biological_process	41	FBtr0070507(api-miR-316,api-miR-210_R+1),FBtr0073454(api-miR-315),FBtr0075743(api-miR-315,api-miR-137_L+1,api-miR-3041_R-1),FBtr0077850(api-miR-137_L+1,api-mir-3037-p5,api-miR-263b,api-miR-3036),FBtr0077851(api-miR-137_L+1,api-mir-3037-p5,api-miR-263b,api-miR-3036),FBtr0082562(api-mir-316-p3,PC-5p-113190_15),FBtr0082564(api-mir-316-p3,PC-5p-113190_15),FBtr0083739(api-miR-315,api-miR-14),FBtr00837…
GO:0035159	regulation of tube length, open tracheal system	biological_process	41	FBtr0072398(api-miR-3036),FBtr0073454(api-miR-315),FBtr0074418(api-miR-137_L+1),FBtr0074954(api-miR-278),FBtr0074956(api-miR-278),FBtr0074957(api-miR-278),FBtr0075743(api-miR-315,api-miR-137_L+1,api-miR-3041_R-1),FBtr0077478(api-miR-1_L-1),FBtr0078045(api-miR-252b_L-1,api-miR-3036),FBtr0078798(api-miR-263b),FBtr0078800(api-miR-263b),FBtr0079381(api-mir-3037-p5),FBtr0079382(api-mir-3037-p5),FBtr00…
GO:0003333	amino acid transmembrane transport	biological_process	40	FBtr0070235(api-miR-277,api-miR-3036),FBtr0072136(api-miR-315),FBtr0072137(api-miR-315),FBtr0072138(api-miR-315),FBtr0072139(api-miR-315),FBtr0073943(api-miR-1_L-1,api-miR-316,api-miR-317,api-miR-3016),FBtr0073944(api-miR-1_L-1,api-miR-316,api-miR-317,api-miR-3016),FBtr0074383(api-miR-137_L+1,api-miR-124_R-2,api-miR-7,api-miR-3036,api-miR-3041_R-1),FBtr0074384(api-miR-137_L+1,api-mir-316-p3),FBtr…
GO:0008362	chitin-based embryonic cuticle biosynthetic process	biological_process	40	FBtr0072312(api-miR-927),FBtr0073205(api-miR-277,api-miR-14,api-mir-2c-p3),FBtr0073470(api-miR-1_L-1),FBtr0073595(api-miR-277,api-miR-184b_R-2,api-miR-184a_R-2,bmo-miR-993a-5p_L-1R-3),FBtr0078798(api-miR-263b),FBtr0078800(api-miR-263b),FBtr0081792(api-miR-252b_L-1),FBtr0083637(PC-3p-2743_844),FBtr0083638(PC-3p-2743_844),FBtr0084552(api-miR-13a,api-miR-2a),FBtr0085793(api-miR-277),FBtr0085794(api-…
GO:0046843	dorsal appendage formation	biological_process	40	FBtr0070507(api-miR-316,api-miR-210_R+1),FBtr0071184(bmo-miR-10-3p_L-1),FBtr0071653(api-miR-124_R-2),FBtr0071654(api-miR-124_R-2),FBtr0072578(api-miR-13a,api-miR-3050,api-miR-2a,api-miR-3041_R-1),FBtr0072730(api-miR-3036),FBtr0073747(api-miR-315,api-miR-92b,api-miR-92a),FBtr0073748(api-let-7,api-miR-2765,api-mir-3040-p5,api-mir-3053-p5),FBtr0075239(api-miR-277),FBtr0075240(api-miR-277),FBtr007591…
GO:0001736	establishment of planar polarity	biological_process	40	FBtr0072188(api-miR-277,PC-3p-94006_17),FBtr0072398(api-miR-3036),FBtr0072956(PC-3p-94006_17,api-miR-87a,api-miR-3036),FBtr0072957(PC-3p-94006_17,api-miR-87a,api-miR-3036),FBtr0072958(PC-3p-94006_17,api-miR-87a,api-miR-3036),FBtr0072959(PC-3p-94006_17,api-miR-87a),FBtr0073454(api-miR-315),FBtr0073659(api-miR-10_L+1,api-miR-263a,api-miR-316,api-miR-210_R+1,bmo-miR-993a-5p_L-1R-3),FBtr0073660(api-m…
GO:0007455	eye-antennal disc morphogenesis	biological_process	40	FBtr0070686(api-miR-14),FBtr0070687(api-miR-14),FBtr0070889(api-miR-14),FBtr0071653(api-miR-124_R-2),FBtr0071654(api-miR-124_R-2),FBtr0072642(api-miR-315,api-miR-124_R-2,PC-5p-113190_15,api-miR-3041_R-1),FBtr0072643(bmo-miR-10-3p_L-1),FBtr0074429(api-miR-8,api-miR-315,api-miR-2765,api-mir-3040-p5,api-miR-3016,api-mir-3053-p5),FBtr0074430(api-miR-8,api-miR-190_R-3),FBtr0074581(api-miR-13a,api-miR-…
GO:0000022	mitotic spindle elongation	biological_process	40	FBtr0070980(api-miR-137_L+1),FBtr0070981(api-miR-137_L+1),FBtr0070982(api-miR-137_L+1),FBtr0070983(api-miR-137_L+1),FBtr0072174(api-mir-3037-p5),FBtr0074286(api-miR-1_L-1),FBtr0075759(api-miR-277,api-miR-317),FBtr0076487(api-miR-71_R-1),FBtr0076488(api-miR-71_R-1),FBtr0076489(api-miR-71_R-1),FBtr0076490(api-miR-71_R-1),FBtr0076491(api-miR-71_R-1),FBtr0076492(api-miR-71_R-1),FBtr0076493(api-miR-71…
GO:0006979	response to oxidative stress	biological_process	40	FBtr0070477(api-miR-276,api-miR-3050),FBtr0070956(api-miR-315),FBtr0070957(api-miR-315),FBtr0072950(api-miR-276,api-miR-315,api-miR-3041_R-1),FBtr0074276(api-miR-14),FBtr0075552(api-miR-7,PC-5p-113190_15,api-miR-3041_R-1),FBtr0076654(api-miR-277),FBtr0077942(api-miR-29),FBtr0078318(api-miR-14,api-miR-252b_L-1),FBtr0078319(api-miR-14,api-miR-252b_L-1),FBtr0079401(bmo-miR-10-3p_L-1,api-miR-252b_L-1…
GO:0007379	segment specification	biological_process	40	FBtr0070495(api-miR-315),FBtr0070496(api-miR-315),FBtr0076616(api-miR-2765,api-mir-3040-p5,api-miR-317,api-miR-210_R+1,api-miR-3016,api-miR-3036,PC-5p-113190_15,api-mir-3053-p5),FBtr0076618(api-miR-2765,api-mir-3040-p5,api-miR-317,api-miR-210_R+1,api-miR-3016,api-miR-3036,PC-5p-113190_15,api-mir-3053-p5),FBtr0076619(api-miR-2765,api-mir-3040-p5,api-miR-317,api-miR-210_R+1,api-miR-3016,api-miR-303…
GO:0007614	short-term memory	biological_process	40	FBtr0070519(api-miR-316,api-miR-9a_R-2,api-miR-9b_R+1,api-miR-3036,api-miR-3047,api-miR-927),FBtr0074118(PC-3p-2743_844),FBtr0074119(PC-3p-2743_844),FBtr0074121(PC-3p-2743_844),FBtr0074122(PC-3p-2743_844),FBtr0075062(api-miR-92b,api-miR-124_R-2,api-miR-92a),FBtr0078144(api-miR-29),FBtr0078145(api-miR-29),FBtr0082196(api-miR-8),FBtr0082197(api-miR-315),FBtr0082198(api-miR-277,api-miR-315),FBtr0082…
GO:0006812	cation transport	biological_process	39	FBtr0073055(api-miR-2765,api-mir-3040-p5,api-mir-3053-p5),FBtr0075025(api-miR-317,api-miR-87a),FBtr0079381(api-mir-3037-p5),FBtr0079382(api-mir-3037-p5),FBtr0079383(api-mir-3037-p5),FBtr0079384(api-miR-315,api-miR-92b,api-miR-92a),FBtr0080228(api-miR-277),FBtr0080945(api-miR-9a_R-2,api-miR-9b_R+1),FBtr0080946(api-miR-9a_R-2,api-miR-9b_R+1),FBtr0082371(bmo-miR-10-3p_L-1,api-miR-278),FBtr0089448(ap…
GO:0051297	centrosome organization	biological_process	39	FBtr0005088(api-miR-252b_L-1),FBtr0071519(api-miR-315),FBtr0073841(api-miR-3047),FBtr0074775(api-miR-316),FBtr0074776(api-miR-316),FBtr0074777(api-miR-316),FBtr0074839(api-miR-277),FBtr0077641(api-miR-263a),FBtr0078387(PC-3p-3656_637),FBtr0078849(api-miR-315),FBtr0079100(api-miR-315,PC-3p-2743_844),FBtr0079175(api-miR-927),FBtr0079176(api-miR-927),FBtr0079177(api-miR-927),FBtr0079178(api-miR-927)…
GO:0007173	epidermal growth factor receptor signaling pathway	biological_process	39	FBtr0070378(api-miR-315),FBtr0070379(api-miR-315,api-miR-9a_R-2,api-miR-9b_R+1,api-miR-3036,api-miR-3047),FBtr0070380(api-miR-315),FBtr0071207(bmo-miR-10-3p_L-1,api-miR-252b_L-1,PC-3p-94006_17),FBtr0071209(bmo-miR-10-3p_L-1,api-miR-252b_L-1,PC-3p-94006_17),FBtr0071653(api-miR-124_R-2),FBtr0071654(api-miR-124_R-2),FBtr0072681(api-miR-190_R-3),FBtr0072694(bmo-miR-10-3p_L-1,api-miR-315,api-miR-14,ap…
GO:0007030	Golgi organization	biological_process	39	FBtr0071499(api-miR-316),FBtr0071500(api-miR-316),FBtr0071501(api-miR-316),FBtr0073754(api-miR-315,api-miR-9a_R-2,api-miR-9b_R+1,api-miR-3036),FBtr0074285(api-miR-8,api-miR-1_L-1,api-miR-124_R-2),FBtr0074963(api-miR-137_L+1,api-miR-124_R-2,api-mir-14-p5,api-miR-3047),FBtr0074964(api-miR-137_L+1,api-miR-124_R-2,api-mir-14-p5,api-miR-3047),FBtr0074965(api-miR-137_L+1,api-miR-124_R-2,api-mir-14-p5,a…
GO:0008345	larval locomotory behavior	biological_process	39	FBtr0072798(api-miR-87a),FBtr0072799(api-miR-87a),FBtr0073275(api-miR-1_L-1,api-miR-3050,api-miR-3040,api-miR-190_R-3,api-miR-9a_R-2,api-miR-929,api-miR-9b_R+1),FBtr0073276(api-miR-1_L-1,api-miR-3050,api-miR-3040,api-miR-190_R-3,api-miR-9a_R-2,api-miR-929,api-miR-9b_R+1),FBtr0073277(api-miR-1_L-1,api-miR-3050,api-miR-3040,api-miR-190_R-3,api-miR-9a_R-2,api-miR-929,api-miR-9b_R+1),FBtr0077726(api-…
GO:0000226	microtubule cytoskeleton organization	biological_process	39	FBtr0070056(api-miR-277),FBtr0070057(api-miR-277),FBtr0071963(api-miR-87a),FBtr0073035(api-miR-277),FBtr0075759(api-miR-277,api-miR-317),FBtr0077115(api-miR-315),FBtr0079525(api-miR-277,api-miR-252b_L-1,api-mir-316-p3),FBtr0080788(PC-3p-94006_17),FBtr0080803(api-miR-263b),FBtr0080804(api-miR-263b),FBtr0080805(api-miR-263b),FBtr0084533(api-miR-276),FBtr0084595(api-miR-137_L+1,api-miR-3036,PC-3p-36…
GO:0007274	neuromuscular synaptic transmission	biological_process	39	FBtr0071117(api-miR-252b_L-1),FBtr0072066(api-let-7,api-miR-263a,api-miR-8,api-mir-14-p5,api-miR-87a),FBtr0072067(api-let-7,api-miR-263a,api-miR-8,api-mir-14-p5,api-miR-87a),FBtr0072068(api-let-7,api-miR-263a,api-miR-8,api-mir-14-p5,api-miR-87a),FBtr0072069(api-let-7,api-miR-263a,api-miR-8,api-mir-14-p5,api-miR-87a),FBtr0072070(api-let-7,api-miR-263a,api-miR-8,api-mir-14-p5,api-miR-87a),FBtr00722…
GO:0051726	regulation of cell cycle	biological_process	39	FBtr0070146(api-miR-87a),FBtr0070889(api-miR-14),FBtr0072156(api-miR-3036),FBtr0073483(api-miR-263a,api-mir-2c-p3,api-miR-87a,api-miR-3047),FBtr0073491(api-miR-263a,api-mir-2c-p3,api-miR-87a,api-miR-3047),FBtr0073492(api-miR-263a,api-mir-2c-p3,api-miR-87a,api-miR-3047),FBtr0074775(api-miR-316),FBtr0074776(api-miR-316),FBtr0074777(api-miR-316),FBtr0074819(api-mir-14-p5),FBtr0077641(api-miR-263a),F…
GO:0000902	cell morphogenesis	biological_process	38	FBtr0071532(api-miR-7),FBtr0071546(api-miR-316),FBtr0072188(api-miR-277,PC-3p-94006_17),FBtr0072730(api-miR-3036),FBtr0073298(PC-3p-2743_844,api-miR-3050,api-miR-71_R-1),FBtr0073555(api-miR-277,api-miR-315,api-miR-1_L-1,api-miR-210_R+1,PC-5p-113190_15),FBtr0073612(api-miR-210_R+1),FBtr0076569(api-let-7,api-miR-315,api-miR-14,api-miR-7),FBtr0078510(api-miR-277),FBtr0079211(api-miR-10_L+1,api-miR-3…
GO:0030178	negative regulation of Wnt receptor signaling pathway	biological_process	38	FBtr0075435(api-let-7,api-miR-315,api-miR-316,api-mir-3037-p5),FBtr0075679(api-miR-315),FBtr0076754(api-miR-315,api-miR-14,api-mir-14-p5,api-miR-3050),FBtr0076755(api-miR-315),FBtr0076756(api-miR-315),FBtr0076757(api-miR-315),FBtr0076758(api-miR-315),FBtr0076759(api-miR-315),FBtr0077478(api-miR-1_L-1),FBtr0077850(api-miR-137_L+1,api-mir-3037-p5,api-miR-263b,api-miR-3036),FBtr0077851(api-miR-137_L…
GO:0006334	nucleosome assembly	biological_process	38	FBtr0072521(api-miR-277),FBtr0072522(api-miR-277),FBtr0072523(api-miR-1_L-1,PC-3p-2743_844),FBtr0079010(api-miR-3036),FBtr0082962(api-miR-1_L-1),FBtr0082963(api-miR-1_L-1),FBtr0082964(api-miR-1_L-1),FBtr0082969(api-miR-276),FBtr0083062(api-miR-316),FBtr0085893(api-miR-9a_R-2,api-miR-9b_R+1,api-miR-3016),FBtr0085919(api-miR-3040),FBtr0085920(api-miR-3040),FBtr0087667(api-miR-3041_R-1),FBtr0087841(…
GO:0045451	pole plasm oskar mRNA localization	biological_process	38	FBtr0079234(api-miR-137_L+1),FBtr0079235(api-miR-137_L+1),FBtr0079236(api-miR-137_L+1),FBtr0079346(api-miR-3036),FBtr0079348(PC-3p-3656_637),FBtr0080361(api-miR-277,api-miR-317),FBtr0081352(api-miR-277),FBtr0081353(api-miR-277),FBtr0081354(api-miR-2765,api-mir-3040-p5,api-miR-3016,api-mir-3053-p5),FBtr0081355(api-miR-277),FBtr0082808(api-mir-2c-p3),FBtr0082809(api-mir-2c-p3),FBtr0082810(api-mir-2…
GO:0007265	Ras protein signal transduction	biological_process	38	FBtr0076368(api-miR-277,api-miR-7),FBtr0078766(api-miR-316),FBtr0080968(bmo-miR-10-3p_L-1,api-miR-92b,api-miR-3036),FBtr0080969(bmo-miR-10-3p_L-1,api-miR-92b,api-miR-3036),FBtr0082796(api-miR-263b,api-miR-3036),FBtr0082797(api-miR-263b),FBtr0082798(api-miR-263b,api-miR-3036),FBtr0082799(api-miR-263b),FBtr0084953(api-miR-3041_R-1),FBtr0086962(api-miR-7,api-miR-87a),FBtr0087693(api-miR-277,api-miR-…
GO:0007367	segment polarity determination	biological_process	38	FBtr0071653(api-miR-124_R-2),FBtr0071654(api-miR-124_R-2),FBtr0072444(api-miR-315),FBtr0072461(api-miR-277),FBtr0073029(api-miR-252b_L-1),FBtr0074602(api-miR-8),FBtr0075039(api-miR-14,api-miR-2765,api-mir-3040-p5,api-miR-9a_R-2,api-miR-9b_R+1,api-miR-3036,api-mir-3053-p5),FBtr0075679(api-miR-315),FBtr0076218(api-miR-8,api-miR-137_L+1,PC-3p-2743_844,api-miR-263b,PC-3p-3656_637),FBtr0076219(api-miR…
GO:0007416	synapse assembly	biological_process	38	FBtr0073275(api-miR-1_L-1,api-miR-3050,api-miR-3040,api-miR-190_R-3,api-miR-9a_R-2,api-miR-929,api-miR-9b_R+1),FBtr0073276(api-miR-1_L-1,api-miR-3050,api-miR-3040,api-miR-190_R-3,api-miR-9a_R-2,api-miR-929,api-miR-9b_R+1),FBtr0073277(api-miR-1_L-1,api-miR-3050,api-miR-3040,api-miR-190_R-3,api-miR-9a_R-2,api-miR-929,api-miR-9b_R+1),FBtr0073494(bmo-miR-10-3p_L-1,api-miR-316),FBtr0073495(bmo-miR-10-…
GO:0008293	torso signaling pathway	biological_process	38	FBtr0070378(api-miR-315),FBtr0070379(api-miR-315,api-miR-9a_R-2,api-miR-9b_R+1,api-miR-3036,api-miR-3047),FBtr0070380(api-miR-315),FBtr0070680(api-miR-9a_R-2,api-miR-9b_R+1),FBtr0072926(api-miR-92b,api-miR-1_L-1,api-miR-92a),FBtr0072927(api-miR-92b,api-miR-1_L-1,api-miR-92a),FBtr0073145(api-miR-9a_R-2,api-miR-9b_R+1),FBtr0076368(api-miR-277,api-miR-7),FBtr0076458(api-miR-8),FBtr0077342(api-miR-25…
GO:0001751	compound eye photoreceptor cell differentiation	biological_process	37	FBtr0070457(api-miR-3036,PC-3p-3656_637,api-miR-3041_R-1),FBtr0070458(api-miR-3036,PC-3p-3656_637,api-miR-3041_R-1),FBtr0071653(api-miR-124_R-2),FBtr0071654(api-miR-124_R-2),FBtr0074285(api-miR-8,api-miR-1_L-1,api-miR-124_R-2),FBtr0074429(api-miR-8,api-miR-315,api-miR-2765,api-mir-3040-p5,api-miR-3016,api-mir-3053-p5),FBtr0074430(api-miR-8,api-miR-190_R-3),FBtr0074754(api-miR-124_R-2,api-miR-3036…
GO:0045747	positive regulation of Notch signaling pathway	biological_process	37	FBtr0070507(api-miR-316,api-miR-210_R+1),FBtr0070914(api-miR-278,api-miR-92b,api-mir-14-p5,api-miR-263b,api-miR-210_R+1),FBtr0071604(api-miR-8),FBtr0072521(api-miR-277),FBtr0072522(api-miR-277),FBtr0072523(api-miR-1_L-1,PC-3p-2743_844),FBtr0072551(api-miR-315),FBtr0072552(api-miR-315,api-miR-92b,PC-3p-2743_844,api-mir-3037-p5,api-miR-92a,PC-5p-113190_15,api-miR-3047),FBtr0074118(PC-3p-2743_844),F…
GO:0007431	salivary gland development	biological_process	37	FBtr0071105(api-miR-124_R-2),FBtr0071653(api-miR-124_R-2),FBtr0071654(api-miR-124_R-2),FBtr0072072(api-miR-316,api-miR-190_R-3,api-miR-9a_R-2,api-miR-9b_R+1),FBtr0072073(api-miR-316,api-miR-190_R-3,api-miR-9a_R-2,api-miR-9b_R+1),FBtr0072694(bmo-miR-10-3p_L-1,api-miR-315,api-miR-14,api-miR-9a_R-2,api-miR-9b_R+1,api-miR-3036),FBtr0073731(api-miR-263a),FBtr0073732(api-miR-263a,api-miR-29,api-miR-927…
GO:0007426	tracheal outgrowth, open tracheal system	biological_process	37	FBtr0071105(api-miR-124_R-2),FBtr0072730(api-miR-3036),FBtr0073145(api-miR-9a_R-2,api-miR-9b_R+1),FBtr0073731(api-miR-263a),FBtr0073732(api-miR-263a,api-miR-29,api-miR-927),FBtr0075778(api-miR-263b),FBtr0076368(api-miR-277,api-miR-7),FBtr0076458(api-miR-8),FBtr0077941(api-miR-276,api-miR-14,api-mir-14-p5),FBtr0078766(api-miR-316),FBtr0082122(api-miR-29),FBtr0082245(api-miR-3040,api-miR-3016,api-m…
GO:0022416	chaeta development	biological_process	36	FBtr0074159(api-miR-252b_L-1),FBtr0074729(api-miR-252b_L-1),FBtr0077264(api-miR-277),FBtr0077576(api-miR-277,api-miR-3016,api-miR-3036),FBtr0078328(api-miR-210_R+1,api-miR-3016,api-miR-3036),FBtr0078329(api-miR-137_L+1,api-mir-3037-p5,api-miR-210_R+1,api-miR-3036),FBtr0078624(api-miR-87a),FBtr0078827(api-miR-137_L+1),FBtr0079144(api-miR-92b,api-miR-316,api-miR-92a,api-miR-9a_R-2,api-miR-9b_R+1,ap…
GO:0007629	flight behavior	biological_process	36	FBtr0071335(api-miR-927),FBtr0072216(api-miR-2765,api-mir-3040-p5,api-mir-3053-p5),FBtr0072984(api-miR-263a,api-miR-137_L+1),FBtr0073421(api-miR-137_L+1),FBtr0073422(api-miR-137_L+1),FBtr0073423(api-miR-137_L+1),FBtr0073424(api-miR-137_L+1),FBtr0073855(api-miR-315,api-miR-929),FBtr0073955(api-miR-137_L+1,api-miR-3016),FBtr0077192(api-miR-277),FBtr0078047(api-miR-8),FBtr0078048(api-miR-8,api-miR-3…
GO:0007390	germ-band shortening	biological_process	36	FBtr0070680(api-miR-9a_R-2,api-miR-9b_R+1),FBtr0071653(api-miR-124_R-2),FBtr0071654(api-miR-124_R-2),FBtr0072730(api-miR-3036),FBtr0078063(api-miR-927),FBtr0078083(api-miR-13a,api-miR-2a),FBtr0078084(api-miR-13a,api-miR-2a),FBtr0079745(api-miR-92b,api-miR-92a),FBtr0079746(api-miR-92b,api-miR-92a),FBtr0081111(api-miR-92b,api-miR-263b,api-miR-92a),FBtr0081112(api-miR-92b,api-miR-263b,api-miR-92a),F…
GO:0048542	lymph gland development	biological_process	36	FBtr0070507(api-miR-316,api-miR-210_R+1),FBtr0077623(api-miR-100),FBtr0077771(api-miR-137_L+1),FBtr0077772(api-miR-137_L+1),FBtr0077773(api-miR-137_L+1),FBtr0077774(api-miR-137_L+1),FBtr0077775(api-miR-137_L+1),FBtr0078063(api-miR-927),FBtr0079432(api-miR-14,api-mir-316-p3),FBtr0080509(api-miR-277,api-miR-315),FBtr0080510(api-miR-277,api-miR-315),FBtr0081111(api-miR-92b,api-miR-263b,api-miR-92a),…
GO:0007613	memory	biological_process	36	FBtr0070490(api-miR-263b),FBtr0070519(api-miR-316,api-miR-9a_R-2,api-miR-9b_R+1,api-miR-3036,api-miR-3047,api-miR-927),FBtr0074118(PC-3p-2743_844),FBtr0074119(PC-3p-2743_844),FBtr0074121(PC-3p-2743_844),FBtr0074122(PC-3p-2743_844),FBtr0074802(api-miR-315,api-miR-137_L+1,api-miR-87a,PC-5p-113190_15),FBtr0079851(api-miR-252b_L-1,api-miR-92a,api-miR-3036,api-miR-3041_R-1),FBtr0079852(api-miR-252b_L-…
GO:0000278	mitotic cell cycle	biological_process	36	FBtr0070216(api-miR-92b,api-miR-92a,api-mir-2c-p3),FBtr0070217(api-miR-92b,api-miR-92a,api-mir-2c-p3),FBtr0070218(api-miR-92b,api-miR-92a,api-mir-2c-p3),FBtr0070378(api-miR-315),FBtr0070379(api-miR-315,api-miR-9a_R-2,api-miR-9b_R+1,api-miR-3036,api-miR-3047),FBtr0070380(api-miR-315),FBtr0070889(api-miR-14),FBtr0071068(api-miR-315,api-miR-92b,api-miR-92a,api-miR-3016),FBtr0071069(api-miR-210_R+1),…
GO:0007095	mitotic cell cycle G2/M transition DNA damage checkpoint	biological_process	36	FBtr0070146(api-miR-87a),FBtr0070170(api-miR-190_R-3),FBtr0070656(api-mir-3037-p5),FBtr0070762(PC-5p-113190_15),FBtr0072521(api-miR-277),FBtr0072522(api-miR-277),FBtr0072523(api-miR-1_L-1,PC-3p-2743_844),FBtr0073542(api-miR-3041_R-1),FBtr0078082(api-miR-277),FBtr0079781(api-mir-3037-p5),FBtr0079975(api-miR-315),FBtr0079976(api-miR-315),FBtr0081287(api-miR-1_L-1),FBtr0081947(api-miR-315),FBtr00821…
GO:0016203	muscle attachment	biological_process	36	FBtr0070865(api-miR-263a),FBtr0071105(api-miR-124_R-2),FBtr0071653(api-miR-124_R-2),FBtr0071654(api-miR-124_R-2),FBtr0072398(api-miR-3036),FBtr0072848(api-miR-3036),FBtr0073291(api-miR-277),FBtr0073292(api-miR-277),FBtr0073731(api-miR-263a),FBtr0073732(api-miR-263a,api-miR-29,api-miR-927),FBtr0074793(api-miR-124_R-2),FBtr0076849(api-mir-3037-p5,api-miR-252b_L-1,api-miR-3036),FBtr0077082(api-mir-3…
GO:0007528	neuromuscular junction development	biological_process	36	FBtr0070616(api-miR-277,api-miR-315,api-miR-3050,api-miR-87a,api-miR-3036),FBtr0070617(api-miR-277,api-miR-315,api-miR-3050,api-miR-87a,api-miR-3036),FBtr0070618(api-miR-277,api-miR-315,api-miR-3050,api-miR-87a,api-miR-3036),FBtr0070619(api-miR-277,api-miR-315,api-miR-3050,api-miR-87a,api-miR-3036),FBtr0072441(api-miR-277,api-miR-92b,api-miR-92a),FBtr0072442(api-miR-277,api-miR-92b,api-miR-92a),F…
GO:0045197	establishment or maintenance of epithelial cell apical/basal polarity	biological_process	35	FBtr0070216(api-miR-92b,api-miR-92a,api-mir-2c-p3),FBtr0070217(api-miR-92b,api-miR-92a,api-mir-2c-p3),FBtr0070218(api-miR-92b,api-miR-92a,api-mir-2c-p3),FBtr0073483(api-miR-263a,api-mir-2c-p3,api-miR-87a,api-miR-3047),FBtr0073491(api-miR-263a,api-mir-2c-p3,api-miR-87a,api-miR-3047),FBtr0073492(api-miR-263a,api-mir-2c-p3,api-miR-87a,api-miR-3047),FBtr0074388(api-miR-252b_L-1,api-miR-3041_R-1),FBtr…
GO:0009306	protein secretion	biological_process	35	FBtr0071499(api-miR-316),FBtr0071500(api-miR-316),FBtr0071501(api-miR-316),FBtr0071746(api-miR-3041_R-1),FBtr0071747(api-miR-3041_R-1),FBtr0073552(PC-5p-113190_15),FBtr0073553(PC-5p-113190_15),FBtr0073803(api-miR-3036),FBtr0074577(api-mir-2c-p3),FBtr0076537(api-miR-3041_R-1),FBtr0077961(api-mir-3053-p5),FBtr0079211(api-miR-10_L+1,api-miR-315),FBtr0079212(api-miR-10_L+1,api-miR-315),FBtr0081410(PC…
GO:0007608	sensory perception of smell	biological_process	35	FBtr0070651(api-miR-263b,api-miR-92a,api-miR-9a_R-2,api-miR-929,api-miR-9b_R+1,api-miR-3036),FBtr0071105(api-miR-124_R-2),FBtr0073731(api-miR-263a),FBtr0073732(api-miR-263a,api-miR-29,api-miR-927),FBtr0073823(api-miR-3036),FBtr0073955(api-miR-137_L+1,api-miR-3016),FBtr0074969(api-miR-3036),FBtr0075659(api-miR-3041_R-1),FBtr0076030(bmo-miR-10-3p_L-1,api-miR-92b,api-miR-92a,api-miR-9a_R-2,api-miR-3…
GO:0007548	sex differentiation	biological_process	35	FBtr0071424(PC-5p-113190_15),FBtr0072464(api-miR-927),FBtr0072465(api-miR-927),FBtr0072466(api-mir-14-p5,api-miR-927),FBtr0072467(api-mir-14-p5,api-miR-927),FBtr0072470(api-mir-14-p5,api-miR-927),FBtr0072471(api-mir-14-p5,api-miR-927),FBtr0072642(api-miR-315,api-miR-124_R-2,PC-5p-113190_15,api-miR-3041_R-1),FBtr0072643(bmo-miR-10-3p_L-1),FBtr0073821(api-miR-315),FBtr0075364(api-miR-1_L-1),FBtr008…
GO:0007224	smoothened signaling pathway	biological_process	35	FBtr0070362(PC-3p-3656_637),FBtr0070363(PC-3p-3656_637),FBtr0070457(api-miR-3036,PC-3p-3656_637,api-miR-3041_R-1),FBtr0070458(api-miR-3036,PC-3p-3656_637,api-miR-3041_R-1),FBtr0073029(api-miR-252b_L-1),FBtr0073227(api-miR-929),FBtr0074602(api-miR-8),FBtr0075679(api-miR-315),FBtr0075911(api-miR-2765,api-miR-92a,api-mir-3040-p5,api-miR-190_R-3,api-miR-3016,PC-3p-94006_17,api-mir-3053-p5),FBtr007693…
GO:0045165	cell fate commitment	biological_process	34	FBtr0070439(api-miR-210_R+1,api-miR-3036),FBtr0070440(api-miR-210_R+1,api-miR-3036),FBtr0070507(api-miR-316,api-miR-210_R+1),FBtr0070890(api-miR-2765,api-mir-3040-p5,api-miR-210_R+1,api-miR-3016,api-mir-3053-p5),FBtr0070891(api-miR-263a,api-miR-252b_L-1),FBtr0071068(api-miR-315,api-miR-92b,api-miR-92a,api-miR-3016),FBtr0071069(api-miR-210_R+1),FBtr0071320(api-miR-278),FBtr0071653(api-miR-124_R-2)…
GO:0051298	centrosome duplication	biological_process	34	FBtr0005088(api-miR-252b_L-1),FBtr0070980(api-miR-137_L+1),FBtr0070981(api-miR-137_L+1),FBtr0070982(api-miR-137_L+1),FBtr0070983(api-miR-137_L+1),FBtr0071289(api-miR-3036),FBtr0073227(api-miR-929),FBtr0073475(api-miR-316,api-miR-252b_L-1,api-miR-3036),FBtr0073476(api-miR-316,api-miR-252b_L-1,api-miR-3036),FBtr0073477(api-miR-316,api-miR-252b_L-1,api-miR-3036),FBtr0073478(api-miR-316,api-miR-252b_…
GO:0007398	ectoderm development	biological_process	34	FBtr0070507(api-miR-316,api-miR-210_R+1),FBtr0070680(api-miR-9a_R-2,api-miR-9b_R+1),FBtr0077771(api-miR-137_L+1),FBtr0077772(api-miR-137_L+1),FBtr0077773(api-miR-137_L+1),FBtr0077774(api-miR-137_L+1),FBtr0077775(api-miR-137_L+1),FBtr0078063(api-miR-927),FBtr0079432(api-miR-14,api-mir-316-p3),FBtr0079929(api-miR-277,PC-5p-113190_15),FBtr0080392(api-miR-276),FBtr0080393(api-miR-276),FBtr0081007(api…
GO:0001737	establishment of imaginal disc-derived wing hair orientation	biological_process	34	FBtr0070507(api-miR-316,api-miR-210_R+1),FBtr0072188(api-miR-277,PC-3p-94006_17),FBtr0073454(api-miR-315),FBtr0073659(api-miR-10_L+1,api-miR-263a,api-miR-316,api-miR-210_R+1,bmo-miR-993a-5p_L-1R-3),FBtr0073660(api-miR-10_L+1,api-miR-263a,api-miR-316,api-miR-210_R+1,api-miR-87a,bmo-miR-993a-5p_L-1R-3),FBtr0073661(api-miR-10_L+1,api-miR-263a,api-miR-316,api-miR-210_R+1,api-miR-87a,bmo-miR-993a-5p_L…
GO:0001738	morphogenesis of a polarized epithelium	biological_process	34	FBtr0071546(api-miR-316),FBtr0073483(api-miR-263a,api-mir-2c-p3,api-miR-87a,api-miR-3047),FBtr0073491(api-miR-263a,api-mir-2c-p3,api-miR-87a,api-miR-3047),FBtr0073492(api-miR-263a,api-mir-2c-p3,api-miR-87a,api-miR-3047),FBtr0074118(PC-3p-2743_844),FBtr0074119(PC-3p-2743_844),FBtr0074121(PC-3p-2743_844),FBtr0074122(PC-3p-2743_844),FBtr0074388(api-miR-252b_L-1,api-miR-3041_R-1),FBtr0074455(api-miR-…
GO:0045746	negative regulation of Notch signaling pathway	biological_process	34	FBtr0070914(api-miR-278,api-miR-92b,api-mir-14-p5,api-miR-263b,api-miR-210_R+1),FBtr0070948(api-miR-316),FBtr0071068(api-miR-315,api-miR-92b,api-miR-92a,api-miR-3016),FBtr0071069(api-miR-210_R+1),FBtr0077746(api-miR-3050,api-miR-3016),FBtr0077822(bmo-miR-10-3p_L-1,api-miR-137_L+1,api-miR-3036),FBtr0077823(bmo-miR-10-3p_L-1,api-miR-137_L+1,api-miR-3036),FBtr0077824(bmo-miR-10-3p_L-1,api-miR-137_L+…
GO:0007314	oocyte anterior/posterior axis specification	biological_process	34	FBtr0070507(api-miR-316,api-miR-210_R+1),FBtr0071546(api-miR-316),FBtr0071653(api-miR-124_R-2),FBtr0071654(api-miR-124_R-2),FBtr0074388(api-miR-252b_L-1,api-miR-3041_R-1),FBtr0078166(api-miR-92b,api-miR-252b_L-1,api-miR-92a,api-miR-71_R-1),FBtr0078167(api-miR-92b,api-miR-252b_L-1,api-miR-92a,api-miR-71_R-1),FBtr0078168(api-miR-92b,api-miR-252b_L-1,api-miR-92a,api-miR-71_R-1),FBtr0078169(api-miR-9…
GO:0035277	spiracle morphogenesis, open tracheal system	biological_process	34	FBtr0071068(api-miR-315,api-miR-92b,api-miR-92a,api-miR-3016),FBtr0071069(api-miR-210_R+1),FBtr0071653(api-miR-124_R-2),FBtr0071654(api-miR-124_R-2),FBtr0073345(api-miR-277,api-miR-252b_L-1),FBtr0079432(api-miR-14,api-mir-316-p3),FBtr0082863(api-miR-276,api-mir-14-p5,api-miR-263b),FBtr0083381(api-miR-276,api-miR-3047),FBtr0083382(api-miR-276,api-miR-3047),FBtr0083383(api-miR-276,api-miR-3047),FBt…
GO:0043401	steroid hormone mediated signaling pathway	biological_process	34	FBtr0075149(api-miR-315,api-miR-252b_L-1,api-miR-3036,api-miR-3047),FBtr0075150(api-miR-315,api-miR-252b_L-1,api-miR-3036,api-miR-3047),FBtr0078283(api-miR-277),FBtr0078306(api-miR-315,api-miR-316,PC-5p-113190_15,api-miR-29),FBtr0078307(api-miR-315,api-miR-316,PC-5p-113190_15,api-miR-29),FBtr0078389(api-miR-14,api-miR-927),FBtr0078390(api-miR-14,api-miR-927),FBtr0078391(api-miR-14,api-miR-927),FB…
GO:0006914	autophagy	biological_process	33	FBtr0070261(PC-5p-113190_15),FBtr0070262(api-miR-317),FBtr0070263(PC-5p-113190_15),FBtr0070265(api-miR-263a,bmo-miR-10-3p_L-1,api-miR-92b,api-miR-13a,api-miR-92a,api-miR-190_R-3,api-miR-9a_R-2,api-miR-9b_R+1,PC-3p-94006_17,api-miR-2a,PC-5p-113190_15,PC-3p-3656_637),FBtr0070266(api-miR-317),FBtr0071065(api-miR-317,api-miR-3036),FBtr0074952(api-miR-929),FBtr0075202(api-miR-3040,api-miR-3036),FBtr00…
GO:0007412	axon target recognition	biological_process	33	FBtr0071846(api-miR-9a_R-2,api-miR-9b_R+1,PC-3p-3656_637,bmo-miR-993a-5p_L-1R-3),FBtr0071847(api-miR-9a_R-2,api-miR-9b_R+1,PC-3p-3656_637,bmo-miR-993a-5p_L-1R-3),FBtr0072644(api-miR-315,api-miR-210_R+1,api-miR-87a,PC-3p-3656_637,api-miR-927,api-miR-3041_R-1),FBtr0072645(api-miR-315,api-miR-210_R+1,api-miR-87a,PC-3p-3656_637,api-miR-927,api-miR-3041_R-1),FBtr0072646(api-miR-315,api-miR-210_R+1,api…
GO:0042742	defense response to bacterium	biological_process	33	FBtr0070215(api-miR-137_L+1,api-mir-3037-p5),FBtr0070643(PC-3p-2743_844,PC-5p-113190_15,bmo-miR-993a-5p_L-1R-3),FBtr0072672(api-miR-315),FBtr0072673(api-miR-315),FBtr0072674(api-miR-315),FBtr0072675(api-miR-315),FBtr0073536(api-miR-263a,api-miR-14),FBtr0075142(api-miR-190_R-3,api-miR-3016),FBtr0075573(bmo-miR-10-3p_L-1),FBtr0075575(api-miR-137_L+1),FBtr0075673(api-miR-14,api-miR-13a,api-miR-7,api…
GO:0045087	innate immune response	biological_process	33	FBtr0071188(api-miR-277,api-miR-7),FBtr0073073(api-miR-252b_L-1),FBtr0074363(PC-3p-2743_844,api-miR-92a),FBtr0074629(api-miR-13a,api-miR-2a),FBtr0075614(api-miR-316),FBtr0076432(api-miR-263b,api-miR-9a_R-2,api-miR-9b_R+1,api-miR-3036),FBtr0076433(api-miR-263b,api-miR-9a_R-2,api-miR-9b_R+1,api-miR-3036),FBtr0076435(api-miR-263b,api-miR-9a_R-2,api-miR-9b_R+1,api-miR-3036),FBtr0076439(api-miR-263a),…
GO:0043066	negative regulation of apoptotic process	biological_process	33	FBtr0070146(api-miR-87a),FBtr0071653(api-miR-124_R-2),FBtr0071654(api-miR-124_R-2),FBtr0071755(api-miR-315),FBtr0072464(api-miR-927),FBtr0072465(api-miR-927),FBtr0072466(api-mir-14-p5,api-miR-927),FBtr0072467(api-mir-14-p5,api-miR-927),FBtr0072470(api-mir-14-p5,api-miR-927),FBtr0072471(api-mir-14-p5,api-miR-927),FBtr0075862(api-miR-8,api-miR-9a_R-2,api-miR-9b_R+1),FBtr0077082(api-mir-3037-p5,api-…
GO:0008594	photoreceptor cell morphogenesis	biological_process	33	FBtr0070680(api-miR-9a_R-2,api-miR-9b_R+1),FBtr0072956(PC-3p-94006_17,api-miR-87a,api-miR-3036),FBtr0072957(PC-3p-94006_17,api-miR-87a,api-miR-3036),FBtr0072958(PC-3p-94006_17,api-miR-87a,api-miR-3036),FBtr0072959(PC-3p-94006_17,api-miR-87a),FBtr0073855(api-miR-315,api-miR-929),FBtr0074388(api-miR-252b_L-1,api-miR-3041_R-1),FBtr0075862(api-miR-8,api-miR-9a_R-2,api-miR-9b_R+1),FBtr0079300(api-miR-…
GO:0051225	spindle assembly	biological_process	33	FBtr0005088(api-miR-252b_L-1),FBtr0074775(api-miR-316),FBtr0074776(api-miR-316),FBtr0074777(api-miR-316),FBtr0075700(api-miR-315,api-miR-3047),FBtr0075756(PC-3p-2743_844),FBtr0076344(api-miR-316),FBtr0079525(api-miR-277,api-miR-252b_L-1,api-mir-316-p3),FBtr0079799(api-miR-252b_L-1,api-miR-87a),FBtr0081410(PC-3p-2743_844),FBtr0081411(PC-3p-2743_844),FBtr0082181(api-miR-92b),FBtr0085204(api-mir-303…
GO:0008344	adult locomotory behavior	biological_process	32	FBtr0070651(api-miR-263b,api-miR-92a,api-miR-9a_R-2,api-miR-929,api-miR-9b_R+1,api-miR-3036),FBtr0071497(api-miR-137_L+1),FBtr0075062(api-miR-92b,api-miR-124_R-2,api-miR-92a),FBtr0076956(api-mir-3037-p5),FBtr0076957(api-mir-3037-p5),FBtr0083857(api-miR-252b_L-1),FBtr0084161(api-mir-2c-p3),FBtr0084162(api-mir-2c-p3),FBtr0086139(api-miR-8),FBtr0086259(api-miR-137_L+1,api-miR-927),FBtr0087539(api-mi…
GO:0007049	cell cycle	biological_process	32	FBtr0071266(api-miR-92b,api-miR-92a),FBtr0071267(api-miR-277,api-miR-92b,api-miR-92a,api-miR-3047),FBtr0073472(PC-5p-113190_15),FBtr0074365(api-miR-9a_R-2,api-miR-9b_R+1),FBtr0074366(api-miR-9a_R-2,api-miR-9b_R+1),FBtr0074367(api-miR-9a_R-2,api-miR-9b_R+1),FBtr0074368(api-miR-9a_R-2,api-miR-9b_R+1),FBtr0074369(api-miR-9a_R-2,api-miR-9b_R+1),FBtr0074370(api-miR-9a_R-2,api-miR-9b_R+1),FBtr0074371(a…
GO:0042051	compound eye photoreceptor development	biological_process	32	FBtr0072532(api-miR-137_L+1),FBtr0075318(api-miR-3047),FBtr0075756(PC-3p-2743_844),FBtr0075862(api-miR-8,api-miR-9a_R-2,api-miR-9b_R+1),FBtr0077633(api-miR-1_L-1,api-miR-137_L+1,api-mir-3037-p5,api-miR-3036),FBtr0077993(api-miR-315,api-miR-2765,api-mir-3040-p5,api-miR-3036,PC-5p-113190_15,api-mir-3053-p5),FBtr0079334(api-miR-3036),FBtr0079335(api-miR-3036),FBtr0079537(api-miR-927),FBtr0083584(PC-…
GO:0009950	dorsal/ventral axis specification	biological_process	32	FBtr0071653(api-miR-124_R-2),FBtr0071654(api-miR-124_R-2),FBtr0075007(api-miR-10_L+1),FBtr0075008(api-miR-124_R-2),FBtr0075010(api-miR-277),FBtr0076614(api-mir-14-p5),FBtr0076615(api-miR-316),FBtr0077771(api-miR-137_L+1),FBtr0077772(api-miR-137_L+1),FBtr0077773(api-miR-137_L+1),FBtr0077774(api-miR-137_L+1),FBtr0077775(api-miR-137_L+1),FBtr0079175(api-miR-927),FBtr0079176(api-miR-927),FBtr0079177(…
GO:0016322	neuron remodeling	biological_process	32	FBtr0072798(api-miR-87a),FBtr0072799(api-miR-87a),FBtr0076347(api-miR-277,api-miR-317),FBtr0078144(api-miR-29),FBtr0078145(api-miR-29),FBtr0078405(api-miR-3036),FBtr0078627(api-miR-87a),FBtr0078628(api-miR-87a),FBtr0079349(PC-3p-3656_637),FBtr0081389(api-miR-1_L-1),FBtr0081390(api-miR-1_L-1),FBtr0082206(api-miR-1_L-1),FBtr0082207(api-miR-315,api-mir-3037-p5,PC-3p-94006_17,api-miR-3036,api-miR-304…
GO:0045476	nurse cell apoptotic process	biological_process	32	FBtr0075120(api-miR-13a,api-miR-2a),FBtr0075130(api-miR-316,api-miR-252b_L-1,PC-3p-94006_17),FBtr0075133(api-miR-277,bmo-miR-10-3p_L-1,api-miR-315,api-miR-137_L+1,PC-3p-2743_844,api-miR-263b,api-miR-3041_R-1),FBtr0075945(PC-3p-94006_17),FBtr0077771(api-miR-137_L+1),FBtr0077772(api-miR-137_L+1),FBtr0077773(api-miR-137_L+1),FBtr0077774(api-miR-137_L+1),FBtr0077775(api-miR-137_L+1),FBtr0084117(api-m…
GO:0007279	pole cell formation	biological_process	32	FBtr0074118(PC-3p-2743_844),FBtr0074119(PC-3p-2743_844),FBtr0074121(PC-3p-2743_844),FBtr0074122(PC-3p-2743_844),FBtr0075350(PC-5p-113190_15),FBtr0080855(api-mir-3037-p5,api-miR-3050,api-miR-9a_R-2,api-miR-317,api-miR-210_R+1,api-miR-9b_R+1),FBtr0081410(PC-3p-2743_844),FBtr0081411(PC-3p-2743_844),FBtr0081954(api-miR-315,PC-3p-2743_844,api-miR-13a,api-miR-2a,api-miR-3047),FBtr0081956(api-miR-315,PC…
GO:0035151	regulation of tube size, open tracheal system	biological_process	32	FBtr0070255(api-miR-1_L-1,api-miR-124_R-2,api-miR-190_R-3),FBtr0070256(api-miR-1_L-1,api-miR-124_R-2,api-miR-190_R-3),FBtr0071207(bmo-miR-10-3p_L-1,api-miR-252b_L-1,PC-3p-94006_17),FBtr0071209(bmo-miR-10-3p_L-1,api-miR-252b_L-1,PC-3p-94006_17),FBtr0075998(api-miR-277,api-miR-137_L+1),FBtr0075999(api-miR-277,api-miR-137_L+1),FBtr0076123(api-miR-184b_R-2,api-miR-8,api-miR-184a_R-2,api-miR-124_R-2),…
GO:0007606	sensory perception of chemical stimulus	biological_process	32	FBtr0071134(api-miR-277),FBtr0072594(api-miR-92b,api-miR-92a),FBtr0073913(api-miR-8,api-miR-92b,api-mir-14-p5,api-miR-92a,api-miR-3036),FBtr0074206(api-miR-315,api-miR-252b_L-1,PC-3p-94006_17),FBtr0074969(api-miR-3036),FBtr0076308(api-miR-263a,api-miR-278,api-miR-317),FBtr0076309(api-miR-263a,api-miR-278,api-miR-317),FBtr0076310(api-miR-263a,api-miR-278,api-miR-317),FBtr0077302(api-miR-9a_R-2,api…
GO:0048676	axon extension involved in development	biological_process	31	FBtr0072644(api-miR-315,api-miR-210_R+1,api-miR-87a,PC-3p-3656_637,api-miR-927,api-miR-3041_R-1),FBtr0072645(api-miR-315,api-miR-210_R+1,api-miR-87a,PC-3p-3656_637,api-miR-927,api-miR-3041_R-1),FBtr0072646(api-miR-315,api-miR-210_R+1,api-miR-87a,PC-3p-3656_637,api-miR-927,api-miR-3041_R-1),FBtr0072647(api-miR-315,api-miR-210_R+1,api-miR-87a,PC-3p-3656_637,api-miR-927,api-miR-3041_R-1),FBtr0072648…
GO:0016477	cell migration	biological_process	31	FBtr0071105(api-miR-124_R-2),FBtr0073731(api-miR-263a),FBtr0073732(api-miR-263a,api-miR-29,api-miR-927),FBtr0074677(api-miR-263b),FBtr0074678(api-miR-277,api-miR-263b,PC-5p-113190_15,api-miR-3041_R-1),FBtr0075819(api-miR-8),FBtr0075832(api-miR-315,api-miR-87a),FBtr0075833(api-miR-315,api-miR-87a),FBtr0076624(api-mir-316-p3),FBtr0079086(api-miR-277),FBtr0079087(api-miR-277),FBtr0079088(api-miR-277…
GO:0007254	JNK cascade	biological_process	31	FBtr0071184(bmo-miR-10-3p_L-1),FBtr0072627(api-miR-2765,api-mir-3040-p5,api-mir-3053-p5),FBtr0072730(api-miR-3036),FBtr0072956(PC-3p-94006_17,api-miR-87a,api-miR-3036),FBtr0072957(PC-3p-94006_17,api-miR-87a,api-miR-3036),FBtr0072958(PC-3p-94006_17,api-miR-87a,api-miR-3036),FBtr0072959(PC-3p-94006_17,api-miR-87a),FBtr0073747(api-miR-315,api-miR-92b,api-miR-92a),FBtr0073748(api-let-7,api-miR-2765,a…
GO:0040011	locomotion	biological_process	31	FBtr0072848(api-miR-3036),FBtr0073421(api-miR-137_L+1),FBtr0073422(api-miR-137_L+1),FBtr0073423(api-miR-137_L+1),FBtr0073424(api-miR-137_L+1),FBtr0073780(api-miR-8,api-miR-92a),FBtr0078144(api-miR-29),FBtr0078145(api-miR-29),FBtr0078186(api-miR-210_R+1),FBtr0078187(api-miR-210_R+1,PC-5p-113190_15,api-miR-927),FBtr0078188(api-miR-210_R+1),FBtr0078189(api-miR-210_R+1,PC-5p-113190_15,api-miR-927),FB…
GO:0017148	negative regulation of translation	biological_process	31	FBtr0070396(api-miR-317,api-miR-3036,PC-3p-3656_637),FBtr0075120(api-miR-13a,api-miR-2a),FBtr0075130(api-miR-316,api-miR-252b_L-1,PC-3p-94006_17),FBtr0075364(api-miR-1_L-1),FBtr0076549(api-miR-315,PC-3p-2743_844,api-miR-929,api-miR-3047),FBtr0076550(api-miR-315,PC-3p-2743_844,api-miR-929,api-miR-3047),FBtr0076551(api-miR-315,PC-3p-2743_844,api-miR-929,api-miR-3047),FBtr0078744(api-miR-3036),FBtr0…
GO:0048814	regulation of dendrite morphogenesis	biological_process	31	FBtr0071845(api-miR-9a_R-2,api-miR-9b_R+1),FBtr0072730(api-miR-3036),FBtr0076944(api-miR-316,api-miR-3036,api-miR-3041_R-1),FBtr0081013(api-miR-277,api-miR-9a_R-2,api-miR-9b_R+1),FBtr0081014(api-miR-277,api-miR-9a_R-2,api-miR-9b_R+1),FBtr0081015(api-miR-277,api-miR-14,api-mir-3037-p5,api-miR-9a_R-2,api-miR-9b_R+1,api-miR-3016,api-miR-3036),FBtr0081016(api-miR-277,api-miR-14,api-mir-3037-p5,api-mi…
GO:0035206	regulation of hemocyte proliferation	biological_process	31	FBtr0071985(api-miR-315,api-miR-14,api-miR-87a,api-miR-3036),FBtr0072449(api-miR-263a,api-miR-316),FBtr0072760(api-miR-3041_R-1),FBtr0072848(api-miR-3036),FBtr0075028(api-miR-3036),FBtr0075029(api-miR-3036),FBtr0075743(api-miR-315,api-miR-137_L+1,api-miR-3041_R-1),FBtr0079145(api-miR-315),FBtr0081007(api-miR-252b_L-1,api-miR-9a_R-2,api-miR-9b_R+1),FBtr0084117(api-mir-14-p5),FBtr0084118(api-mir-14…
GO:0008582	regulation of synaptic growth at neuromuscular junction	biological_process	31	FBtr0071900(api-miR-315),FBtr0078450(api-miR-316,api-mir-3037-p5,api-miR-190_R-3,api-mir-3053-p5),FBtr0081993(PC-3p-3656_637),FBtr0082196(api-miR-8),FBtr0082197(api-miR-315),FBtr0082198(api-miR-277,api-miR-315),FBtr0082200(api-miR-277,api-miR-315),FBtr0082883(api-miR-1_L-1),FBtr0084787(api-miR-263a),FBtr0085352(api-miR-137_L+1,api-miR-252b_L-1,api-miR-263b,api-miR-87a),FBtr0085353(api-miR-137_L+1…
GO:0035152	regulation of tube architecture, open tracheal system	biological_process	31	FBtr0070239(api-miR-3036),FBtr0070241(api-miR-3036),FBtr0070680(api-miR-9a_R-2,api-miR-9b_R+1),FBtr0073470(api-miR-1_L-1),FBtr0074118(PC-3p-2743_844),FBtr0074119(PC-3p-2743_844),FBtr0074121(PC-3p-2743_844),FBtr0074122(PC-3p-2743_844),FBtr0077089(api-miR-92b,api-miR-92a),FBtr0079354(api-miR-315),FBtr0083795(api-miR-276,api-miR-14),FBtr0089509(api-miR-277,api-miR-2765,api-mir-3040-p5,api-mir-3053-p…
GO:0009612	response to mechanical stimulus	biological_process	31	FBtr0072136(api-miR-315),FBtr0072137(api-miR-315),FBtr0072138(api-miR-315),FBtr0072139(api-miR-315),FBtr0072417(api-miR-3041_R-1),FBtr0073275(api-miR-1_L-1,api-miR-3050,api-miR-3040,api-miR-190_R-3,api-miR-9a_R-2,api-miR-929,api-miR-9b_R+1),FBtr0073276(api-miR-1_L-1,api-miR-3050,api-miR-3040,api-miR-190_R-3,api-miR-9a_R-2,api-miR-929,api-miR-9b_R+1),FBtr0073277(api-miR-1_L-1,api-miR-3050,api-miR-…
GO:0016360	sensory organ precursor cell fate determination	biological_process	31	FBtr0070507(api-miR-316,api-miR-210_R+1),FBtr0071068(api-miR-315,api-miR-92b,api-miR-92a,api-miR-3016),FBtr0071069(api-miR-210_R+1),FBtr0071320(api-miR-278),FBtr0075620(api-miR-184b_R-2,api-miR-184a_R-2,api-miR-7,api-miR-3041_R-1),FBtr0075621(api-miR-7,api-miR-3041_R-1),FBtr0075673(api-miR-14,api-miR-13a,api-miR-7,api-miR-2a),FBtr0075743(api-miR-315,api-miR-137_L+1,api-miR-3041_R-1),FBtr0075862(a…
GO:0007530	sex determination	biological_process	31	FBtr0072578(api-miR-13a,api-miR-3050,api-miR-2a,api-miR-3041_R-1),FBtr0074581(api-miR-13a,api-miR-2a),FBtr0075364(api-miR-1_L-1),FBtr0079145(api-miR-315),FBtr0080008(api-miR-137_L+1,api-mir-3037-p5),FBtr0081759(api-mir-2c-p3),FBtr0081760(api-miR-3041_R-1),FBtr0081761(api-miR-3041_R-1),FBtr0083640(api-miR-315,api-miR-92b,api-miR-124_R-2,api-miR-263b,api-miR-92a,api-miR-929,api-miR-29),FBtr0083641(…
GO:0007362	terminal region determination	biological_process	31	FBtr0070378(api-miR-315),FBtr0070379(api-miR-315,api-miR-9a_R-2,api-miR-9b_R+1,api-miR-3036,api-miR-3047),FBtr0070380(api-miR-315),FBtr0070680(api-miR-9a_R-2,api-miR-9b_R+1),FBtr0071118(api-miR-277,api-miR-92b,PC-3p-2743_844,api-miR-92a),FBtr0071119(api-miR-3036),FBtr0071120(api-miR-277,api-miR-92b,PC-3p-2743_844,api-miR-92a),FBtr0071121(api-miR-277,api-miR-92b,PC-3p-2743_844,api-miR-92a),FBtr007…
GO:0007179	transforming growth factor beta receptor signaling pathway	biological_process	31	FBtr0071048(api-miR-3041_R-1),FBtr0071192(api-miR-252b_L-1,bmo-miR-993a-5p_L-1R-3),FBtr0071641(api-miR-92b,api-miR-92a),FBtr0071642(api-miR-92b,api-miR-92a),FBtr0077720(api-mir-14-p5,PC-5p-113190_15),FBtr0077721(api-mir-14-p5,PC-5p-113190_15),FBtr0077771(api-miR-137_L+1),FBtr0077772(api-miR-137_L+1),FBtr0077773(api-miR-137_L+1),FBtr0077774(api-miR-137_L+1),FBtr0077775(api-miR-137_L+1),FBtr0078166…
GO:0061327	anterior Malpighian tubule development	biological_process	30	FBtr0076053(PC-3p-94006_17),FBtr0076054(PC-3p-94006_17),FBtr0076055(PC-3p-94006_17),FBtr0076056(PC-3p-94006_17),FBtr0076057(PC-3p-94006_17),FBtr0076521(api-miR-8,api-miR-2a),FBtr0077771(api-miR-137_L+1),FBtr0077772(api-miR-137_L+1),FBtr0077773(api-miR-137_L+1),FBtr0077774(api-miR-137_L+1),FBtr0077775(api-miR-137_L+1),FBtr0079036(api-miR-263a),FBtr0079086(api-miR-277),FBtr0079087(api-miR-277),FBtr…
GO:0007350	blastoderm segmentation	biological_process	30	FBtr0071653(api-miR-124_R-2),FBtr0071654(api-miR-124_R-2),FBtr0074581(api-miR-13a,api-miR-2a),FBtr0074756(api-miR-210_R+1),FBtr0077499(api-miR-277,api-miR-87a),FBtr0078129(api-miR-277,api-miR-124_R-2,api-miR-9b_R+1),FBtr0078144(api-miR-29),FBtr0078145(api-miR-29),FBtr0083220(api-miR-316,api-miR-13a,api-miR-2a,PC-3p-3656_637),FBtr0083221(api-miR-316,api-miR-13a,api-miR-2a,PC-3p-3656_637),FBtr00871…
GO:0035147	branch fusion, open tracheal system	biological_process	30	FBtr0071546(api-miR-316),FBtr0073245(api-mir-2c-p3),FBtr0073246(api-mir-2c-p3),FBtr0073247(api-mir-2c-p3),FBtr0075832(api-miR-315,api-miR-87a),FBtr0075833(api-miR-315,api-miR-87a),FBtr0076624(api-mir-316-p3),FBtr0077465(api-miR-92b,api-miR-3040,api-miR-92a,api-miR-3047,api-miR-927),FBtr0077771(api-miR-137_L+1),FBtr0077772(api-miR-137_L+1),FBtr0077773(api-miR-137_L+1),FBtr0077774(api-miR-137_L+1),…
GO:0006333	chromatin assembly or disassembly	biological_process	30	FBtr0074998(api-miR-3036),FBtr0076203(api-miR-10_L+1,api-miR-315,api-miR-3036,PC-5p-113190_15),FBtr0079010(api-miR-3036),FBtr0082962(api-miR-1_L-1),FBtr0082963(api-miR-1_L-1),FBtr0082964(api-miR-1_L-1),FBtr0085893(api-miR-9a_R-2,api-miR-9b_R+1,api-miR-3016),FBtr0087667(api-miR-3041_R-1),FBtr0087841(api-miR-317),FBtr0087842(api-miR-317),FBtr0087843(api-miR-317),FBtr0091812(api-miR-9a_R-2,api-miR-9…
GO:0006342	chromatin silencing	biological_process	30	FBtr0072449(api-miR-263a,api-miR-316),FBtr0074800(api-miR-8,api-miR-317),FBtr0074801(api-miR-8,api-miR-317),FBtr0078405(api-miR-3036),FBtr0079100(api-miR-315,PC-3p-2743_844),FBtr0080325(api-miR-276,api-miR-3036),FBtr0080491(bmo-miR-10-3p_L-1),FBtr0080492(bmo-miR-10-3p_L-1),FBtr0081287(api-miR-1_L-1),FBtr0086904(api-miR-3036),FBtr0087245(api-miR-277,api-miR-8),FBtr0087246(api-miR-277,api-miR-8),FB…
GO:0060857	establishment of glial blood-brain barrier	biological_process	30	FBtr0070255(api-miR-1_L-1,api-miR-124_R-2,api-miR-190_R-3),FBtr0070256(api-miR-1_L-1,api-miR-124_R-2,api-miR-190_R-3),FBtr0070341(api-miR-263a,api-miR-315,api-miR-252b_L-1),FBtr0071207(bmo-miR-10-3p_L-1,api-miR-252b_L-1,PC-3p-94006_17),FBtr0071209(bmo-miR-10-3p_L-1,api-miR-252b_L-1,PC-3p-94006_17),FBtr0074462(api-miR-315),FBtr0075998(api-miR-277,api-miR-137_L+1),FBtr0075999(api-miR-277,api-miR-13…
GO:0035215	genital disc development	biological_process	30	FBtr0072378(api-miR-3016),FBtr0072379(api-miR-315,api-miR-92b,api-miR-3050,api-miR-92a,api-miR-3016),FBtr0075408(api-miR-92b,api-miR-2765,api-miR-263b,api-miR-92a,api-mir-3040-p5,api-mir-3053-p5),FBtr0075778(api-miR-263b),FBtr0077771(api-miR-137_L+1),FBtr0077772(api-miR-137_L+1),FBtr0077773(api-miR-137_L+1),FBtr0077774(api-miR-137_L+1),FBtr0077775(api-miR-137_L+1),FBtr0079086(api-miR-277),FBtr007…
GO:0030717	karyosome formation	biological_process	30	FBtr0073152(api-miR-263a,api-miR-137_L+1,api-miR-929),FBtr0073153(api-miR-263a,api-miR-137_L+1,api-miR-929,api-miR-3036),FBtr0079234(api-miR-137_L+1),FBtr0079235(api-miR-137_L+1),FBtr0079236(api-miR-137_L+1),FBtr0079615(api-miR-315),FBtr0079617(api-miR-315),FBtr0079618(api-miR-315,PC-3p-2743_844),FBtr0080316(api-miR-277,api-miR-315,api-miR-124_R-2,api-miR-263b),FBtr0081042(api-miR-315,PC-3p-2743_…
GO:0007319	negative regulation of oskar mRNA translation	biological_process	30	FBtr0072066(api-let-7,api-miR-263a,api-miR-8,api-mir-14-p5,api-miR-87a),FBtr0072067(api-let-7,api-miR-263a,api-miR-8,api-mir-14-p5,api-miR-87a),FBtr0072068(api-let-7,api-miR-263a,api-miR-8,api-mir-14-p5,api-miR-87a),FBtr0072069(api-let-7,api-miR-263a,api-miR-8,api-mir-14-p5,api-miR-87a),FBtr0072070(api-let-7,api-miR-263a,api-miR-8,api-mir-14-p5,api-miR-87a),FBtr0079346(api-miR-3036),FBtr0079348(P…
GO:0045886	negative regulation of synaptic growth at neuromuscular junction	biological_process	30	FBtr0071846(api-miR-9a_R-2,api-miR-9b_R+1,PC-3p-3656_637,bmo-miR-993a-5p_L-1R-3),FBtr0071847(api-miR-9a_R-2,api-miR-9b_R+1,PC-3p-3656_637,bmo-miR-993a-5p_L-1R-3),FBtr0072156(api-miR-3036),FBtr0080397(api-miR-1_L-1),FBtr0083393(api-miR-277,api-miR-1_L-1,api-miR-13a,api-miR-2a),FBtr0083394(api-miR-277,api-miR-1_L-1,api-miR-13a,api-miR-2a),FBtr0085352(api-miR-137_L+1,api-miR-252b_L-1,api-miR-263b,ap…
GO:0045494	photoreceptor cell maintenance	biological_process	30	FBtr0070651(api-miR-263b,api-miR-92a,api-miR-9a_R-2,api-miR-929,api-miR-9b_R+1,api-miR-3036),FBtr0073823(api-miR-3036),FBtr0074832(api-miR-316,api-miR-3050,api-miR-9a_R-2,api-miR-9b_R+1),FBtr0074833(api-miR-3050,api-miR-9a_R-2,api-miR-9b_R+1),FBtr0076599(bmo-miR-10-3p_L-1),FBtr0084603(api-miR-3047),FBtr0084750(api-miR-276,bmo-miR-10-3p_L-1),FBtr0085645(api-miR-3041_R-1),FBtr0085646(api-miR-3041_R…
GO:0007280	pole cell migration	biological_process	30	FBtr0071546(api-miR-316),FBtr0076624(api-mir-316-p3),FBtr0078665(api-miR-10_L+1,api-miR-277,api-miR-315,api-miR-316,api-miR-13a,api-miR-2a),FBtr0078803(api-miR-137_L+1),FBtr0078804(api-miR-137_L+1),FBtr0079334(api-miR-3036),FBtr0079335(api-miR-3036),FBtr0081993(PC-3p-3656_637),FBtr0083381(api-miR-276,api-miR-3047),FBtr0083382(api-miR-276,api-miR-3047),FBtr0083383(api-miR-276,api-miR-3047),FBtr008…
GO:0016476	regulation of embryonic cell shape	biological_process	30	FBtr0072867(api-miR-252b_L-1),FBtr0072956(PC-3p-94006_17,api-miR-87a,api-miR-3036),FBtr0072957(PC-3p-94006_17,api-miR-87a,api-miR-3036),FBtr0072958(PC-3p-94006_17,api-miR-87a,api-miR-3036),FBtr0072959(PC-3p-94006_17,api-miR-87a),FBtr0073341(api-miR-3036),FBtr0073342(api-miR-3036),FBtr0073343(api-miR-3036),FBtr0073555(api-miR-277,api-miR-315,api-miR-1_L-1,api-miR-210_R+1,PC-5p-113190_15),FBtr00745…
GO:0009948	anterior/posterior axis specification	biological_process	29	FBtr0077771(api-miR-137_L+1),FBtr0077772(api-miR-137_L+1),FBtr0077773(api-miR-137_L+1),FBtr0077774(api-miR-137_L+1),FBtr0077775(api-miR-137_L+1),FBtr0078951(api-let-7),FBtr0081646(api-miR-92b,api-miR-92a),FBtr0081647(bmo-miR-10-3p_L-1,api-miR-929),FBtr0081648(bmo-miR-10-3p_L-1,api-miR-929),FBtr0081649(bmo-miR-10-3p_L-1,api-miR-929),FBtr0081650(bmo-miR-10-3p_L-1,api-miR-929),FBtr0081651(bmo-miR-10…
GO:0006816	calcium ion transport	biological_process	29	FBtr0072216(api-miR-2765,api-mir-3040-p5,api-mir-3053-p5),FBtr0072417(api-miR-3041_R-1),FBtr0074952(api-miR-929),FBtr0074982(api-miR-252b_L-1,api-miR-3036),FBtr0075242(api-miR-252b_L-1),FBtr0078533(api-miR-315,api-miR-3016),FBtr0079074(api-mir-14-p5),FBtr0079926(api-miR-252b_L-1,api-mir-3040-p5,api-miR-210_R+1,api-miR-3036,api-miR-3041_R-1),FBtr0079928(api-miR-252b_L-1,api-mir-3040-p5,api-miR-210…
GO:0016339	calcium-dependent cell-cell adhesion	biological_process	29	FBtr0071105(api-miR-124_R-2),FBtr0071546(api-miR-316),FBtr0075239(api-miR-277),FBtr0075240(api-miR-277),FBtr0077478(api-miR-1_L-1),FBtr0078045(api-miR-252b_L-1,api-miR-3036),FBtr0081013(api-miR-277,api-miR-9a_R-2,api-miR-9b_R+1),FBtr0081014(api-miR-277,api-miR-9a_R-2,api-miR-9b_R+1),FBtr0081015(api-miR-277,api-miR-14,api-mir-3037-p5,api-miR-9a_R-2,api-miR-9b_R+1,api-miR-3016,api-miR-3036),FBtr008…
GO:0016044	cellular membrane organization	biological_process	29	FBtr0076569(api-let-7,api-miR-315,api-miR-14,api-miR-7),FBtr0078186(api-miR-210_R+1),FBtr0078187(api-miR-210_R+1,PC-5p-113190_15,api-miR-927),FBtr0078188(api-miR-210_R+1),FBtr0078189(api-miR-210_R+1,PC-5p-113190_15,api-miR-927),FBtr0078190(api-miR-210_R+1),FBtr0078951(api-let-7),FBtr0084603(api-miR-3047),FBtr0084636(api-miR-8),FBtr0085754(api-miR-1_L-1),FBtr0086512(api-let-7,bmo-miR-10-3p_L-1,api…
GO:0035072	ecdysone-mediated induction of salivary gland cell autophagic cell death	biological_process	29	FBtr0070261(PC-5p-113190_15),FBtr0070262(api-miR-317),FBtr0070263(PC-5p-113190_15),FBtr0070265(api-miR-263a,bmo-miR-10-3p_L-1,api-miR-92b,api-miR-13a,api-miR-92a,api-miR-190_R-3,api-miR-9a_R-2,api-miR-9b_R+1,PC-3p-94006_17,api-miR-2a,PC-5p-113190_15,PC-3p-3656_637),FBtr0070266(api-miR-317),FBtr0072398(api-miR-3036),FBtr0075120(api-miR-13a,api-miR-2a),FBtr0075133(api-miR-277,bmo-miR-10-3p_L-1,api-…
GO:0016325	oocyte microtubule cytoskeleton organization	biological_process	29	FBtr0070439(api-miR-210_R+1,api-miR-3036),FBtr0070440(api-miR-210_R+1,api-miR-3036),FBtr0074388(api-miR-252b_L-1,api-miR-3041_R-1),FBtr0078166(api-miR-92b,api-miR-252b_L-1,api-miR-92a,api-miR-71_R-1),FBtr0078167(api-miR-92b,api-miR-252b_L-1,api-miR-92a,api-miR-71_R-1),FBtr0078168(api-miR-92b,api-miR-252b_L-1,api-miR-92a,api-miR-71_R-1),FBtr0078169(api-miR-92b,api-miR-252b_L-1,api-miR-92a,api-miR-…
GO:0007315	pole plasm assembly	biological_process	29	FBtr0071582(api-miR-3036),FBtr0081352(api-miR-277),FBtr0081353(api-miR-277),FBtr0081354(api-miR-2765,api-mir-3040-p5,api-miR-3016,api-mir-3053-p5),FBtr0081355(api-miR-277),FBtr0081954(api-miR-315,PC-3p-2743_844,api-miR-13a,api-miR-2a,api-miR-3047),FBtr0081956(api-miR-315,PC-3p-2743_844,api-miR-13a,api-miR-2a,api-miR-3047),FBtr0084384(api-miR-210_R+1,api-miR-3047,api-miR-3041_R-1),FBtr0084385(api-…
GO:0045610	regulation of hemocyte differentiation	biological_process	29	FBtr0071653(api-miR-124_R-2),FBtr0071654(api-miR-124_R-2),FBtr0072730(api-miR-3036),FBtr0073747(api-miR-315,api-miR-92b,api-miR-92a),FBtr0073748(api-let-7,api-miR-2765,api-mir-3040-p5,api-mir-3053-p5),FBtr0077850(api-miR-137_L+1,api-mir-3037-p5,api-miR-263b,api-miR-3036),FBtr0077851(api-miR-137_L+1,api-mir-3037-p5,api-miR-263b,api-miR-3036),FBtr0079625(api-miR-252b_L-1,api-miR-3041_R-1),FBtr00796…
GO:0045167	asymmetric protein localization involved in cell fate determination	biological_process	28	FBtr0071562(api-miR-315,api-miR-316,api-miR-263b,api-miR-3036),FBtr0073483(api-miR-263a,api-mir-2c-p3,api-miR-87a,api-miR-3047),FBtr0073491(api-miR-263a,api-mir-2c-p3,api-miR-87a,api-miR-3047),FBtr0073492(api-miR-263a,api-mir-2c-p3,api-miR-87a,api-miR-3047),FBtr0074388(api-miR-252b_L-1,api-miR-3041_R-1),FBtr0075108(api-miR-278),FBtr0076934(api-miR-316),FBtr0077429(api-miR-9a_R-2,api-miR-9b_R+1,ap…
GO:0007304	chorion-containing eggshell formation	biological_process	28	FBtr0071201(api-miR-316,api-miR-3036),FBtr0071202(api-miR-9a_R-2,api-miR-9b_R+1),FBtr0074610(api-miR-3040,api-miR-317),FBtr0077013(api-miR-277),FBtr0077771(api-miR-137_L+1),FBtr0077772(api-miR-137_L+1),FBtr0077773(api-miR-137_L+1),FBtr0077774(api-miR-137_L+1),FBtr0077775(api-miR-137_L+1),FBtr0079086(api-miR-277),FBtr0079087(api-miR-277),FBtr0079088(api-miR-277),FBtr0079089(api-miR-277),FBtr008083…
GO:0070983	dendrite guidance	biological_process	28	FBtr0071068(api-miR-315,api-miR-92b,api-miR-92a,api-miR-3016),FBtr0071069(api-miR-210_R+1),FBtr0071604(api-miR-8),FBtr0071922(api-miR-13a,api-miR-252b_L-1,api-miR-9a_R-2,api-miR-9b_R+1,api-miR-2a),FBtr0071923(api-miR-13a,api-miR-252b_L-1,api-miR-9a_R-2,api-miR-9b_R+1,api-miR-2a),FBtr0073940(api-miR-315,api-miR-278,api-miR-263b),FBtr0073942(api-miR-315,api-miR-137_L+1),FBtr0074015(api-miR-71_R-1),…
GO:0042067	establishment of ommatidial planar polarity	biological_process	28	FBtr0070507(api-miR-316,api-miR-210_R+1),FBtr0070680(api-miR-9a_R-2,api-miR-9b_R+1),FBtr0072188(api-miR-277,PC-3p-94006_17),FBtr0072730(api-miR-3036),FBtr0072867(api-miR-252b_L-1),FBtr0073454(api-miR-315),FBtr0074286(api-miR-1_L-1),FBtr0075408(api-miR-92b,api-miR-2765,api-miR-263b,api-miR-92a,api-mir-3040-p5,api-mir-3053-p5),FBtr0075743(api-miR-315,api-miR-137_L+1,api-miR-3041_R-1),FBtr0077478(ap…
GO:0030097	hemopoiesis	biological_process	28	FBtr0071320(api-miR-278),FBtr0071604(api-miR-8),FBtr0072234(api-miR-315,api-miR-2765,api-miR-263b,api-mir-3040-p5,api-mir-3053-p5),FBtr0072521(api-miR-277),FBtr0072522(api-miR-277),FBtr0072523(api-miR-1_L-1,PC-3p-2743_844),FBtr0075751(api-miR-87a),FBtr0078063(api-miR-927),FBtr0079625(api-miR-252b_L-1,api-miR-3041_R-1),FBtr0079626(api-miR-252b_L-1,api-miR-3041_R-1),FBtr0079628(api-miR-252b_L-1,api…
GO:0007428	primary branching, open tracheal system	biological_process	28	FBtr0070378(api-miR-315),FBtr0070379(api-miR-315,api-miR-9a_R-2,api-miR-9b_R+1,api-miR-3036,api-miR-3047),FBtr0070380(api-miR-315),FBtr0072066(api-let-7,api-miR-263a,api-miR-8,api-mir-14-p5,api-miR-87a),FBtr0072067(api-let-7,api-miR-263a,api-miR-8,api-mir-14-p5,api-miR-87a),FBtr0072068(api-let-7,api-miR-263a,api-miR-8,api-mir-14-p5,api-miR-87a),FBtr0072069(api-let-7,api-miR-263a,api-miR-8,api-mir…
GO:0046620	regulation of organ growth	biological_process	28	FBtr0072464(api-miR-927),FBtr0072465(api-miR-927),FBtr0072466(api-mir-14-p5,api-miR-927),FBtr0072467(api-mir-14-p5,api-miR-927),FBtr0072470(api-mir-14-p5,api-miR-927),FBtr0072471(api-mir-14-p5,api-miR-927),FBtr0075133(api-miR-277,bmo-miR-10-3p_L-1,api-miR-315,api-miR-137_L+1,PC-3p-2743_844,api-miR-263b,api-miR-3041_R-1),FBtr0077478(api-miR-1_L-1),FBtr0077771(api-miR-137_L+1),FBtr0077772(api-miR-1…
GO:0008063	Toll signaling pathway	biological_process	28	FBtr0071188(api-miR-277,api-miR-7),FBtr0073011(api-miR-315),FBtr0075007(api-miR-10_L+1),FBtr0075008(api-miR-124_R-2),FBtr0075010(api-miR-277),FBtr0077429(api-miR-9a_R-2,api-miR-9b_R+1,api-miR-3036),FBtr0080764(api-miR-277,api-miR-210_R+1),FBtr0080844(api-miR-137_L+1,api-miR-210_R+1,PC-5p-113190_15),FBtr0080845(api-miR-137_L+1,api-miR-210_R+1,PC-5p-113190_15),FBtr0080847(api-miR-137_L+1,api-miR-21…
GO:0006367	transcription initiation from RNA polymerase II promoter	biological_process	28	FBtr0070756(PC-5p-113190_15),FBtr0071576(api-miR-13a,api-miR-3040,api-miR-2a),FBtr0071577(api-miR-13a,api-miR-3040,api-miR-2a),FBtr0071903(api-miR-315),FBtr0074463(api-miR-277,api-miR-9b_R+1),FBtr0075448(bmo-miR-10-3p_L-1,api-miR-1_L-1,api-mir-3037-p5,api-miR-3036,api-miR-927),FBtr0075449(bmo-miR-10-3p_L-1,api-miR-1_L-1,api-miR-3036,api-miR-927),FBtr0075450(bmo-miR-10-3p_L-1,api-miR-1_L-1,api-miR…
GO:0042060	wound healing	biological_process	28	FBtr0071320(api-miR-278),FBtr0071546(api-miR-316),FBtr0073070(bmo-miR-10-3p_L-1),FBtr0073071(bmo-miR-10-3p_L-1),FBtr0073072(bmo-miR-10-3p_L-1),FBtr0073747(api-miR-315,api-miR-92b,api-miR-92a),FBtr0073748(api-let-7,api-miR-2765,api-mir-3040-p5,api-mir-3053-p5),FBtr0074784(api-mir-14-p5),FBtr0077382(api-miR-9a_R-2,api-miR-9b_R+1),FBtr0077806(api-miR-252b_L-1),FBtr0078069(api-miR-315,PC-3p-2743_844,…
GO:0007619	courtship behavior	biological_process	27	FBtr0070477(api-miR-276,api-miR-3050),FBtr0070519(api-miR-316,api-miR-9a_R-2,api-miR-9b_R+1,api-miR-3036,api-miR-3047,api-miR-927),FBtr0071766(api-miR-315),FBtr0073955(api-miR-137_L+1,api-miR-3016),FBtr0074283(api-miR-927),FBtr0074802(api-miR-315,api-miR-137_L+1,api-miR-87a,PC-5p-113190_15),FBtr0074969(api-miR-3036),FBtr0076956(api-mir-3037-p5),FBtr0076957(api-mir-3037-p5),FBtr0079145(api-miR-315…
GO:0006184	GTP catabolic process	biological_process	27	FBtr0070908(api-mir-14-p5),FBtr0070909(api-mir-14-p5),FBtr0070910(api-mir-14-p5),FBtr0072867(api-miR-252b_L-1),FBtr0073212(api-miR-3016),FBtr0073472(PC-5p-113190_15),FBtr0073480(PC-5p-113190_15),FBtr0075616(api-miR-316),FBtr0076931(api-miR-210_R+1),FBtr0077641(api-miR-263a),FBtr0078679(api-miR-92b,api-mir-3037-p5),FBtr0081538(PC-3p-94006_17),FBtr0082046(api-miR-13a,api-miR-2a),FBtr0082122(api-miR…
GO:0007446	imaginal disc growth	biological_process	27	FBtr0070507(api-miR-316,api-miR-210_R+1),FBtr0077478(api-miR-1_L-1),FBtr0077771(api-miR-137_L+1),FBtr0077772(api-miR-137_L+1),FBtr0077773(api-miR-137_L+1),FBtr0077774(api-miR-137_L+1),FBtr0077775(api-miR-137_L+1),FBtr0079175(api-miR-927),FBtr0079176(api-miR-927),FBtr0079177(api-miR-927),FBtr0079178(api-miR-927),FBtr0079432(api-miR-14,api-mir-316-p3),FBtr0080491(bmo-miR-10-3p_L-1),FBtr0080492(bmo-…
GO:0030536	larval feeding behavior	biological_process	27	FBtr0074118(PC-3p-2743_844),FBtr0074119(PC-3p-2743_844),FBtr0074121(PC-3p-2743_844),FBtr0074122(PC-3p-2743_844),FBtr0076247(api-miR-316,api-miR-14),FBtr0076372(api-miR-3036),FBtr0077114(api-miR-315,api-miR-316),FBtr0078590(api-miR-276,PC-5p-113190_15),FBtr0080365(api-miR-315),FBtr0081327(PC-5p-113190_15),FBtr0083940(api-miR-315,api-miR-317),FBtr0083941(api-miR-315,api-miR-317),FBtr0088263(api-miR…
GO:0007479	leg disc proximal/distal pattern formation	biological_process	27	FBtr0071653(api-miR-124_R-2),FBtr0071654(api-miR-124_R-2),FBtr0072378(api-miR-3016),FBtr0072379(api-miR-315,api-miR-92b,api-miR-3050,api-miR-92a,api-miR-3016),FBtr0072681(api-miR-190_R-3),FBtr0072694(bmo-miR-10-3p_L-1,api-miR-315,api-miR-14,api-miR-9a_R-2,api-miR-9b_R+1,api-miR-3036),FBtr0074135(api-miR-315),FBtr0074136(api-miR-315),FBtr0074137(api-miR-315),FBtr0074429(api-miR-8,api-miR-315,api-m…
GO:0007275	multicellular organismal development	biological_process	27	FBtr0072281(api-mir-3053-p5),FBtr0072282(api-mir-3053-p5),FBtr0074005(api-miR-2765,api-miR-92a,api-mir-3040-p5,api-mir-3053-p5),FBtr0076574(api-miR-137_L+1),FBtr0079070(PC-3p-2743_844,api-miR-3050),FBtr0079071(PC-3p-2743_844,api-miR-3050),FBtr0083453(api-miR-315,api-miR-9a_R-2,api-miR-9b_R+1),FBtr0083640(api-miR-315,api-miR-92b,api-miR-124_R-2,api-miR-263b,api-miR-92a,api-miR-929,api-miR-29),FBtr…
GO:0007310	oocyte dorsal/ventral axis specification	biological_process	27	FBtr0070396(api-miR-317,api-miR-3036,PC-3p-3656_637),FBtr0071653(api-miR-124_R-2),FBtr0071654(api-miR-124_R-2),FBtr0073152(api-miR-263a,api-miR-137_L+1,api-miR-929),FBtr0073153(api-miR-263a,api-miR-137_L+1,api-miR-929,api-miR-3036),FBtr0079708(api-miR-2765,api-mir-3040-p5,api-miR-210_R+1,PC-3p-94006_17,api-mir-3053-p5,api-miR-3041_R-1),FBtr0082196(api-miR-8),FBtr0082197(api-miR-315),FBtr0082198(a…
GO:0007317	regulation of pole plasm oskar mRNA localization	biological_process	27	FBtr0073152(api-miR-263a,api-miR-137_L+1,api-miR-929),FBtr0073153(api-miR-263a,api-miR-137_L+1,api-miR-929,api-miR-3036),FBtr0077726(api-miR-92b,api-miR-92a,api-miR-9a_R-2,api-miR-9b_R+1,api-miR-3036),FBtr0077727(api-miR-92b,api-miR-92a,api-miR-9a_R-2,api-miR-9b_R+1,api-miR-3036),FBtr0077728(api-miR-277,api-miR-92b,api-miR-92a,api-miR-9a_R-2,api-miR-9b_R+1,api-miR-3036),FBtr0079346(api-miR-3036),…
GO:0035023	regulation of Rho protein signal transduction	biological_process	27	FBtr0072644(api-miR-315,api-miR-210_R+1,api-miR-87a,PC-3p-3656_637,api-miR-927,api-miR-3041_R-1),FBtr0072645(api-miR-315,api-miR-210_R+1,api-miR-87a,PC-3p-3656_637,api-miR-927,api-miR-3041_R-1),FBtr0072646(api-miR-315,api-miR-210_R+1,api-miR-87a,PC-3p-3656_637,api-miR-927,api-miR-3041_R-1),FBtr0072647(api-miR-315,api-miR-210_R+1,api-miR-87a,PC-3p-3656_637,api-miR-927,api-miR-3041_R-1),FBtr0072648…
GO:0048489	synaptic vesicle transport	biological_process	27	FBtr0073421(api-miR-137_L+1),FBtr0073422(api-miR-137_L+1),FBtr0073423(api-miR-137_L+1),FBtr0073424(api-miR-137_L+1),FBtr0074118(PC-3p-2743_844),FBtr0074119(PC-3p-2743_844),FBtr0074121(PC-3p-2743_844),FBtr0074122(PC-3p-2743_844),FBtr0077726(api-miR-92b,api-miR-92a,api-miR-9a_R-2,api-miR-9b_R+1,api-miR-3036),FBtr0077727(api-miR-92b,api-miR-92a,api-miR-9a_R-2,api-miR-9b_R+1,api-miR-3036),FBtr0077728…
GO:0006413	translational initiation	biological_process	27	FBtr0070252(api-miR-8),FBtr0072172(api-miR-277),FBtr0072173(api-miR-277),FBtr0073044(bmo-miR-10-3p_L-1),FBtr0074279(api-miR-277,api-miR-929,api-miR-3036),FBtr0074280(api-miR-277,api-miR-929,api-miR-3036),FBtr0074281(api-miR-929),FBtr0076487(api-miR-71_R-1),FBtr0076488(api-miR-71_R-1),FBtr0076489(api-miR-71_R-1),FBtr0076490(api-miR-71_R-1),FBtr0076491(api-miR-71_R-1),FBtr0076492(api-miR-71_R-1),FB…
GO:0006099	tricarboxylic acid cycle	biological_process	27	FBtr0070906(api-miR-3036),FBtr0070907(api-miR-3036),FBtr0073964(api-miR-277,api-miR-190_R-3),FBtr0075263(PC-3p-2743_844,api-miR-3036),FBtr0075264(PC-3p-2743_844),FBtr0075266(PC-3p-2743_844,api-miR-3036),FBtr0075267(PC-3p-2743_844),FBtr0075268(PC-3p-2743_844),FBtr0075269(PC-3p-2743_844),FBtr0076069(api-miR-1_L-1),FBtr0076247(api-miR-316,api-miR-14),FBtr0077134(api-miR-7),FBtr0079356(api-miR-927),F…
GO:0007632	visual behavior	biological_process	27	FBtr0071036(bmo-miR-10-3p_L-1,api-miR-316,api-miR-13a,api-miR-252b_L-1,api-miR-2a),FBtr0071037(bmo-miR-10-3p_L-1,api-miR-316,api-miR-13a,api-miR-252b_L-1,api-miR-2a),FBtr0074232(api-miR-252b_L-1,PC-3p-3656_637),FBtr0074680(api-miR-277,api-miR-315,api-miR-1_L-1,api-miR-316),FBtr0074681(api-miR-277,api-miR-315,api-miR-316,api-miR-124_R-2,api-miR-7,api-miR-3041_R-1),FBtr0074954(api-miR-278),FBtr0074…
GO:0005975	carbohydrate metabolic process	biological_process	26	FBtr0070844(PC-5p-113190_15),FBtr0070845(PC-5p-113190_15),FBtr0074954(api-miR-278),FBtr0074956(api-miR-278),FBtr0074957(api-miR-278),FBtr0075097(api-miR-276),FBtr0075321(api-miR-316),FBtr0075690(api-miR-13a,api-miR-2a),FBtr0075769(api-miR-14),FBtr0075967(api-miR-137_L+1,api-miR-317,PC-3p-94006_17),FBtr0079101(api-miR-315),FBtr0079102(api-miR-315),FBtr0079147(api-miR-9a_R-2,api-miR-9b_R+1),FBtr007…
GO:0016337	cell-cell adhesion	biological_process	26	FBtr0071546(api-miR-316),FBtr0071653(api-miR-124_R-2),FBtr0071654(api-miR-124_R-2),FBtr0072475(api-miR-8,api-miR-7),FBtr0072694(bmo-miR-10-3p_L-1,api-miR-315,api-miR-14,api-miR-9a_R-2,api-miR-9b_R+1,api-miR-3036),FBtr0072789(api-miR-277,api-miR-3036),FBtr0073731(api-miR-263a),FBtr0073732(api-miR-263a,api-miR-29,api-miR-927),FBtr0077465(api-miR-92b,api-miR-3040,api-miR-92a,api-miR-3047,api-miR-927…
GO:0042023	DNA endoreduplication	biological_process	26	FBtr0070146(api-miR-87a),FBtr0073245(api-mir-2c-p3),FBtr0073246(api-mir-2c-p3),FBtr0073247(api-mir-2c-p3),FBtr0076203(api-miR-10_L+1,api-miR-315,api-miR-3036,PC-5p-113190_15),FBtr0076775(api-miR-3050),FBtr0076776(api-miR-3050),FBtr0076777(api-miR-3050),FBtr0076780(api-miR-3050),FBtr0076782(api-miR-3050),FBtr0079615(api-miR-315),FBtr0079617(api-miR-315),FBtr0079618(api-miR-315,PC-3p-2743_844),FBtr…
GO:0007293	germarium-derived egg chamber formation	biological_process	26	FBtr0070439(api-miR-210_R+1,api-miR-3036),FBtr0070440(api-miR-210_R+1,api-miR-3036),FBtr0070507(api-miR-316,api-miR-210_R+1),FBtr0070638(api-miR-3036,api-miR-29),FBtr0071005(api-miR-263a,api-miR-316,api-miR-190_R-3,api-miR-3036),FBtr0071006(api-miR-315,api-miR-316,api-miR-137_L+1,api-mir-3037-p5,api-miR-252b_L-1,api-miR-190_R-3,api-miR-3036),FBtr0073152(api-miR-263a,api-miR-137_L+1,api-miR-929),F…
GO:0006917	induction of apoptosis	biological_process	26	FBtr0072982(api-miR-1_L-1),FBtr0072983(api-miR-1_L-1),FBtr0075119(api-miR-137_L+1,PC-3p-2743_844,api-miR-2a),FBtr0075120(api-miR-13a,api-miR-2a),FBtr0075130(api-miR-316,api-miR-252b_L-1,PC-3p-94006_17),FBtr0075133(api-miR-277,bmo-miR-10-3p_L-1,api-miR-315,api-miR-137_L+1,PC-3p-2743_844,api-miR-263b,api-miR-3041_R-1),FBtr0075408(api-miR-92b,api-miR-2765,api-miR-263b,api-miR-92a,api-mir-3040-p5,api…
GO:0035011	melanotic encapsulation of foreign target	biological_process	26	FBtr0071207(bmo-miR-10-3p_L-1,api-miR-252b_L-1,PC-3p-94006_17),FBtr0071209(bmo-miR-10-3p_L-1,api-miR-252b_L-1,PC-3p-94006_17),FBtr0072730(api-miR-3036),FBtr0074677(api-miR-263b),FBtr0074678(api-miR-277,api-miR-263b,PC-5p-113190_15,api-miR-3041_R-1),FBtr0075756(PC-3p-2743_844),FBtr0076458(api-miR-8),FBtr0077014(api-miR-263b,api-miR-3036),FBtr0078103(api-miR-315,api-miR-71_R-1),FBtr0078462(api-miR-…
GO:0042694	muscle cell fate specification	biological_process	26	FBtr0071653(api-miR-124_R-2),FBtr0071654(api-miR-124_R-2),FBtr0079821(bmo-miR-10-3p_L-1,api-miR-316),FBtr0079822(bmo-miR-10-3p_L-1,api-miR-316),FBtr0081646(api-miR-92b,api-miR-92a),FBtr0081647(bmo-miR-10-3p_L-1,api-miR-929),FBtr0081648(bmo-miR-10-3p_L-1,api-miR-929),FBtr0081649(bmo-miR-10-3p_L-1,api-miR-929),FBtr0081650(bmo-miR-10-3p_L-1,api-miR-929),FBtr0081651(bmo-miR-10-3p_L-1,api-miR-929),FBt…
GO:0008284	positive regulation of cell proliferation	biological_process	26	FBtr0070507(api-miR-316,api-miR-210_R+1),FBtr0071653(api-miR-124_R-2),FBtr0071654(api-miR-124_R-2),FBtr0074756(api-miR-210_R+1),FBtr0075197(api-miR-87a),FBtr0077082(api-mir-3037-p5,api-miR-190_R-3),FBtr0079432(api-miR-14,api-mir-316-p3),FBtr0082122(api-miR-29),FBtr0083548(PC-3p-2743_844,api-miR-124_R-2,api-miR-9a_R-2,api-miR-9b_R+1),FBtr0083549(PC-3p-2743_844,api-miR-124_R-2,api-miR-9a_R-2,api-mi…
GO:0040034	regulation of development, heterochronic	biological_process	26	FBtr0070261(PC-5p-113190_15),FBtr0070262(api-miR-317),FBtr0070263(PC-5p-113190_15),FBtr0070265(api-miR-263a,bmo-miR-10-3p_L-1,api-miR-92b,api-miR-13a,api-miR-92a,api-miR-190_R-3,api-miR-9a_R-2,api-miR-9b_R+1,PC-3p-94006_17,api-miR-2a,PC-5p-113190_15,PC-3p-3656_637),FBtr0070266(api-miR-317),FBtr0072449(api-miR-263a,api-miR-316),FBtr0075202(api-miR-3040,api-miR-3036),FBtr0075203(api-miR-3040,api-mi…
GO:0040008	regulation of growth	biological_process	26	FBtr0070507(api-miR-316,api-miR-210_R+1),FBtr0074118(PC-3p-2743_844),FBtr0074119(PC-3p-2743_844),FBtr0074121(PC-3p-2743_844),FBtr0074122(PC-3p-2743_844),FBtr0074140(api-miR-277),FBtr0074141(api-miR-277),FBtr0074142(api-miR-277),FBtr0074143(api-miR-277),FBtr0075700(api-miR-315,api-miR-3047),FBtr0076427(api-mir-3037-p5),FBtr0077478(api-miR-1_L-1),FBtr0078059(api-miR-278,api-miR-13a,api-miR-2a,PC-5p…
GO:0031290	retinal ganglion cell axon guidance	biological_process	26	FBtr0073454(api-miR-315),FBtr0074848(api-miR-100,api-miR-315),FBtr0075028(api-miR-3036),FBtr0075029(api-miR-3036),FBtr0079300(api-miR-8),FBtr0079301(api-miR-8),FBtr0081013(api-miR-277,api-miR-9a_R-2,api-miR-9b_R+1),FBtr0081014(api-miR-277,api-miR-9a_R-2,api-miR-9b_R+1),FBtr0081015(api-miR-277,api-miR-14,api-mir-3037-p5,api-miR-9a_R-2,api-miR-9b_R+1,api-miR-3016,api-miR-3036),FBtr0081016(api-miR-2…
GO:0016246	RNA interference	biological_process	26	FBtr0071117(api-miR-252b_L-1),FBtr0073596(api-miR-14),FBtr0073608(PC-5p-113190_15),FBtr0073609(PC-5p-113190_15),FBtr0073610(PC-5p-113190_15),FBtr0073611(PC-5p-113190_15),FBtr0073683(bmo-miR-10-3p_L-1,PC-5p-113190_15),FBtr0073684(bmo-miR-10-3p_L-1,PC-5p-113190_15),FBtr0074784(api-mir-14-p5),FBtr0080561(api-miR-210_R+1),FBtr0080562(api-miR-210_R+1),FBtr0080718(api-miR-2765,api-miR-252b_L-1,api-mir-…
GO:0016070	RNA metabolic process	biological_process	26	FBtr0073078(bmo-miR-10-3p_L-1,api-miR-1_L-1,api-miR-14,api-miR-263b,api-miR-3040),FBtr0073079(api-miR-3040),FBtr0076487(api-miR-71_R-1),FBtr0076488(api-miR-71_R-1),FBtr0076489(api-miR-71_R-1),FBtr0076490(api-miR-71_R-1),FBtr0076491(api-miR-71_R-1),FBtr0076492(api-miR-71_R-1),FBtr0076493(api-miR-71_R-1),FBtr0077410(api-miR-315),FBtr0078744(api-miR-3036),FBtr0079902(api-miR-277),FBtr0079903(api-miR…
GO:0008105	asymmetric protein localization	biological_process	25	FBtr0071219(api-miR-315,api-miR-316),FBtr0071220(api-miR-315,api-miR-316),FBtr0071317(api-mir-3037-p5,api-miR-7,api-miR-317),FBtr0071562(api-miR-315,api-miR-316,api-miR-263b,api-miR-3036),FBtr0073483(api-miR-263a,api-mir-2c-p3,api-miR-87a,api-miR-3047),FBtr0073491(api-miR-263a,api-mir-2c-p3,api-miR-87a,api-miR-3047),FBtr0073492(api-miR-263a,api-mir-2c-p3,api-miR-87a,api-miR-3047),FBtr0074388(api-…
GO:0006030	chitin metabolic process	biological_process	25	FBtr0074856(PC-5p-113190_15),FBtr0074954(api-miR-278),FBtr0074956(api-miR-278),FBtr0074957(api-miR-278),FBtr0075859(api-miR-315),FBtr0076527(api-miR-315,api-miR-190_R-3),FBtr0076582(api-miR-315),FBtr0076732(api-miR-315,PC-3p-2743_844),FBtr0077334(api-let-7,api-miR-1_L-1,api-miR-252b_L-1,api-miR-210_R+1),FBtr0077335(api-miR-92b,api-miR-92a),FBtr0077336(api-miR-92b,api-miR-92a),FBtr0078619(api-mir-…
GO:0001558	regulation of cell growth	biological_process	25	FBtr0070216(api-miR-92b,api-miR-92a,api-mir-2c-p3),FBtr0070217(api-miR-92b,api-miR-92a,api-mir-2c-p3),FBtr0070218(api-miR-92b,api-miR-92a,api-mir-2c-p3),FBtr0072464(api-miR-927),FBtr0072465(api-miR-927),FBtr0072466(api-mir-14-p5,api-miR-927),FBtr0072467(api-mir-14-p5,api-miR-927),FBtr0072470(api-mir-14-p5,api-miR-927),FBtr0072471(api-mir-14-p5,api-miR-927),FBtr0074754(api-miR-124_R-2,api-miR-3036…
GO:0045570	regulation of imaginal disc growth	biological_process	25	FBtr0075679(api-miR-315),FBtr0077771(api-miR-137_L+1),FBtr0077772(api-miR-137_L+1),FBtr0077773(api-miR-137_L+1),FBtr0077774(api-miR-137_L+1),FBtr0077775(api-miR-137_L+1),FBtr0079086(api-miR-277),FBtr0079087(api-miR-277),FBtr0079088(api-miR-277),FBtr0079089(api-miR-277),FBtr0081759(api-mir-2c-p3),FBtr0081760(api-miR-3041_R-1),FBtr0081761(api-miR-3041_R-1),FBtr0083347(api-miR-252b_L-1,api-miR-3036)…
GO:0050803	regulation of synapse structure and activity	biological_process	25	FBtr0074118(PC-3p-2743_844),FBtr0074119(PC-3p-2743_844),FBtr0074121(PC-3p-2743_844),FBtr0074122(PC-3p-2743_844),FBtr0077726(api-miR-92b,api-miR-92a,api-miR-9a_R-2,api-miR-9b_R+1,api-miR-3036),FBtr0077727(api-miR-92b,api-miR-92a,api-miR-9a_R-2,api-miR-9b_R+1,api-miR-3036),FBtr0077728(api-miR-277,api-miR-92b,api-miR-92a,api-miR-9a_R-2,api-miR-9b_R+1,api-miR-3036),FBtr0077793(api-miR-3036),FBtr00777…
GO:0030111	regulation of Wnt receptor signaling pathway	biological_process	25	FBtr0072559(api-miR-8),FBtr0073227(api-miR-929),FBtr0074577(api-mir-2c-p3),FBtr0079733(PC-3p-2743_844,api-miR-87a),FBtr0084552(api-miR-13a,api-miR-2a),FBtr0085351(api-miR-315,api-miR-3036),FBtr0086450(api-mir-14-p5,api-miR-210_R+1),FBtr0086457(api-mir-316-p3,api-miR-3036),FBtr0087641(api-miR-277,api-miR-137_L+1),FBtr0089156(api-miR-277,api-miR-315,api-miR-92b,api-miR-263b,api-miR-92a,PC-5p-113190…
GO:0030431	sleep	biological_process	25	FBtr0070260(api-miR-317,api-miR-210_R+1,api-miR-3041_R-1),FBtr0070764(api-miR-263b,api-miR-9a_R-2,api-miR-9b_R+1),FBtr0072271(api-miR-276,api-miR-3047),FBtr0072382(bmo-miR-10-3p_L-1,api-miR-929,PC-5p-113190_15),FBtr0073608(PC-5p-113190_15),FBtr0073609(PC-5p-113190_15),FBtr0073610(PC-5p-113190_15),FBtr0073611(PC-5p-113190_15),FBtr0074293(api-miR-315,api-mir-14-p5,api-miR-71_R-1,api-miR-9a_R-2,api-…
GO:0006814	sodium ion transport	biological_process	25	FBtr0073220(api-miR-3036,api-miR-3041_R-1),FBtr0074297(api-miR-92b,api-miR-92a,api-miR-3041_R-1),FBtr0075081(api-miR-277,PC-3p-2743_844,api-miR-124_R-2),FBtr0075082(api-miR-277,PC-3p-2743_844,api-miR-124_R-2),FBtr0075083(api-miR-277,PC-3p-2743_844,api-miR-124_R-2),FBtr0078859(api-mir-3037-p5,api-miR-7,api-miR-3036),FBtr0079381(api-mir-3037-p5),FBtr0079382(api-mir-3037-p5),FBtr0079383(api-mir-3037…
GO:0051276	chromosome organization	biological_process	24	FBtr0071236(api-miR-1_L-1),FBtr0071237(api-miR-1_L-1),FBtr0071238(api-miR-1_L-1),FBtr0076203(api-miR-10_L+1,api-miR-315,api-miR-3036,PC-5p-113190_15),FBtr0076237(api-miR-9a_R-2,api-miR-9b_R+1),FBtr0078336(api-miR-3050),FBtr0078568(api-miR-277,api-miR-315),FBtr0078569(api-miR-277,api-miR-315),FBtr0078570(api-miR-277,api-miR-315),FBtr0079097(api-miR-10_L+1,PC-3p-94006_17,bmo-miR-993a-5p_L-1R-3),FBt…
GO:0009953	dorsal/ventral pattern formation	biological_process	24	FBtr0070396(api-miR-317,api-miR-3036,PC-3p-3656_637),FBtr0071653(api-miR-124_R-2),FBtr0071654(api-miR-124_R-2),FBtr0075558(api-miR-92b,api-miR-92a),FBtr0079086(api-miR-277),FBtr0079087(api-miR-277),FBtr0079088(api-miR-277),FBtr0079089(api-miR-277),FBtr0081007(api-miR-252b_L-1,api-miR-9a_R-2,api-miR-9b_R+1),FBtr0085137(api-miR-3041_R-1),FBtr0085138(api-miR-3041_R-1),FBtr0085139(api-miR-3041_R-1),F…
GO:0001654	eye development	biological_process	24	FBtr0071653(api-miR-124_R-2),FBtr0071654(api-miR-124_R-2),FBtr0074135(api-miR-315),FBtr0074136(api-miR-315),FBtr0074137(api-miR-315),FBtr0075408(api-miR-92b,api-miR-2765,api-miR-263b,api-miR-92a,api-mir-3040-p5,api-mir-3053-p5),FBtr0075979(api-miR-9a_R-2,api-miR-9b_R+1),FBtr0076616(api-miR-2765,api-mir-3040-p5,api-miR-317,api-miR-210_R+1,api-miR-3016,api-miR-3036,PC-5p-113190_15,api-mir-3053-p5),…
GO:0042078	germ-line stem cell division	biological_process	24	FBtr0070484(api-miR-3041_R-1),FBtr0071546(api-miR-316),FBtr0074581(api-miR-13a,api-miR-2a),FBtr0077771(api-miR-137_L+1),FBtr0077772(api-miR-137_L+1),FBtr0077773(api-miR-137_L+1),FBtr0077774(api-miR-137_L+1),FBtr0077775(api-miR-137_L+1),FBtr0079086(api-miR-277),FBtr0079087(api-miR-277),FBtr0079088(api-miR-277),FBtr0079089(api-miR-277),FBtr0080347(api-miR-316,api-miR-263b),FBtr0081993(PC-3p-3656_63…
GO:0048803	imaginal disc-derived male genitalia morphogenesis	biological_process	24	FBtr0070507(api-miR-316,api-miR-210_R+1),FBtr0071105(api-miR-124_R-2),FBtr0071184(bmo-miR-10-3p_L-1),FBtr0072672(api-miR-315),FBtr0072673(api-miR-315),FBtr0072674(api-miR-315),FBtr0072675(api-miR-315),FBtr0075120(api-miR-13a,api-miR-2a),FBtr0077793(api-miR-3036),FBtr0077794(api-miR-3036),FBtr0077795(api-miR-3036),FBtr0077796(api-miR-3036),FBtr0077797(api-miR-3036),FBtr0077798(api-miR-3036),FBtr00…
GO:0035193	larval central nervous system remodeling	biological_process	24	FBtr0070261(PC-5p-113190_15),FBtr0070262(api-miR-317),FBtr0070263(PC-5p-113190_15),FBtr0070265(api-miR-263a,bmo-miR-10-3p_L-1,api-miR-92b,api-miR-13a,api-miR-92a,api-miR-190_R-3,api-miR-9a_R-2,api-miR-9b_R+1,PC-3p-94006_17,api-miR-2a,PC-5p-113190_15,PC-3p-3656_637),FBtr0070266(api-miR-317),FBtr0070641(api-miR-316),FBtr0075120(api-miR-13a,api-miR-2a),FBtr0075130(api-miR-316,api-miR-252b_L-1,PC-3p-…
GO:0016310	phosphorylation	biological_process	24	FBtr0071563(api-miR-927),FBtr0071900(api-miR-315),FBtr0072984(api-miR-263a,api-miR-137_L+1),FBtr0073497(api-miR-1_L-1),FBtr0073498(api-miR-1_L-1),FBtr0074211(api-miR-317),FBtr0074212(api-miR-317),FBtr0074214(api-miR-317),FBtr0083940(api-miR-315,api-miR-317),FBtr0083941(api-miR-315,api-miR-317),FBtr0084497(api-miR-277,api-miR-263a,api-miR-8,api-miR-315,api-miR-92b,api-miR-92a,api-miR-9a_R-2,api-mi…
GO:0030307	positive regulation of cell growth	biological_process	24	FBtr0072464(api-miR-927),FBtr0072465(api-miR-927),FBtr0072466(api-mir-14-p5,api-miR-927),FBtr0072467(api-mir-14-p5,api-miR-927),FBtr0072470(api-mir-14-p5,api-miR-927),FBtr0072471(api-mir-14-p5,api-miR-927),FBtr0074230(api-miR-1_L-1,api-miR-124_R-2,api-miR-7),FBtr0076487(api-miR-71_R-1),FBtr0076488(api-miR-71_R-1),FBtr0076489(api-miR-71_R-1),FBtr0076490(api-miR-71_R-1),FBtr0076491(api-miR-71_R-1),…
GO:0045727	positive regulation of translation	biological_process	24	FBtr0070643(PC-3p-2743_844,PC-5p-113190_15,bmo-miR-993a-5p_L-1R-3),FBtr0079346(api-miR-3036),FBtr0079348(PC-3p-3656_637),FBtr0081954(api-miR-315,PC-3p-2743_844,api-miR-13a,api-miR-2a,api-miR-3047),FBtr0081956(api-miR-315,PC-3p-2743_844,api-miR-13a,api-miR-2a,api-miR-3047),FBtr0081993(PC-3p-3656_637),FBtr0083940(api-miR-315,api-miR-317),FBtr0083941(api-miR-315,api-miR-317),FBtr0084384(api-miR-210_…
GO:0031935	regulation of chromatin silencing	biological_process	24	FBtr0078582(api-miR-315,api-mir-3037-p5,api-miR-3036,PC-5p-113190_15,PC-3p-3656_637),FBtr0080161(api-miR-7,api-miR-929),FBtr0080260(api-miR-92b,api-mir-14-p5,api-miR-92a,api-mir-2c-p3,PC-3p-3656_637),FBtr0080261(api-miR-92b,api-mir-14-p5,api-miR-92a,api-mir-2c-p3,PC-3p-3656_637),FBtr0080262(api-miR-92b,api-mir-14-p5,api-miR-92a,api-mir-2c-p3,PC-3p-3656_637),FBtr0080263(api-miR-92b,api-mir-14-p5,a…
GO:0032313	regulation of Rab GTPase activity	biological_process	24	FBtr0073547(api-miR-8,api-miR-315,api-miR-92b,api-miR-92a,api-miR-317,api-miR-3036),FBtr0077956(api-miR-3041_R-1),FBtr0078404(api-miR-92b,api-miR-92a),FBtr0080043(api-miR-137_L+1,api-miR-92a,api-miR-9a_R-2,api-miR-9b_R+1),FBtr0081440(api-miR-315,api-miR-929,api-miR-3036),FBtr0081441(api-miR-315,api-miR-929,api-miR-3036),FBtr0081442(api-miR-315,api-miR-929,api-miR-3036),FBtr0081443(api-miR-315,api…
GO:0035158	regulation of tube diameter, open tracheal system	biological_process	24	FBtr0073470(api-miR-1_L-1),FBtr0077771(api-miR-137_L+1),FBtr0077772(api-miR-137_L+1),FBtr0077773(api-miR-137_L+1),FBtr0077774(api-miR-137_L+1),FBtr0077775(api-miR-137_L+1),FBtr0078798(api-miR-263b),FBtr0078800(api-miR-263b),FBtr0079381(api-mir-3037-p5),FBtr0079382(api-mir-3037-p5),FBtr0079383(api-mir-3037-p5),FBtr0085793(api-miR-277),FBtr0085794(api-miR-277),FBtr0089509(api-miR-277,api-miR-2765,a…
GO:0007519	skeletal muscle tissue development	biological_process	24	FBtr0070507(api-miR-316,api-miR-210_R+1),FBtr0072848(api-miR-3036),FBtr0074520(api-miR-137_L+1),FBtr0074521(api-miR-137_L+1),FBtr0074522(api-miR-137_L+1),FBtr0074523(api-miR-137_L+1),FBtr0074524(api-miR-137_L+1),FBtr0074525(api-miR-137_L+1),FBtr0074526(api-miR-137_L+1),FBtr0079036(api-miR-263a),FBtr0079782(api-miR-277),FBtr0080509(api-miR-277,api-miR-315),FBtr0080510(api-miR-277,api-miR-315),FBtr…
GO:0016081	synaptic vesicle docking involved in exocytosis	biological_process	24	FBtr0073293(api-miR-92b,api-miR-92a,api-miR-3041_R-1),FBtr0074451(api-miR-14,PC-5p-113190_15),FBtr0075231(api-miR-92b,api-miR-92a),FBtr0075365(api-miR-252b_L-1),FBtr0075998(api-miR-277,api-miR-137_L+1),FBtr0075999(api-miR-277,api-miR-137_L+1),FBtr0078351(api-miR-316,api-miR-252b_L-1,api-miR-3041_R-1),FBtr0078352(api-miR-316,api-miR-252b_L-1,api-miR-3041_R-1),FBtr0078677(api-miR-3036,api-miR-927),…
GO:0043052	thermotaxis	biological_process	24	FBtr0070651(api-miR-263b,api-miR-92a,api-miR-9a_R-2,api-miR-929,api-miR-9b_R+1,api-miR-3036),FBtr0072417(api-miR-3041_R-1),FBtr0074832(api-miR-316,api-miR-3050,api-miR-9a_R-2,api-miR-9b_R+1),FBtr0074833(api-miR-3050,api-miR-9a_R-2,api-miR-9b_R+1),FBtr0076688(api-miR-92b,PC-3p-2743_844,api-miR-92a),FBtr0076956(api-mir-3037-p5),FBtr0076957(api-mir-3037-p5),FBtr0079464(api-miR-1_L-1,api-miR-3047),FB…
GO:0006366	transcription from RNA polymerase II promoter	biological_process	24	FBtr0070756(PC-5p-113190_15),FBtr0071576(api-miR-13a,api-miR-3040,api-miR-2a),FBtr0071577(api-miR-13a,api-miR-3040,api-miR-2a),FBtr0071903(api-miR-315),FBtr0073542(api-miR-3041_R-1),FBtr0074463(api-miR-277,api-miR-9b_R+1),FBtr0075558(api-miR-92b,api-miR-92a),FBtr0077985(api-miR-9a_R-2,api-miR-9b_R+1,api-miR-3016,api-mir-3053-p5),FBtr0078328(api-miR-210_R+1,api-miR-3016,api-miR-3036),FBtr0078329(a…
GO:0001708	cell fate specification	biological_process	23	FBtr0070507(api-miR-316,api-miR-210_R+1),FBtr0072272(api-miR-9b_R+1),FBtr0075620(api-miR-184b_R-2,api-miR-184a_R-2,api-miR-7,api-miR-3041_R-1),FBtr0075621(api-miR-7,api-miR-3041_R-1),FBtr0075673(api-miR-14,api-miR-13a,api-miR-7,api-miR-2a),FBtr0077771(api-miR-137_L+1),FBtr0077772(api-miR-137_L+1),FBtr0077773(api-miR-137_L+1),FBtr0077774(api-miR-137_L+1),FBtr0077775(api-miR-137_L+1),FBtr0078267(ap…
GO:0006338	chromatin remodeling	biological_process	23	FBtr0072521(api-miR-277),FBtr0072522(api-miR-277),FBtr0072523(api-miR-1_L-1,PC-3p-2743_844),FBtr0073027(api-miR-2765,api-mir-3040-p5,api-miR-3036,api-mir-3053-p5),FBtr0073028(api-miR-2765,api-mir-3040-p5,api-miR-3036,api-mir-3053-p5),FBtr0074544(api-miR-252b_L-1),FBtr0074800(api-miR-8,api-miR-317),FBtr0074801(api-miR-8,api-miR-317),FBtr0082181(api-miR-92b),FBtr0087841(api-miR-317),FBtr0087842(api…
GO:0008544	epidermis development	biological_process	23	FBtr0074286(api-miR-1_L-1),FBtr0075441(api-miR-92a),FBtr0078283(api-miR-277),FBtr0079432(api-miR-14,api-mir-316-p3),FBtr0081397(api-miR-929,api-miR-3041_R-1),FBtr0081398(api-miR-929,api-miR-3041_R-1),FBtr0081792(api-miR-252b_L-1),FBtr0084092(api-miR-263b),FBtr0086008(api-miR-315,api-mir-14-p5,api-miR-92a,api-miR-3036),FBtr0086009(api-mir-14-p5),FBtr0086010(api-miR-315,api-mir-14-p5,api-miR-92a,ap…
GO:0006096	glycolysis	biological_process	23	FBtr0071361(api-mir-14-p5),FBtr0071362(api-mir-14-p5),FBtr0077008(PC-3p-3656_637),FBtr0077722(api-miR-8),FBtr0077905(api-mir-3037-p5,api-mir-316-p3,api-miR-210_R+1),FBtr0077906(api-mir-3037-p5,api-mir-316-p3,api-miR-210_R+1),FBtr0077907(api-mir-3037-p5,api-mir-316-p3,api-miR-210_R+1),FBtr0077908(api-mir-3037-p5,api-mir-316-p3,api-miR-210_R+1),FBtr0077909(api-mir-3037-p5,api-mir-316-p3,api-miR-210…
GO:0007560	imaginal disc morphogenesis	biological_process	23	FBtr0071207(bmo-miR-10-3p_L-1,api-miR-252b_L-1,PC-3p-94006_17),FBtr0071209(bmo-miR-10-3p_L-1,api-miR-252b_L-1,PC-3p-94006_17),FBtr0073659(api-miR-10_L+1,api-miR-263a,api-miR-316,api-miR-210_R+1,bmo-miR-993a-5p_L-1R-3),FBtr0073660(api-miR-10_L+1,api-miR-263a,api-miR-316,api-miR-210_R+1,api-miR-87a,bmo-miR-993a-5p_L-1R-3),FBtr0073661(api-miR-10_L+1,api-miR-263a,api-miR-316,api-miR-210_R+1,api-miR-8…
GO:0000165	MAPK cascade	biological_process	23	FBtr0073747(api-miR-315,api-miR-92b,api-miR-92a),FBtr0073748(api-let-7,api-miR-2765,api-mir-3040-p5,api-mir-3053-p5),FBtr0075197(api-miR-87a),FBtr0077850(api-miR-137_L+1,api-mir-3037-p5,api-miR-263b,api-miR-3036),FBtr0077851(api-miR-137_L+1,api-mir-3037-p5,api-miR-263b,api-miR-3036),FBtr0079249(PC-5p-113190_15),FBtr0084580(PC-3p-2743_844),FBtr0084581(PC-3p-2743_844),FBtr0088410(PC-3p-94006_17),FB…
GO:0048747	muscle fiber development	biological_process	23	FBtr0070261(PC-5p-113190_15),FBtr0070262(api-miR-317),FBtr0070263(PC-5p-113190_15),FBtr0070265(api-miR-263a,bmo-miR-10-3p_L-1,api-miR-92b,api-miR-13a,api-miR-92a,api-miR-190_R-3,api-miR-9a_R-2,api-miR-9b_R+1,PC-3p-94006_17,api-miR-2a,PC-5p-113190_15,PC-3p-3656_637),FBtr0070266(api-miR-317),FBtr0072730(api-miR-3036),FBtr0073145(api-miR-9a_R-2,api-miR-9b_R+1),FBtr0077850(api-miR-137_L+1,api-mir-303…
GO:0007218	neuropeptide signaling pathway	biological_process	23	FBtr0073213(api-miR-210_R+1),FBtr0074802(api-miR-315,api-miR-137_L+1,api-miR-87a,PC-5p-113190_15),FBtr0075241(api-miR-8,api-miR-929),FBtr0075369(api-miR-1_L-1,api-miR-137_L+1),FBtr0079699(api-miR-9a_R-2,api-miR-9b_R+1),FBtr0079700(api-miR-9a_R-2,api-miR-9b_R+1),FBtr0081327(PC-5p-113190_15),FBtr0082080(api-let-7),FBtr0082488(api-miR-276),FBtr0082762(api-miR-929,PC-5p-113190_15),FBtr0083444(api-miR…
GO:0050770	regulation of axonogenesis	biological_process	23	FBtr0070239(api-miR-3036),FBtr0070241(api-miR-3036),FBtr0072644(api-miR-315,api-miR-210_R+1,api-miR-87a,PC-3p-3656_637,api-miR-927,api-miR-3041_R-1),FBtr0072645(api-miR-315,api-miR-210_R+1,api-miR-87a,PC-3p-3656_637,api-miR-927,api-miR-3041_R-1),FBtr0072646(api-miR-315,api-miR-210_R+1,api-miR-87a,PC-3p-3656_637,api-miR-927,api-miR-3041_R-1),FBtr0072647(api-miR-315,api-miR-210_R+1,api-miR-87a,PC-3…
GO:0046928	regulation of neurotransmitter secretion	biological_process	23	FBtr0074545(api-mir-14-p5),FBtr0078897(api-miR-315,api-miR-3016),FBtr0078898(api-miR-315,api-miR-3016),FBtr0078899(api-miR-315,api-miR-3016),FBtr0078900(api-miR-315,api-miR-3016),FBtr0078901(api-miR-315,api-miR-3016),FBtr0078902(api-miR-276,api-miR-8,api-miR-315,api-miR-263b,api-miR-210_R+1,PC-3p-3656_637),FBtr0081578(api-miR-315,api-miR-3016,api-miR-3036),FBtr0084161(api-mir-2c-p3),FBtr0084162(a…
GO:0031427	response to methotrexate	biological_process	23	FBtr0071777(api-miR-124_R-2),FBtr0076497(api-miR-8,api-miR-315),FBtr0077012(api-miR-3036),FBtr0082638(api-miR-263a,api-miR-8),FBtr0084589(api-miR-8),FBtr0090013(api-let-7,api-miR-252b_L-1,PC-3p-94006_17,api-miR-3041_R-1),FBtr0090014(api-let-7,api-miR-252b_L-1,PC-3p-94006_17,api-miR-3041_R-1),FBtr0090015(api-let-7,api-miR-252b_L-1,PC-3p-94006_17,api-miR-3041_R-1),FBtr0090016(api-let-7,api-miR-252b…
GO:0006464	cellular protein modification process	biological_process	22	FBtr0070933(api-miR-317),FBtr0071745(api-miR-263b,api-miR-9a_R-2,api-miR-9b_R+1),FBtr0072262(api-miR-190_R-3),FBtr0072670(api-miR-3016,api-miR-3041_R-1),FBtr0072671(api-miR-3016,api-miR-3041_R-1),FBtr0073106(api-mir-14-p5),FBtr0073107(api-mir-14-p5),FBtr0076520(api-miR-13a,api-miR-2a),FBtr0077501(PC-5p-113190_15),FBtr0077502(PC-5p-113190_15),FBtr0077822(bmo-miR-10-3p_L-1,api-miR-137_L+1,api-miR-3…
GO:0001752	compound eye photoreceptor fate commitment	biological_process	22	FBtr0070261(PC-5p-113190_15),FBtr0070262(api-miR-317),FBtr0070263(PC-5p-113190_15),FBtr0070265(api-miR-263a,bmo-miR-10-3p_L-1,api-miR-92b,api-miR-13a,api-miR-92a,api-miR-190_R-3,api-miR-9a_R-2,api-miR-9b_R+1,PC-3p-94006_17,api-miR-2a,PC-5p-113190_15,PC-3p-3656_637),FBtr0070266(api-miR-317),FBtr0071653(api-miR-124_R-2),FBtr0071654(api-miR-124_R-2),FBtr0072681(api-miR-190_R-3),FBtr0072867(api-miR-2…
GO:0007369	gastrulation	biological_process	22	FBtr0071653(api-miR-124_R-2),FBtr0071654(api-miR-124_R-2),FBtr0074784(api-mir-14-p5),FBtr0077342(api-miR-252b_L-1,api-miR-9a_R-2,api-miR-9b_R+1),FBtr0078951(api-let-7),FBtr0080237(api-mir-3037-p5,api-miR-124_R-2),FBtr0080739(api-miR-29,api-miR-927),FBtr0081007(api-miR-252b_L-1,api-miR-9a_R-2,api-miR-9b_R+1),FBtr0082122(api-miR-29),FBtr0082958(api-miR-124_R-2,api-miR-190_R-3),FBtr0082959(api-miR-1…
GO:0007447	imaginal disc pattern formation	biological_process	22	FBtr0070507(api-miR-316,api-miR-210_R+1),FBtr0071653(api-miR-124_R-2),FBtr0071654(api-miR-124_R-2),FBtr0077771(api-miR-137_L+1),FBtr0077772(api-miR-137_L+1),FBtr0077773(api-miR-137_L+1),FBtr0077774(api-miR-137_L+1),FBtr0077775(api-miR-137_L+1),FBtr0079432(api-miR-14,api-mir-316-p3),FBtr0082187(api-miR-210_R+1),FBtr0082190(api-miR-210_R+1),FBtr0084552(api-miR-13a,api-miR-2a),FBtr0085351(api-miR-31…
GO:0007140	male meiosis	biological_process	22	FBtr0070448(api-miR-316),FBtr0072232(api-miR-315,api-miR-124_R-2),FBtr0074283(api-miR-927),FBtr0074839(api-miR-277),FBtr0077269(api-miR-276,api-miR-124_R-2),FBtr0077420(api-miR-92b),FBtr0079010(api-miR-3036),FBtr0079847(api-miR-317),FBtr0080132(api-miR-8),FBtr0080855(api-mir-3037-p5,api-miR-3050,api-miR-9a_R-2,api-miR-317,api-miR-210_R+1,api-miR-9b_R+1),FBtr0081681(api-miR-1_L-1),FBtr0084869(api-…
GO:0048047	mating behavior, sex discrimination	biological_process	22	FBtr0075062(api-miR-92b,api-miR-124_R-2,api-miR-92a),FBtr0079145(api-miR-315),FBtr0082626(api-miR-315,api-miR-316),FBtr0082627(api-miR-315,api-miR-316),FBtr0082628(api-miR-315,api-miR-316),FBtr0082629(api-miR-315,api-miR-316),FBtr0082630(api-miR-315,api-miR-316),FBtr0083640(api-miR-315,api-miR-92b,api-miR-124_R-2,api-miR-263b,api-miR-92a,api-miR-929,api-miR-29),FBtr0083641(api-miR-277,api-miR-137…
GO:0043065	positive regulation of apoptotic process	biological_process	22	FBtr0075133(api-miR-277,bmo-miR-10-3p_L-1,api-miR-315,api-miR-137_L+1,PC-3p-2743_844,api-miR-263b,api-miR-3041_R-1),FBtr0077429(api-miR-9a_R-2,api-miR-9b_R+1,api-miR-3036),FBtr0082808(api-mir-2c-p3),FBtr0082809(api-mir-2c-p3),FBtr0082810(api-mir-2c-p3),FBtr0082811(api-mir-2c-p3),FBtr0082812(api-mir-2c-p3),FBtr0082813(api-mir-2c-p3),FBtr0082814(api-mir-2c-p3),FBtr0082815(api-mir-2c-p3),FBtr0086008…
GO:0045793	positive regulation of cell size	biological_process	22	FBtr0070837(PC-3p-2743_844),FBtr0070838(PC-3p-2743_844),FBtr0070839(PC-3p-2743_844),FBtr0072464(api-miR-927),FBtr0072465(api-miR-927),FBtr0072466(api-mir-14-p5,api-miR-927),FBtr0072467(api-mir-14-p5,api-miR-927),FBtr0072470(api-mir-14-p5,api-miR-927),FBtr0072471(api-mir-14-p5,api-miR-927),FBtr0073035(api-miR-277),FBtr0075562(bmo-miR-10-3p_L-1,api-mir-3037-p5),FBtr0077114(api-miR-315,api-miR-316),…
GO:0007458	progression of morphogenetic furrow involved in compound eye morphogenesis	biological_process	22	FBtr0070261(PC-5p-113190_15),FBtr0070262(api-miR-317),FBtr0070263(PC-5p-113190_15),FBtr0070265(api-miR-263a,bmo-miR-10-3p_L-1,api-miR-92b,api-miR-13a,api-miR-92a,api-miR-190_R-3,api-miR-9a_R-2,api-miR-9b_R+1,PC-3p-94006_17,api-miR-2a,PC-5p-113190_15,PC-3p-3656_637),FBtr0070266(api-miR-317),FBtr0070362(PC-3p-3656_637),FBtr0070363(PC-3p-3656_637),FBtr0071653(api-miR-124_R-2),FBtr0071654(api-miR-124…
GO:0046777	protein autophosphorylation	biological_process	22	FBtr0071184(bmo-miR-10-3p_L-1),FBtr0075945(PC-3p-94006_17),FBtr0088601(api-miR-3036,api-miR-927),FBtr0088603(api-miR-3036,api-miR-927),FBtr0088604(api-miR-3036,api-miR-927),FBtr0088605(api-miR-3036,api-miR-927),FBtr0088938(api-miR-92b,api-miR-92a,api-miR-927),FBtr0112838(api-miR-92b,api-miR-92a,api-miR-927),FBtr0112897(api-miR-3036),FBtr0299583(api-miR-137_L+1),FBtr0299742(api-miR-3036),FBtr02997…
GO:0016567	protein ubiquitination	biological_process	22	FBtr0071188(api-miR-277,api-miR-7),FBtr0073004(api-miR-1_L-1,PC-3p-94006_17),FBtr0073855(api-miR-315,api-miR-929),FBtr0074415(api-miR-252b_L-1),FBtr0075120(api-miR-13a,api-miR-2a),FBtr0075130(api-miR-316,api-miR-252b_L-1,PC-3p-94006_17),FBtr0075133(api-miR-277,bmo-miR-10-3p_L-1,api-miR-315,api-miR-137_L+1,PC-3p-2743_844,api-miR-263b,api-miR-3041_R-1),FBtr0075332(api-miR-316,api-miR-3047),FBtr0075…
GO:0016082	synaptic vesicle priming	biological_process	22	FBtr0070616(api-miR-277,api-miR-315,api-miR-3050,api-miR-87a,api-miR-3036),FBtr0070617(api-miR-277,api-miR-315,api-miR-3050,api-miR-87a,api-miR-3036),FBtr0070618(api-miR-277,api-miR-315,api-miR-3050,api-miR-87a,api-miR-3036),FBtr0070619(api-miR-277,api-miR-315,api-miR-3050,api-miR-87a,api-miR-3036),FBtr0073754(api-miR-315,api-miR-9a_R-2,api-miR-9b_R+1,api-miR-3036),FBtr0074840(api-miR-3050,api-mi…
GO:0035186	syncytial blastoderm mitotic cell cycle	biological_process	22	FBtr0071911(api-mir-14-p5,api-miR-2765,api-mir-3040-p5,PC-3p-94006_17,api-mir-3053-p5),FBtr0071913(api-mir-14-p5,api-miR-2765,api-mir-3040-p5,PC-3p-94006_17,api-mir-3053-p5),FBtr0071914(api-mir-14-p5,api-miR-2765,api-mir-3040-p5,PC-3p-94006_17,api-mir-3053-p5),FBtr0075703(api-miR-927),FBtr0075705(api-miR-927),FBtr0075706(api-miR-10_L+1,api-miR-317,api-miR-927),FBtr0075707(api-miR-10_L+1,api-miR-8…
GO:0007475	apposition of dorsal and ventral imaginal disc-derived wing surfaces	biological_process	21	FBtr0071105(api-miR-124_R-2),FBtr0072271(api-miR-276,api-miR-3047),FBtr0072312(api-miR-927),FBtr0073595(api-miR-277,api-miR-184b_R-2,api-miR-184a_R-2,bmo-miR-993a-5p_L-1R-3),FBtr0073731(api-miR-263a),FBtr0073732(api-miR-263a,api-miR-29,api-miR-927),FBtr0074793(api-miR-124_R-2),FBtr0078305(api-miR-124_R-2,api-miR-252b_L-1),FBtr0080511(api-miR-124_R-2,api-miR-317),FBtr0081844(api-miR-124_R-2,api-mi…
GO:0015991	ATP hydrolysis coupled proton transport	biological_process	21	FBtr0071883(api-miR-92a),FBtr0075446(api-miR-277),FBtr0078369(api-miR-317),FBtr0078585(api-miR-210_R+1),FBtr0078700(api-miR-2765,api-miR-252b_L-1,api-mir-3040-p5,api-miR-3016,PC-3p-94006_17),FBtr0078701(api-miR-2765,api-miR-252b_L-1,api-mir-3040-p5,api-miR-3016,PC-3p-94006_17),FBtr0080429(api-miR-9a_R-2,api-miR-317,api-miR-9b_R+1,api-miR-3036),FBtr0080940(api-miR-317),FBtr0080941(api-miR-317),FBt…
GO:0016332	establishment or maintenance of polarity of embryonic epithelium	biological_process	21	FBtr0073483(api-miR-263a,api-mir-2c-p3,api-miR-87a,api-miR-3047),FBtr0073491(api-miR-263a,api-mir-2c-p3,api-miR-87a,api-miR-3047),FBtr0073492(api-miR-263a,api-mir-2c-p3,api-miR-87a,api-miR-3047),FBtr0074388(api-miR-252b_L-1,api-miR-3041_R-1),FBtr0074455(api-miR-316,api-miR-137_L+1,api-miR-929),FBtr0078166(api-miR-92b,api-miR-252b_L-1,api-miR-92a,api-miR-71_R-1),FBtr0078167(api-miR-92b,api-miR-252…
GO:0035099	hemocyte migration	biological_process	21	FBtr0071105(api-miR-124_R-2),FBtr0072730(api-miR-3036),FBtr0072867(api-miR-252b_L-1),FBtr0079249(PC-5p-113190_15),FBtr0079423(api-miR-8),FBtr0079625(api-miR-252b_L-1,api-miR-3041_R-1),FBtr0079626(api-miR-252b_L-1,api-miR-3041_R-1),FBtr0079628(api-miR-252b_L-1,api-miR-3041_R-1),FBtr0079629(api-miR-252b_L-1,api-miR-3041_R-1),FBtr0082122(api-miR-29),FBtr0084533(api-miR-276),FBtr0085191(api-mir-316-p…
GO:0046529	imaginal disc fusion, thorax closure	biological_process	21	FBtr0071049(api-miR-184b_R-2,api-miR-184a_R-2,api-miR-13a,api-miR-124_R-2,api-miR-87a,api-miR-2a),FBtr0071184(bmo-miR-10-3p_L-1),FBtr0072956(PC-3p-94006_17,api-miR-87a,api-miR-3036),FBtr0072957(PC-3p-94006_17,api-miR-87a,api-miR-3036),FBtr0072958(PC-3p-94006_17,api-miR-87a,api-miR-3036),FBtr0072959(PC-3p-94006_17,api-miR-87a),FBtr0073747(api-miR-315,api-miR-92b,api-miR-92a),FBtr0073748(api-let-7,…
GO:0050774	negative regulation of dendrite morphogenesis	biological_process	21	FBtr0081013(api-miR-277,api-miR-9a_R-2,api-miR-9b_R+1),FBtr0081014(api-miR-277,api-miR-9a_R-2,api-miR-9b_R+1),FBtr0081015(api-miR-277,api-miR-14,api-mir-3037-p5,api-miR-9a_R-2,api-miR-9b_R+1,api-miR-3016,api-miR-3036),FBtr0081016(api-miR-277,api-miR-14,api-mir-3037-p5,api-miR-9a_R-2,api-miR-9b_R+1,api-miR-3016,api-miR-3036),FBtr0081017(api-miR-277,api-miR-9a_R-2,api-miR-9b_R+1),FBtr0081018(api-mi…
GO:0042059	negative regulation of epidermal growth factor receptor signaling pathway	biological_process	21	FBtr0072532(api-miR-137_L+1),FBtr0073145(api-miR-9a_R-2,api-miR-9b_R+1),FBtr0074230(api-miR-1_L-1,api-miR-124_R-2,api-miR-7),FBtr0074707(api-miR-263b),FBtr0074708(api-miR-263b),FBtr0075408(api-miR-92b,api-miR-2765,api-miR-263b,api-miR-92a,api-mir-3040-p5,api-mir-3053-p5),FBtr0075862(api-miR-8,api-miR-9a_R-2,api-miR-9b_R+1),FBtr0076614(api-mir-14-p5),FBtr0076615(api-miR-316),FBtr0076616(api-miR-27…
GO:0014019	neuroblast development	biological_process	21	FBtr0076247(api-miR-316,api-miR-14),FBtr0078725(api-miR-13a,api-miR-263b,api-miR-2a),FBtr0079093(api-miR-276,api-miR-8),FBtr0079432(api-miR-14,api-mir-316-p3),FBtr0080392(api-miR-276),FBtr0080393(api-miR-276),FBtr0081646(api-miR-92b,api-miR-92a),FBtr0081647(bmo-miR-10-3p_L-1,api-miR-929),FBtr0081648(bmo-miR-10-3p_L-1,api-miR-929),FBtr0081649(bmo-miR-10-3p_L-1,api-miR-929),FBtr0081650(bmo-miR-10-3…
GO:0007297	ovarian follicle cell migration	biological_process	21	FBtr0070507(api-miR-316,api-miR-210_R+1),FBtr0071546(api-miR-316),FBtr0072398(api-miR-3036),FBtr0077120(api-miR-277),FBtr0080803(api-miR-263b),FBtr0080804(api-miR-263b),FBtr0080805(api-miR-263b),FBtr0081042(api-miR-315,PC-3p-2743_844,api-miR-929),FBtr0081043(api-miR-277,api-miR-137_L+1,PC-3p-2743_844,api-miR-929),FBtr0083752(api-miR-1_L-1,api-miR-3016,api-miR-3041_R-1),FBtr0084636(api-miR-8),FBtr…
GO:0061320	pericardial nephrocyte differentiation	biological_process	21	FBtr0077771(api-miR-137_L+1),FBtr0077772(api-miR-137_L+1),FBtr0077773(api-miR-137_L+1),FBtr0077774(api-miR-137_L+1),FBtr0077775(api-miR-137_L+1),FBtr0079432(api-miR-14,api-mir-316-p3),FBtr0079821(bmo-miR-10-3p_L-1,api-miR-316),FBtr0079822(bmo-miR-10-3p_L-1,api-miR-316),FBtr0080509(api-miR-277,api-miR-315),FBtr0080510(api-miR-277,api-miR-315),FBtr0083220(api-miR-316,api-miR-13a,api-miR-2a,PC-3p-36…
GO:0051533	positive regulation of NFAT protein import into nucleus	biological_process	21	FBtr0070764(api-miR-263b,api-miR-9a_R-2,api-miR-9b_R+1),FBtr0071519(api-miR-315),FBtr0073227(api-miR-929),FBtr0074159(api-miR-252b_L-1),FBtr0074293(api-miR-315,api-mir-14-p5,api-miR-71_R-1,api-miR-9a_R-2,api-miR-9b_R+1,api-miR-3036),FBtr0079499(api-miR-7),FBtr0080930(api-miR-1_L-1),FBtr0081392(bmo-miR-10-3p_L-1),FBtr0082106(api-miR-92b,api-miR-3036),FBtr0082107(api-miR-92b,api-miR-3036),FBtr00821…
GO:0030162	regulation of proteolysis	biological_process	21	FBtr0073245(api-mir-2c-p3),FBtr0073246(api-mir-2c-p3),FBtr0073247(api-mir-2c-p3),FBtr0073735(bmo-miR-10-3p_L-1,api-miR-3016),FBtr0073736(api-miR-315),FBtr0074602(api-miR-8),FBtr0075120(api-miR-13a,api-miR-2a),FBtr0075130(api-miR-316,api-miR-252b_L-1,PC-3p-94006_17),FBtr0075133(api-miR-277,bmo-miR-10-3p_L-1,api-miR-315,api-miR-137_L+1,PC-3p-2743_844,api-miR-263b,api-miR-3041_R-1),FBtr0083847(api-m…
GO:0007622	rhythmic behavior	biological_process	21	FBtr0070477(api-miR-276,api-miR-3050),FBtr0073558(api-miR-315,api-miR-137_L+1,api-miR-929),FBtr0073562(api-miR-277),FBtr0073612(api-miR-210_R+1),FBtr0076785(api-miR-3050),FBtr0079070(PC-3p-2743_844,api-miR-3050),FBtr0079071(PC-3p-2743_844,api-miR-3050),FBtr0079821(bmo-miR-10-3p_L-1,api-miR-316),FBtr0079822(bmo-miR-10-3p_L-1,api-miR-316),FBtr0079851(api-miR-252b_L-1,api-miR-92a,api-miR-3036,api-mi…
GO:0048100	wing disc anterior/posterior pattern formation	biological_process	21	FBtr0077771(api-miR-137_L+1),FBtr0077772(api-miR-137_L+1),FBtr0077773(api-miR-137_L+1),FBtr0077774(api-miR-137_L+1),FBtr0077775(api-miR-137_L+1),FBtr0078129(api-miR-277,api-miR-124_R-2,api-miR-9b_R+1),FBtr0079086(api-miR-277),FBtr0079087(api-miR-277),FBtr0079088(api-miR-277),FBtr0079089(api-miR-277),FBtr0085488(api-miR-277),FBtr0088068(api-miR-3041_R-1),FBtr0088069(api-miR-3041_R-1),FBtr0088095(a…
GO:0031532	actin cytoskeleton reorganization	biological_process	20	FBtr0070964(api-miR-277,api-miR-87a),FBtr0070965(api-miR-277,api-miR-87a),FBtr0070966(api-miR-277,api-miR-87a),FBtr0070967(api-miR-277,api-miR-87a),FBtr0070968(api-miR-277,api-miR-87a),FBtr0074677(api-miR-263b),FBtr0074678(api-miR-277,api-miR-263b,PC-5p-113190_15,api-miR-3041_R-1),FBtr0084010(api-miR-315),FBtr0084011(api-miR-315),FBtr0087256(api-miR-1_L-1,api-miR-9b_R+1,api-miR-87a),FBtr0087257(a…
GO:0008306	associative learning	biological_process	20	FBtr0070519(api-miR-316,api-miR-9a_R-2,api-miR-9b_R+1,api-miR-3036,api-miR-3047,api-miR-927),FBtr0074211(api-miR-317),FBtr0074212(api-miR-317),FBtr0074214(api-miR-317),FBtr0078763(api-miR-9a_R-2,api-miR-9b_R+1,api-miR-3047),FBtr0081194(PC-3p-94006_17,PC-3p-3656_637),FBtr0083204(api-miR-277,api-miR-3036),FBtr0083205(api-miR-277,api-miR-316,api-miR-7,api-miR-3036),FBtr0083206(api-miR-277,api-miR-30…
GO:0008219	cell death	biological_process	20	FBtr0070261(PC-5p-113190_15),FBtr0070262(api-miR-317),FBtr0070263(PC-5p-113190_15),FBtr0070265(api-miR-263a,bmo-miR-10-3p_L-1,api-miR-92b,api-miR-13a,api-miR-92a,api-miR-190_R-3,api-miR-9a_R-2,api-miR-9b_R+1,PC-3p-94006_17,api-miR-2a,PC-5p-113190_15,PC-3p-3656_637),FBtr0070266(api-miR-317),FBtr0071188(api-miR-277,api-miR-7),FBtr0075119(api-miR-137_L+1,PC-3p-2743_844,api-miR-2a),FBtr0075120(api-mi…
GO:0030154	cell differentiation	biological_process	20	FBtr0071320(api-miR-278),FBtr0072271(api-miR-276,api-miR-3047),FBtr0073731(api-miR-263a),FBtr0073732(api-miR-263a,api-miR-29,api-miR-927),FBtr0078166(api-miR-92b,api-miR-252b_L-1,api-miR-92a,api-miR-71_R-1),FBtr0078167(api-miR-92b,api-miR-252b_L-1,api-miR-92a,api-miR-71_R-1),FBtr0078168(api-miR-92b,api-miR-252b_L-1,api-miR-92a,api-miR-71_R-1),FBtr0078169(api-miR-92b,api-miR-252b_L-1,api-miR-92a,a…
GO:0048512	circadian behavior	biological_process	20	FBtr0070477(api-miR-276,api-miR-3050),FBtr0079057(PC-3p-2743_844,api-mir-14-p5),FBtr0084683(api-miR-263a,api-miR-315,api-miR-316,PC-5p-113190_15),FBtr0084684(api-miR-263a,api-miR-315,api-miR-316,PC-5p-113190_15),FBtr0084685(api-miR-263a,api-miR-315,api-miR-316,PC-5p-113190_15),FBtr0100622(api-miR-263a,api-miR-315,api-miR-316,PC-5p-113190_15),FBtr0100623(api-miR-263a,api-miR-315,api-miR-316,PC-5p-…
GO:0016311	dephosphorylation	biological_process	20	FBtr0072028(api-miR-277,api-miR-315,api-miR-92b,api-miR-92a),FBtr0072029(api-miR-277,api-miR-315,api-miR-92b,api-miR-92a),FBtr0075516(api-miR-3041_R-1),FBtr0076007(api-miR-9a_R-2,api-miR-9b_R+1),FBtr0076516(api-miR-929),FBtr0078415(api-miR-277,api-miR-3047,api-miR-3041_R-1),FBtr0078506(api-miR-929),FBtr0082529(api-miR-9a_R-2,api-miR-9b_R+1,api-miR-3016),FBtr0082530(api-miR-9a_R-2,api-miR-9b_R+1,a…
GO:0006281	DNA repair	biological_process	20	FBtr0070859(api-miR-316,api-miR-29,api-miR-927),FBtr0070860(api-miR-277,api-miR-316,api-miR-190_R-3,api-miR-3016,api-miR-29),FBtr0073264(api-miR-8),FBtr0075025(api-miR-317,api-miR-87a),FBtr0075646(api-miR-277,api-miR-263a,api-miR-315),FBtr0077678(api-miR-1_L-1),FBtr0078778(api-miR-210_R+1),FBtr0078849(api-miR-315),FBtr0082410(api-miR-29),FBtr0082662(api-miR-184b_R-2,api-miR-184a_R-2,api-miR-14,ap…
GO:0035088	establishment or maintenance of apical/basal cell polarity	biological_process	20	FBtr0071653(api-miR-124_R-2),FBtr0071654(api-miR-124_R-2),FBtr0077793(api-miR-3036),FBtr0077794(api-miR-3036),FBtr0077795(api-miR-3036),FBtr0077796(api-miR-3036),FBtr0077797(api-miR-3036),FBtr0077798(api-miR-3036),FBtr0078351(api-miR-316,api-miR-252b_L-1,api-miR-3041_R-1),FBtr0078352(api-miR-316,api-miR-252b_L-1,api-miR-3041_R-1),FBtr0082122(api-miR-29),FBtr0082793(api-miR-277,api-miR-8,api-miR-3…
GO:0040007	growth	biological_process	20	FBtr0071883(api-miR-92a),FBtr0076427(api-mir-3037-p5),FBtr0076557(api-miR-3036),FBtr0076558(api-miR-3036),FBtr0076775(api-miR-3050),FBtr0076776(api-miR-3050),FBtr0076777(api-miR-3050),FBtr0076780(api-miR-3050),FBtr0076782(api-miR-3050),FBtr0077114(api-miR-315,api-miR-316),FBtr0077720(api-mir-14-p5,PC-5p-113190_15),FBtr0077721(api-mir-14-p5,PC-5p-113190_15),FBtr0084117(api-mir-14-p5),FBtr0084118(a…
GO:0007442	hindgut morphogenesis	biological_process	20	FBtr0074581(api-miR-13a,api-miR-2a),FBtr0074756(api-miR-210_R+1),FBtr0077490(api-miR-277,PC-3p-2743_844,api-miR-7),FBtr0077491(api-miR-277,PC-3p-2743_844,api-miR-7),FBtr0077492(api-miR-277,PC-3p-2743_844,api-miR-7),FBtr0077493(api-miR-277,PC-3p-2743_844,api-miR-7),FBtr0077530(api-miR-92b,api-miR-263b,api-miR-92a,api-miR-210_R+1),FBtr0077531(api-miR-92b,api-miR-263b,api-miR-92a,api-miR-210_R+1),FB…
GO:0007626	locomotory behavior	biological_process	20	FBtr0084533(api-miR-276),FBtr0086127(PC-3p-2743_844),FBtr0086129(PC-3p-2743_844),FBtr0086130(PC-3p-2743_844),FBtr0086131(PC-3p-2743_844),FBtr0086142(api-miR-8),FBtr0086904(api-miR-3036),FBtr0087867(api-miR-315,api-miR-3036,PC-5p-113190_15),FBtr0087868(api-miR-315,api-miR-3036,PC-5p-113190_15),FBtr0087869(api-miR-315,api-miR-3036,PC-5p-113190_15),FBtr0087870(api-miR-315,api-miR-3036,PC-5p-113190_1…
GO:0007617	mating behavior	biological_process	20	FBtr0070477(api-miR-276,api-miR-3050),FBtr0070519(api-miR-316,api-miR-9a_R-2,api-miR-9b_R+1,api-miR-3036,api-miR-3047,api-miR-927),FBtr0073483(api-miR-263a,api-mir-2c-p3,api-miR-87a,api-miR-3047),FBtr0073491(api-miR-263a,api-mir-2c-p3,api-miR-87a,api-miR-3047),FBtr0073492(api-miR-263a,api-mir-2c-p3,api-miR-87a,api-miR-3047),FBtr0079145(api-miR-315),FBtr0083640(api-miR-315,api-miR-92b,api-miR-124_…
GO:0007126	meiosis	biological_process	20	FBtr0071303(api-miR-315,api-miR-137_L+1),FBtr0072047(api-miR-277,api-miR-1_L-1),FBtr0073841(api-miR-3047),FBtr0074294(bmo-miR-10-3p_L-1,api-miR-3036),FBtr0074775(api-miR-316),FBtr0074776(api-miR-316),FBtr0074777(api-miR-316),FBtr0078186(api-miR-210_R+1),FBtr0078187(api-miR-210_R+1,PC-5p-113190_15,api-miR-927),FBtr0078188(api-miR-210_R+1),FBtr0078189(api-miR-210_R+1,PC-5p-113190_15,api-miR-927),FB…
GO:0007076	mitotic chromosome condensation	biological_process	20	FBtr0072848(api-miR-3036),FBtr0073264(api-miR-8),FBtr0076487(api-miR-71_R-1),FBtr0076488(api-miR-71_R-1),FBtr0076489(api-miR-71_R-1),FBtr0076490(api-miR-71_R-1),FBtr0076491(api-miR-71_R-1),FBtr0076492(api-miR-71_R-1),FBtr0076493(api-miR-71_R-1),FBtr0081287(api-miR-1_L-1),FBtr0082181(api-miR-92b),FBtr0086601(api-miR-3016),FBtr0087501(api-miR-927),FBtr0087502(api-miR-927),FBtr0089680(api-miR-252b_L…
GO:0016333	morphogenesis of follicular epithelium	biological_process	20	FBtr0070439(api-miR-210_R+1,api-miR-3036),FBtr0070440(api-miR-210_R+1,api-miR-3036),FBtr0070507(api-miR-316,api-miR-210_R+1),FBtr0070638(api-miR-3036,api-miR-29),FBtr0071653(api-miR-124_R-2),FBtr0071654(api-miR-124_R-2),FBtr0073483(api-miR-263a,api-mir-2c-p3,api-miR-87a,api-miR-3047),FBtr0073491(api-miR-263a,api-mir-2c-p3,api-miR-87a,api-miR-3047),FBtr0073492(api-miR-263a,api-mir-2c-p3,api-miR-87…
GO:0010628	positive regulation of gene expression	biological_process	20	FBtr0079334(api-miR-3036),FBtr0079335(api-miR-3036),FBtr0082226(api-miR-315),FBtr0083564(PC-3p-2743_844,api-miR-124_R-2,api-miR-3016),FBtr0084117(api-mir-14-p5),FBtr0084118(api-mir-14-p5),FBtr0084119(api-mir-14-p5),FBtr0087741(api-mir-3037-p5),FBtr0088886(api-miR-278),FBtr0089156(api-miR-277,api-miR-315,api-miR-92b,api-miR-263b,api-miR-92a,PC-5p-113190_15),FBtr0089157(api-miR-277,api-miR-315,api-…
GO:0006898	receptor-mediated endocytosis	biological_process	20	FBtr0074118(PC-3p-2743_844),FBtr0074119(PC-3p-2743_844),FBtr0074121(PC-3p-2743_844),FBtr0074122(PC-3p-2743_844),FBtr0075028(api-miR-3036),FBtr0075029(api-miR-3036),FBtr0081572(api-miR-8,api-miR-316,api-miR-137_L+1,api-miR-3016),FBtr0084002(api-miR-276,api-miR-278,api-miR-190_R-3,api-miR-929,api-miR-3016),FBtr0111036(PC-3p-2743_844),FBtr0111037(PC-3p-2743_844),FBtr0112890(api-miR-277,api-miR-3036)…
GO:0007346	regulation of mitotic cell cycle	biological_process	20	FBtr0070072(api-let-7),FBtr0070507(api-miR-316,api-miR-210_R+1),FBtr0071192(api-miR-252b_L-1,bmo-miR-993a-5p_L-1R-3),FBtr0071653(api-miR-124_R-2),FBtr0071654(api-miR-124_R-2),FBtr0078129(api-miR-277,api-miR-124_R-2,api-miR-9b_R+1),FBtr0079432(api-miR-14,api-mir-316-p3),FBtr0083259(bmo-miR-10-3p_L-1,api-miR-14),FBtr0083674(api-miR-137_L+1),FBtr0086750(api-miR-137_L+1),FBtr0087785(api-miR-315),FBtr…
GO:0007525	somatic muscle development	biological_process	20	FBtr0071562(api-miR-315,api-miR-316,api-miR-263b,api-miR-3036),FBtr0081788(api-miR-124_R-2),FBtr0083542(api-miR-315,api-miR-13a,api-miR-2a,PC-5p-113190_15),FBtr0083543(api-miR-315,api-miR-13a,api-miR-2a,PC-5p-113190_15),FBtr0083548(PC-3p-2743_844,api-miR-124_R-2,api-miR-9a_R-2,api-miR-9b_R+1),FBtr0083549(PC-3p-2743_844,api-miR-124_R-2,api-miR-9a_R-2,api-miR-9b_R+1),FBtr0083550(PC-3p-2743_844,api-…
GO:0060439	trachea morphogenesis	biological_process	20	FBtr0074954(api-miR-278),FBtr0074956(api-miR-278),FBtr0074957(api-miR-278),FBtr0075778(api-miR-263b),FBtr0076688(api-miR-92b,PC-3p-2743_844,api-miR-92a),FBtr0078798(api-miR-263b),FBtr0078800(api-miR-263b),FBtr0082413(api-miR-252b_L-1,api-miR-92a,api-miR-929),FBtr0082414(api-miR-252b_L-1,api-miR-92a,api-miR-929),FBtr0083381(api-miR-276,api-miR-3047),FBtr0083382(api-miR-276,api-miR-3047),FBtr008338…
GO:0030709	border follicle cell delamination	biological_process	19	FBtr0074388(api-miR-252b_L-1,api-miR-3041_R-1),FBtr0082808(api-mir-2c-p3),FBtr0082809(api-mir-2c-p3),FBtr0082810(api-mir-2c-p3),FBtr0082811(api-mir-2c-p3),FBtr0082812(api-mir-2c-p3),FBtr0082813(api-mir-2c-p3),FBtr0082814(api-mir-2c-p3),FBtr0082815(api-mir-2c-p3),FBtr0086450(api-mir-14-p5,api-miR-210_R+1),FBtr0086457(api-mir-316-p3,api-miR-3036),FBtr0100390(api-mir-316-p3,api-miR-3036),FBtr0100393…
GO:0010002	cardioblast differentiation	biological_process	19	FBtr0077771(api-miR-137_L+1),FBtr0077772(api-miR-137_L+1),FBtr0077773(api-miR-137_L+1),FBtr0077774(api-miR-137_L+1),FBtr0077775(api-miR-137_L+1),FBtr0079432(api-miR-14,api-mir-316-p3),FBtr0083220(api-miR-316,api-miR-13a,api-miR-2a,PC-3p-3656_637),FBtr0083221(api-miR-316,api-miR-13a,api-miR-2a,PC-3p-3656_637),FBtr0083387(api-miR-263a,api-miR-252b_L-1),FBtr0083388(api-miR-263a,api-miR-252b_L-1),FBt…
GO:0016049	cell growth	biological_process	19	FBtr0075505(api-miR-92b,PC-3p-2743_844,api-miR-92a,api-miR-3041_R-1),FBtr0076511(PC-3p-2743_844),FBtr0076557(api-miR-3036),FBtr0076558(api-miR-3036),FBtr0077633(api-miR-1_L-1,api-miR-137_L+1,api-mir-3037-p5,api-miR-3036),FBtr0082122(api-miR-29),FBtr0083940(api-miR-315,api-miR-317),FBtr0083941(api-miR-315,api-miR-317),FBtr0085863(api-miR-13a,api-miR-2a),FBtr0087102(api-miR-3016),FBtr0087103(api-mi…
GO:0030866	cortical actin cytoskeleton organization	biological_process	19	FBtr0070341(api-miR-263a,api-miR-315,api-miR-252b_L-1),FBtr0071563(api-miR-927),FBtr0076934(api-miR-316),FBtr0078510(api-miR-277),FBtr0080148(api-miR-277,api-miR-316,api-miR-9b_R+1,api-miR-927),FBtr0081358(api-mir-3037-p5),FBtr0082910(api-miR-315,api-miR-87a),FBtr0083085(api-miR-277),FBtr0084552(api-miR-13a,api-miR-2a),FBtr0088264(api-miR-3036),FBtr0088265(api-miR-3036),FBtr0088266(api-miR-277,ap…
GO:0000915	cytokinesis, actomyosin contractile ring assembly	biological_process	19	FBtr0072188(api-miR-277,PC-3p-94006_17),FBtr0073227(api-miR-929),FBtr0074007(api-miR-277,api-miR-3041_R-1),FBtr0077633(api-miR-1_L-1,api-miR-137_L+1,api-mir-3037-p5,api-miR-3036),FBtr0079234(api-miR-137_L+1),FBtr0079235(api-miR-137_L+1),FBtr0079236(api-miR-137_L+1),FBtr0081410(PC-3p-2743_844),FBtr0081411(PC-3p-2743_844),FBtr0085557(api-miR-190_R-3,api-miR-317,api-miR-929,api-miR-927),FBtr0085754(…
GO:0050830	defense response to Gram-positive bacterium	biological_process	19	FBtr0074363(PC-3p-2743_844,api-miR-92a),FBtr0079477(api-miR-3041_R-1),FBtr0081858(api-miR-9a_R-2,api-miR-9b_R+1),FBtr0082396(api-miR-210_R+1),FBtr0082397(api-miR-210_R+1),FBtr0082398(api-miR-210_R+1),FBtr0085059(api-miR-252b_L-1),FBtr0085137(api-miR-3041_R-1),FBtr0085138(api-miR-3041_R-1),FBtr0085139(api-miR-3041_R-1),FBtr0085140(api-miR-3041_R-1),FBtr0085145(api-miR-3041_R-1),FBtr0085146(api-miR…
GO:0006260	DNA replication	biological_process	19	FBtr0070495(api-miR-315),FBtr0070496(api-miR-315),FBtr0070952(api-miR-87a),FBtr0073264(api-miR-8),FBtr0073535(api-mir-3037-p5),FBtr0073847(bmo-miR-10-3p_L-1,api-miR-3041_R-1),FBtr0076203(api-miR-10_L+1,api-miR-315,api-miR-3036,PC-5p-113190_15),FBtr0078837(api-miR-3016),FBtr0079889(api-miR-316),FBtr0080019(api-mir-3037-p5),FBtr0081475(api-miR-1_L-1),FBtr0082434(api-miR-8),FBtr0082662(api-miR-184b_…
GO:0045196	establishment or maintenance of neuroblast polarity	biological_process	19	FBtr0073483(api-miR-263a,api-mir-2c-p3,api-miR-87a,api-miR-3047),FBtr0073491(api-miR-263a,api-mir-2c-p3,api-miR-87a,api-miR-3047),FBtr0073492(api-miR-263a,api-mir-2c-p3,api-miR-87a,api-miR-3047),FBtr0074388(api-miR-252b_L-1,api-miR-3041_R-1),FBtr0074455(api-miR-316,api-miR-137_L+1,api-miR-929),FBtr0078166(api-miR-92b,api-miR-252b_L-1,api-miR-92a,api-miR-71_R-1),FBtr0078167(api-miR-92b,api-miR-252…
GO:0007402	ganglion mother cell fate determination	biological_process	19	FBtr0072449(api-miR-263a,api-miR-316),FBtr0078725(api-miR-13a,api-miR-263b,api-miR-2a),FBtr0079093(api-miR-276,api-miR-8),FBtr0081158(api-mir-14-p5,api-miR-210_R+1),FBtr0081159(api-mir-14-p5,api-miR-210_R+1),FBtr0081160(api-miR-315,api-miR-316,api-mir-14-p5,api-miR-210_R+1,api-miR-87a,api-miR-3036,api-miR-927),FBtr0081950(api-miR-8,api-mir-3037-p5),FBtr0081951(api-miR-8,api-mir-3037-p5),FBtr00838…
GO:0016458	gene silencing	biological_process	19	FBtr0071604(api-miR-8),FBtr0074762(api-miR-263b),FBtr0074825(api-miR-3036),FBtr0074826(api-miR-3036),FBtr0078405(api-miR-3036),FBtr0079443(api-miR-277,bmo-miR-10-3p_L-1),FBtr0080325(api-miR-276,api-miR-3036),FBtr0082102(api-miR-210_R+1,api-miR-3036,PC-5p-113190_15),FBtr0087501(api-miR-927),FBtr0087502(api-miR-927),FBtr0088275(api-miR-3036),FBtr0088276(api-miR-3036),FBtr0088277(api-miR-3036),FBtr0…
GO:0048134	germ-line cyst formation	biological_process	19	FBtr0071236(api-miR-1_L-1),FBtr0071237(api-miR-1_L-1),FBtr0071238(api-miR-1_L-1),FBtr0072789(api-miR-277,api-miR-3036),FBtr0073152(api-miR-263a,api-miR-137_L+1,api-miR-929),FBtr0073153(api-miR-263a,api-miR-137_L+1,api-miR-929,api-miR-3036),FBtr0076614(api-mir-14-p5),FBtr0076615(api-miR-316),FBtr0082196(api-miR-8),FBtr0082197(api-miR-315),FBtr0082198(api-miR-277,api-miR-315),FBtr0082200(api-miR-27…
GO:0035317	imaginal disc-derived wing hair organization	biological_process	19	FBtr0072398(api-miR-3036),FBtr0073454(api-miR-315),FBtr0074286(api-miR-1_L-1),FBtr0075441(api-miR-92a),FBtr0075743(api-miR-315,api-miR-137_L+1,api-miR-3041_R-1),FBtr0075845(api-miR-252b_L-1),FBtr0075846(api-miR-252b_L-1),FBtr0079070(PC-3p-2743_844,api-miR-3050),FBtr0079071(PC-3p-2743_844,api-miR-3050),FBtr0081978(api-miR-316),FBtr0088120(api-miR-92b,api-miR-92a),FBtr0112850(api-mir-14-p5,api-miR-…
GO:0072499	photoreceptor cell axon guidance	biological_process	19	FBtr0071922(api-miR-13a,api-miR-252b_L-1,api-miR-9a_R-2,api-miR-9b_R+1,api-miR-2a),FBtr0071923(api-miR-13a,api-miR-252b_L-1,api-miR-9a_R-2,api-miR-9b_R+1,api-miR-2a),FBtr0074677(api-miR-263b),FBtr0074678(api-miR-277,api-miR-263b,PC-5p-113190_15,api-miR-3041_R-1),FBtr0074848(api-miR-100,api-miR-315),FBtr0080838(api-miR-14,PC-3p-2743_844),FBtr0080839(api-miR-929),FBtr0082092(api-miR-3036),FBtr00872…
GO:0048636	positive regulation of muscle organ development	biological_process	19	FBtr0070804(api-miR-92b,api-miR-92a),FBtr0077771(api-miR-137_L+1),FBtr0077772(api-miR-137_L+1),FBtr0077773(api-miR-137_L+1),FBtr0077774(api-miR-137_L+1),FBtr0077775(api-miR-137_L+1),FBtr0079086(api-miR-277),FBtr0079087(api-miR-277),FBtr0079088(api-miR-277),FBtr0079089(api-miR-277),FBtr0083347(api-miR-252b_L-1,api-miR-3036),FBtr0083348(api-miR-3036),FBtr0083349(api-miR-252b_L-1,api-miR-3036),FBtr0…
GO:0045314	regulation of compound eye photoreceptor development	biological_process	19	FBtr0070378(api-miR-315),FBtr0070379(api-miR-315,api-miR-9a_R-2,api-miR-9b_R+1,api-miR-3036,api-miR-3047),FBtr0070380(api-miR-315),FBtr0073145(api-miR-9a_R-2,api-miR-9b_R+1),FBtr0075441(api-miR-92a),FBtr0079249(PC-5p-113190_15),FBtr0082001(api-miR-316,api-miR-9a_R-2,api-miR-9b_R+1,api-miR-3036,api-miR-29,api-miR-3047),FBtr0082002(api-miR-316,api-miR-9a_R-2,api-miR-9b_R+1,api-miR-3036,api-miR-29,a…
GO:0035019	somatic stem cell maintenance	biological_process	19	FBtr0071546(api-miR-316),FBtr0073454(api-miR-315),FBtr0078129(api-miR-277,api-miR-124_R-2,api-miR-9b_R+1),FBtr0080008(api-miR-137_L+1,api-mir-3037-p5),FBtr0080773(api-miR-1_L-1,api-miR-210_R+1),FBtr0080774(api-miR-1_L-1,api-miR-210_R+1),FBtr0080775(api-miR-1_L-1,api-miR-210_R+1),FBtr0080776(api-miR-1_L-1,api-miR-210_R+1),FBtr0080777(api-miR-1_L-1,api-miR-210_R+1),FBtr0083914(api-miR-315,api-miR-3…
GO:0007448	anterior/posterior pattern specification, imaginal disc	biological_process	18	FBtr0077771(api-miR-137_L+1),FBtr0077772(api-miR-137_L+1),FBtr0077773(api-miR-137_L+1),FBtr0077774(api-miR-137_L+1),FBtr0077775(api-miR-137_L+1),FBtr0079086(api-miR-277),FBtr0079087(api-miR-277),FBtr0079088(api-miR-277),FBtr0079089(api-miR-277),FBtr0079432(api-miR-14,api-mir-316-p3),FBtr0079851(api-miR-252b_L-1,api-miR-92a,api-miR-3036,api-miR-3041_R-1),FBtr0079852(api-miR-252b_L-1,api-miR-92a,ap…
GO:0045175	basal protein localization	biological_process	18	FBtr0071562(api-miR-315,api-miR-316,api-miR-263b,api-miR-3036),FBtr0073483(api-miR-263a,api-mir-2c-p3,api-miR-87a,api-miR-3047),FBtr0073491(api-miR-263a,api-mir-2c-p3,api-miR-87a,api-miR-3047),FBtr0073492(api-miR-263a,api-mir-2c-p3,api-miR-87a,api-miR-3047),FBtr0074388(api-miR-252b_L-1,api-miR-3041_R-1),FBtr0078166(api-miR-92b,api-miR-252b_L-1,api-miR-92a,api-miR-71_R-1),FBtr0078167(api-miR-92b,a…
GO:0007016	cytoskeletal anchoring at plasma membrane	biological_process	18	FBtr0070277(api-miR-317,api-miR-87a),FBtr0072475(api-miR-8,api-miR-7),FBtr0078305(api-miR-124_R-2,api-miR-252b_L-1),FBtr0079032(api-miR-92b,api-mir-3037-p5,api-miR-92a,PC-3p-94006_17),FBtr0081210(api-miR-929),FBtr0081211(api-miR-929),FBtr0081212(api-miR-929),FBtr0081213(api-miR-929),FBtr0082119(api-miR-92b,api-miR-92a),FBtr0084562(api-miR-252b_L-1,PC-3p-94006_17),FBtr0084890(api-miR-315,api-miR-1…
GO:0046664	dorsal closure, amnioserosa morphology change	biological_process	18	FBtr0072398(api-miR-3036),FBtr0072652(api-let-7),FBtr0072730(api-miR-3036),FBtr0077793(api-miR-3036),FBtr0077794(api-miR-3036),FBtr0077795(api-miR-3036),FBtr0077796(api-miR-3036),FBtr0077797(api-miR-3036),FBtr0077798(api-miR-3036),FBtr0082051(PC-3p-2743_844,api-miR-263b,api-miR-929,api-miR-3041_R-1),FBtr0082052(PC-3p-2743_844,api-miR-263b,api-miR-929,api-miR-3041_R-1),FBtr0082053(PC-3p-2743_844,a…
GO:0007307	eggshell chorion gene amplification	biological_process	18	FBtr0070146(api-miR-87a),FBtr0070952(api-miR-87a),FBtr0080773(api-miR-1_L-1,api-miR-210_R+1),FBtr0080774(api-miR-1_L-1,api-miR-210_R+1),FBtr0080775(api-miR-1_L-1,api-miR-210_R+1),FBtr0080776(api-miR-1_L-1,api-miR-210_R+1),FBtr0080777(api-miR-1_L-1,api-miR-210_R+1),FBtr0080838(api-miR-14,PC-3p-2743_844),FBtr0080839(api-miR-929),FBtr0082709(api-miR-276),FBtr0084117(api-mir-14-p5),FBtr0084118(api-mi…
GO:0007143	female meiosis	biological_process	18	FBtr0070749(api-miR-252b_L-1,api-miR-317,api-miR-3041_R-1),FBtr0073829(api-miR-315,api-miR-92b,api-miR-316,api-miR-13a,api-mir-14-p5,api-miR-263b,api-miR-92a,api-miR-2a),FBtr0074294(bmo-miR-10-3p_L-1,api-miR-3036),FBtr0074839(api-miR-277),FBtr0078082(api-miR-277),FBtr0079799(api-miR-252b_L-1,api-miR-87a),FBtr0083255(api-miR-3036,api-miR-927),FBtr0083478(api-miR-71_R-1),FBtr0083674(api-miR-137_L+1…
GO:0035224	genital disc anterior/posterior pattern formation	biological_process	18	FBtr0077771(api-miR-137_L+1),FBtr0077772(api-miR-137_L+1),FBtr0077773(api-miR-137_L+1),FBtr0077774(api-miR-137_L+1),FBtr0077775(api-miR-137_L+1),FBtr0079432(api-miR-14,api-mir-316-p3),FBtr0083381(api-miR-276,api-miR-3047),FBtr0083382(api-miR-276,api-miR-3047),FBtr0083383(api-miR-276,api-miR-3047),FBtr0083384(api-miR-276,api-miR-3047),FBtr0083385(api-miR-276,api-miR-8,api-miR-9a_R-2,api-miR-9b_R+1…
GO:0035218	leg disc development	biological_process	18	FBtr0074597(api-miR-263b,api-miR-9a_R-2,api-miR-9b_R+1),FBtr0074598(api-miR-263b,api-miR-9a_R-2,api-miR-9b_R+1),FBtr0074599(api-miR-315,api-miR-278,api-miR-263b,api-miR-9a_R-2,api-miR-9b_R+1,api-miR-3036),FBtr0080643(api-miR-13a,api-miR-9a_R-2,api-miR-9b_R+1,api-miR-2a),FBtr0081210(api-miR-929),FBtr0081211(api-miR-929),FBtr0081212(api-miR-929),FBtr0081213(api-miR-929),FBtr0086058(api-miR-315,api-…
GO:0007591	molting cycle, chitin-based cuticle	biological_process	18	FBtr0075149(api-miR-315,api-miR-252b_L-1,api-miR-3036,api-miR-3047),FBtr0075150(api-miR-315,api-miR-252b_L-1,api-miR-3036,api-miR-3047),FBtr0081512(api-miR-315,api-miR-9a_R-2,api-miR-9b_R+1),FBtr0081513(api-miR-315,api-miR-9a_R-2,api-miR-9b_R+1),FBtr0081612(api-miR-277),FBtr0081613(api-miR-277),FBtr0081614(api-miR-277),FBtr0113200(api-miR-277),FBtr0273263(PC-3p-2743_844,api-miR-124_R-2,api-miR-21…
GO:0045705	negative regulation of salivary gland boundary specification	biological_process	18	FBtr0077771(api-miR-137_L+1),FBtr0077772(api-miR-137_L+1),FBtr0077773(api-miR-137_L+1),FBtr0077774(api-miR-137_L+1),FBtr0077775(api-miR-137_L+1),FBtr0079086(api-miR-277),FBtr0079087(api-miR-277),FBtr0079088(api-miR-277),FBtr0079089(api-miR-277),FBtr0083381(api-miR-276,api-miR-3047),FBtr0083382(api-miR-276,api-miR-3047),FBtr0083383(api-miR-276,api-miR-3047),FBtr0083384(api-miR-276,api-miR-3047),FB…
GO:0007405	neuroblast proliferation	biological_process	18	FBtr0079821(bmo-miR-10-3p_L-1,api-miR-316),FBtr0079822(bmo-miR-10-3p_L-1,api-miR-316),FBtr0081158(api-mir-14-p5,api-miR-210_R+1),FBtr0081159(api-mir-14-p5,api-miR-210_R+1),FBtr0081160(api-miR-315,api-miR-316,api-mir-14-p5,api-miR-210_R+1,api-miR-87a,api-miR-3036,api-miR-927),FBtr0082817(api-miR-92b,api-mir-14-p5,api-miR-92a,api-mir-316-p3,api-miR-3036),FBtr0083847(api-miR-277,api-miR-315,api-miR-…
GO:0007309	oocyte axis specification	biological_process	18	FBtr0071653(api-miR-124_R-2),FBtr0071654(api-miR-124_R-2),FBtr0073152(api-miR-263a,api-miR-137_L+1,api-miR-929),FBtr0073153(api-miR-263a,api-miR-137_L+1,api-miR-929,api-miR-3036),FBtr0074286(api-miR-1_L-1),FBtr0074388(api-miR-252b_L-1,api-miR-3041_R-1),FBtr0074455(api-miR-316,api-miR-137_L+1,api-miR-929),FBtr0079708(api-miR-2765,api-mir-3040-p5,api-miR-210_R+1,PC-3p-94006_17,api-mir-3053-p5,api-m…
GO:0045887	positive regulation of synaptic growth at neuromuscular junction	biological_process	18	FBtr0072644(api-miR-315,api-miR-210_R+1,api-miR-87a,PC-3p-3656_637,api-miR-927,api-miR-3041_R-1),FBtr0072645(api-miR-315,api-miR-210_R+1,api-miR-87a,PC-3p-3656_637,api-miR-927,api-miR-3041_R-1),FBtr0072646(api-miR-315,api-miR-210_R+1,api-miR-87a,PC-3p-3656_637,api-miR-927,api-miR-3041_R-1),FBtr0072647(api-miR-315,api-miR-210_R+1,api-miR-87a,PC-3p-3656_637,api-miR-927,api-miR-3041_R-1),FBtr0072648…
GO:0030833	regulation of actin filament polymerization	biological_process	18	FBtr0071791(api-miR-3047),FBtr0071792(api-miR-3047),FBtr0071793(api-miR-3047),FBtr0071794(api-miR-3047),FBtr0071795(api-miR-3047),FBtr0071796(api-miR-3047),FBtr0079615(api-miR-315),FBtr0079617(api-miR-315),FBtr0079618(api-miR-315,PC-3p-2743_844),FBtr0083100(bmo-miR-10-3p_L-1,api-miR-315),FBtr0083101(api-miR-315),FBtr0085352(api-miR-137_L+1,api-miR-252b_L-1,api-miR-263b,api-miR-87a),FBtr0085353(ap…
GO:0010506	regulation of autophagy	biological_process	18	FBtr0072100(api-miR-124_R-2),FBtr0072101(api-miR-124_R-2),FBtr0075945(PC-3p-94006_17),FBtr0076497(api-miR-8,api-miR-315),FBtr0081145(api-miR-2765,api-mir-3040-p5,api-mir-3053-p5),FBtr0081210(api-miR-929),FBtr0081211(api-miR-929),FBtr0081212(api-miR-929),FBtr0081213(api-miR-929),FBtr0081843(api-miR-124_R-2),FBtr0082626(api-miR-315,api-miR-316),FBtr0082627(api-miR-315,api-miR-316),FBtr0082628(api-m…
GO:0046328	regulation of JNK cascade	biological_process	18	FBtr0070837(PC-3p-2743_844),FBtr0070838(PC-3p-2743_844),FBtr0070839(PC-3p-2743_844),FBtr0072627(api-miR-2765,api-mir-3040-p5,api-mir-3053-p5),FBtr0072867(api-miR-252b_L-1),FBtr0079745(api-miR-92b,api-miR-92a),FBtr0079746(api-miR-92b,api-miR-92a),FBtr0082808(api-mir-2c-p3),FBtr0082809(api-mir-2c-p3),FBtr0082810(api-mir-2c-p3),FBtr0082811(api-mir-2c-p3),FBtr0082812(api-mir-2c-p3),FBtr0082813(api-mi…
GO:0006417	regulation of translation	biological_process	18	FBtr0081158(api-mir-14-p5,api-miR-210_R+1),FBtr0081159(api-mir-14-p5,api-miR-210_R+1),FBtr0081160(api-miR-315,api-miR-316,api-mir-14-p5,api-miR-210_R+1,api-miR-87a,api-miR-3036,api-miR-927),FBtr0081664(api-miR-315,PC-3p-2743_844,api-miR-3041_R-1),FBtr0081665(api-miR-315,PC-3p-2743_844,api-miR-3041_R-1),FBtr0081666(api-miR-315,PC-3p-2743_844,api-miR-3041_R-1),FBtr0081667(api-miR-315,PC-3p-2743_844…
GO:0008380	RNA splicing	biological_process	18	FBtr0072806(api-miR-252b_L-1),FBtr0072808(api-miR-3036),FBtr0073790(api-miR-3036),FBtr0075209(api-miR-277),FBtr0075364(api-miR-1_L-1),FBtr0078133(api-miR-1_L-1),FBtr0079368(api-miR-929,api-miR-927),FBtr0082275(api-miR-210_R+1),FBtr0082277(api-miR-8,api-miR-137_L+1,api-miR-210_R+1,api-miR-3041_R-1),FBtr0089615(api-miR-277),FBtr0089616(api-miR-277),FBtr0089617(api-miR-277),FBtr0089618(api-miR-277),…
GO:0007432	salivary gland boundary specification	biological_process	18	FBtr0071048(api-miR-3041_R-1),FBtr0071922(api-miR-13a,api-miR-252b_L-1,api-miR-9a_R-2,api-miR-9b_R+1,api-miR-2a),FBtr0071923(api-miR-13a,api-miR-252b_L-1,api-miR-9a_R-2,api-miR-9b_R+1,api-miR-2a),FBtr0072694(bmo-miR-10-3p_L-1,api-miR-315,api-miR-14,api-miR-9a_R-2,api-miR-9b_R+1,api-miR-3036),FBtr0073731(api-miR-263a),FBtr0073732(api-miR-263a,api-miR-29,api-miR-927),FBtr0073940(api-miR-315,api-miR…
GO:0007385	specification of segmental identity, abdomen	biological_process	18	FBtr0078405(api-miR-3036),FBtr0083347(api-miR-252b_L-1,api-miR-3036),FBtr0083348(api-miR-3036),FBtr0083349(api-miR-252b_L-1,api-miR-3036),FBtr0083350(api-miR-3036),FBtr0083351(api-miR-3036),FBtr0083352(api-miR-252b_L-1,api-miR-3036),FBtr0083381(api-miR-276,api-miR-3047),FBtr0083382(api-miR-276,api-miR-3047),FBtr0083383(api-miR-276,api-miR-3047),FBtr0083384(api-miR-276,api-miR-3047),FBtr0083385(ap…
GO:0007472	wing disc morphogenesis	biological_process	18	FBtr0071048(api-miR-3041_R-1),FBtr0071653(api-miR-124_R-2),FBtr0071654(api-miR-124_R-2),FBtr0075408(api-miR-92b,api-miR-2765,api-miR-263b,api-miR-92a,api-mir-3040-p5,api-mir-3053-p5),FBtr0078083(api-miR-13a,api-miR-2a),FBtr0078084(api-miR-13a,api-miR-2a),FBtr0082122(api-miR-29),FBtr0082245(api-miR-3040,api-miR-3016,api-miR-3041_R-1),FBtr0086058(api-miR-315,api-mir-3037-p5,api-miR-317),FBtr0086059…
GO:0045454	cell redox homeostasis	biological_process	17	FBtr0070749(api-miR-252b_L-1,api-miR-317,api-miR-3041_R-1),FBtr0070755(api-miR-137_L+1),FBtr0072126(api-miR-316,api-miR-317),FBtr0073551(api-miR-276),FBtr0073763(api-miR-3036),FBtr0073764(api-miR-3036),FBtr0075689(api-miR-8),FBtr0077323(api-miR-13a,api-miR-2a),FBtr0078514(PC-3p-3656_637),FBtr0078616(api-miR-315),FBtr0079000(PC-5p-113190_15),FBtr0081591(api-miR-87a),FBtr0083503(PC-3p-94006_17),FBt…
GO:0030261	chromosome condensation	biological_process	17	FBtr0074005(api-miR-2765,api-miR-92a,api-mir-3040-p5,api-mir-3053-p5),FBtr0081475(api-miR-1_L-1),FBtr0082279(api-miR-8),FBtr0082928(api-miR-929,api-miR-3016),FBtr0082929(api-miR-929,api-miR-3016),FBtr0082930(api-miR-929,api-miR-3016),FBtr0083674(api-miR-137_L+1),FBtr0086678(api-miR-315,api-mir-316-p3,api-miR-927),FBtr0086679(api-miR-315,api-mir-316-p3,api-miR-927),FBtr0086680(api-miR-315,api-mir-…
GO:0007620	copulation	biological_process	17	FBtr0070477(api-miR-276,api-miR-3050),FBtr0072417(api-miR-3041_R-1),FBtr0079145(api-miR-315),FBtr0083640(api-miR-315,api-miR-92b,api-miR-124_R-2,api-miR-263b,api-miR-92a,api-miR-929,api-miR-29),FBtr0083641(api-miR-277,api-miR-137_L+1,api-miR-3016),FBtr0083642(api-miR-315),FBtr0083643(api-miR-315),FBtr0083644(api-miR-277,api-miR-137_L+1,api-miR-9a_R-2,api-miR-9b_R+1,api-miR-3016,api-miR-3036),FBtr…
GO:0050832	defense response to fungus	biological_process	17	FBtr0073073(api-miR-252b_L-1),FBtr0074363(PC-3p-2743_844,api-miR-92a),FBtr0074629(api-miR-13a,api-miR-2a),FBtr0076454(api-miR-1_L-1),FBtr0081858(api-miR-9a_R-2,api-miR-9b_R+1),FBtr0084580(PC-3p-2743_844),FBtr0084581(PC-3p-2743_844),FBtr0085059(api-miR-252b_L-1),FBtr0085137(api-miR-3041_R-1),FBtr0085138(api-miR-3041_R-1),FBtr0085139(api-miR-3041_R-1),FBtr0085140(api-miR-3041_R-1),FBtr0085145(api-m…
GO:0035225	determination of genital disc primordium	biological_process	17	FBtr0071653(api-miR-124_R-2),FBtr0071654(api-miR-124_R-2),FBtr0072694(bmo-miR-10-3p_L-1,api-miR-315,api-miR-14,api-miR-9a_R-2,api-miR-9b_R+1,api-miR-3036),FBtr0077993(api-miR-315,api-miR-2765,api-mir-3040-p5,api-miR-3036,PC-5p-113190_15,api-mir-3053-p5),FBtr0079432(api-miR-14,api-mir-316-p3),FBtr0083381(api-miR-276,api-miR-3047),FBtr0083382(api-miR-276,api-miR-3047),FBtr0083383(api-miR-276,api-mi…
GO:0007394	dorsal closure, elongation of leading edge cells	biological_process	17	FBtr0071049(api-miR-184b_R-2,api-miR-184a_R-2,api-miR-13a,api-miR-124_R-2,api-miR-87a,api-miR-2a),FBtr0071184(bmo-miR-10-3p_L-1),FBtr0072730(api-miR-3036),FBtr0073454(api-miR-315),FBtr0079432(api-miR-14,api-mir-316-p3),FBtr0079745(api-miR-92b,api-miR-92a),FBtr0079746(api-miR-92b,api-miR-92a),FBtr0082051(PC-3p-2743_844,api-miR-263b,api-miR-929,api-miR-3041_R-1),FBtr0082052(PC-3p-2743_844,api-miR-2…
GO:0016334	establishment or maintenance of polarity of follicular epithelium	biological_process	17	FBtr0073483(api-miR-263a,api-mir-2c-p3,api-miR-87a,api-miR-3047),FBtr0073491(api-miR-263a,api-mir-2c-p3,api-miR-87a,api-miR-3047),FBtr0073492(api-miR-263a,api-mir-2c-p3,api-miR-87a,api-miR-3047),FBtr0078166(api-miR-92b,api-miR-252b_L-1,api-miR-92a,api-miR-71_R-1),FBtr0078167(api-miR-92b,api-miR-252b_L-1,api-miR-92a,api-miR-71_R-1),FBtr0078168(api-miR-92b,api-miR-252b_L-1,api-miR-92a,api-miR-71_R-…
GO:0007482	haltere development	biological_process	17	FBtr0071653(api-miR-124_R-2),FBtr0071654(api-miR-124_R-2),FBtr0075408(api-miR-92b,api-miR-2765,api-miR-263b,api-miR-92a,api-mir-3040-p5,api-mir-3053-p5),FBtr0077082(api-mir-3037-p5,api-miR-190_R-3),FBtr0081040(api-miR-190_R-3,api-miR-3036),FBtr0081612(api-miR-277),FBtr0081613(api-miR-277),FBtr0081614(api-miR-277),FBtr0083347(api-miR-252b_L-1,api-miR-3036),FBtr0083348(api-miR-3036),FBtr0083349(api…
GO:0007488	histoblast morphogenesis	biological_process	17	FBtr0079086(api-miR-277),FBtr0079087(api-miR-277),FBtr0079088(api-miR-277),FBtr0079089(api-miR-277),FBtr0079234(api-miR-137_L+1),FBtr0079235(api-miR-137_L+1),FBtr0079236(api-miR-137_L+1),FBtr0079799(api-miR-252b_L-1,api-miR-87a),FBtr0083393(api-miR-277,api-miR-1_L-1,api-miR-13a,api-miR-2a),FBtr0083394(api-miR-277,api-miR-1_L-1,api-miR-13a,api-miR-2a),FBtr0086008(api-miR-315,api-mir-14-p5,api-miR-…
GO:0007485	imaginal disc-derived male genitalia development	biological_process	17	FBtr0072378(api-miR-3016),FBtr0072379(api-miR-315,api-miR-92b,api-miR-3050,api-miR-92a,api-miR-3016),FBtr0079249(PC-5p-113190_15),FBtr0079615(api-miR-315),FBtr0079617(api-miR-315),FBtr0079618(api-miR-315,PC-3p-2743_844),FBtr0081759(api-mir-2c-p3),FBtr0081760(api-miR-3041_R-1),FBtr0081761(api-miR-3041_R-1),FBtr0085441(api-miR-13a,api-miR-2a),FBtr0088095(api-miR-92b,api-miR-92a),FBtr0088096(api-miR…
GO:0008286	insulin receptor signaling pathway	biological_process	17	FBtr0072464(api-miR-927),FBtr0072465(api-miR-927),FBtr0072466(api-mir-14-p5,api-miR-927),FBtr0072467(api-mir-14-p5,api-miR-927),FBtr0072470(api-mir-14-p5,api-miR-927),FBtr0072471(api-mir-14-p5,api-miR-927),FBtr0076372(api-miR-3036),FBtr0078013(api-miR-1_L-1,api-miR-3041_R-1),FBtr0078014(api-miR-1_L-1,api-miR-3041_R-1),FBtr0078015(api-miR-1_L-1,api-miR-3041_R-1),FBtr0078946(api-miR-137_L+1),FBtr00…
GO:0007500	mesodermal cell fate determination	biological_process	17	FBtr0080739(api-miR-29,api-miR-927),FBtr0083548(PC-3p-2743_844,api-miR-124_R-2,api-miR-9a_R-2,api-miR-9b_R+1),FBtr0083549(PC-3p-2743_844,api-miR-124_R-2,api-miR-9a_R-2,api-miR-9b_R+1),FBtr0083550(PC-3p-2743_844,api-miR-124_R-2,api-miR-9a_R-2,api-miR-9b_R+1),FBtr0087596(api-miR-316),FBtr0087597(api-miR-316),FBtr0087598(api-miR-315),FBtr0089156(api-miR-277,api-miR-315,api-miR-92b,api-miR-263b,api-m…
GO:0045448	mitotic cell cycle, embryonic	biological_process	17	FBtr0081410(PC-3p-2743_844),FBtr0081411(PC-3p-2743_844),FBtr0082196(api-miR-8),FBtr0082197(api-miR-315),FBtr0082198(api-miR-277,api-miR-315),FBtr0082200(api-miR-277,api-miR-315),FBtr0088412(bmo-miR-10-3p_L-1,api-miR-315,api-miR-1_L-1),FBtr0088413(bmo-miR-10-3p_L-1,PC-3p-94006_17),FBtr0088414(bmo-miR-10-3p_L-1,api-miR-315,api-miR-1_L-1),FBtr0088415(bmo-miR-10-3p_L-1,api-miR-315,api-miR-1_L-1),FBtr…
GO:0006397	mRNA processing	biological_process	17	FBtr0074747(api-mir-14-p5,api-miR-317),FBtr0075364(api-miR-1_L-1),FBtr0079346(api-miR-3036),FBtr0079348(PC-3p-3656_637),FBtr0082853(api-miR-100),FBtr0084881(api-miR-137_L+1),FBtr0084882(api-miR-277,api-miR-8,api-miR-137_L+1,api-miR-3040,api-miR-71_R-1,api-miR-87a),FBtr0087073(api-mir-3037-p5),FBtr0087074(api-mir-3037-p5),FBtr0089615(api-miR-277),FBtr0089616(api-miR-277),FBtr0089617(api-miR-277),F…
GO:0006836	neurotransmitter transport	biological_process	17	FBtr0070591(api-miR-14,PC-3p-2743_844,api-miR-252b_L-1,api-miR-3036,api-miR-3047),FBtr0070592(api-miR-14,PC-3p-2743_844,api-miR-252b_L-1,api-miR-3036,api-miR-3047),FBtr0075232(api-miR-316,PC-5p-113190_15),FBtr0075233(api-miR-316,PC-5p-113190_15),FBtr0075234(api-miR-316,PC-5p-113190_15),FBtr0075235(api-miR-316,PC-5p-113190_15),FBtr0079503(api-miR-210_R+1),FBtr0079504(api-miR-210_R+1),FBtr0079505(a…
GO:0000280	nuclear division	biological_process	17	FBtr0074520(api-miR-137_L+1),FBtr0074521(api-miR-137_L+1),FBtr0074522(api-miR-137_L+1),FBtr0074523(api-miR-137_L+1),FBtr0074524(api-miR-137_L+1),FBtr0074525(api-miR-137_L+1),FBtr0074526(api-miR-137_L+1),FBtr0075703(api-miR-927),FBtr0075705(api-miR-927),FBtr0075706(api-miR-10_L+1,api-miR-317,api-miR-927),FBtr0075707(api-miR-10_L+1,api-miR-8,api-miR-317,api-miR-3041_R-1),FBtr0087703(api-miR-14),FBt…
GO:0046854	phosphatidylinositol phosphorylation	biological_process	17	FBtr0073755(api-miR-1_L-1,api-miR-3041_R-1),FBtr0075516(api-miR-3041_R-1),FBtr0076007(api-miR-9a_R-2,api-miR-9b_R+1),FBtr0076086(api-miR-252b_L-1),FBtr0076087(api-miR-8,api-miR-1_L-1,api-miR-210_R+1,PC-5p-113190_15),FBtr0076088(api-miR-8,api-miR-1_L-1,api-miR-210_R+1,PC-5p-113190_15),FBtr0078415(api-miR-277,api-miR-3047,api-miR-3041_R-1),FBtr0078755(api-miR-1_L-1,api-miR-929),FBtr0078756(api-miR-…
GO:0042331	phototaxis	biological_process	17	FBtr0070216(api-miR-92b,api-miR-92a,api-mir-2c-p3),FBtr0070217(api-miR-92b,api-miR-92a,api-mir-2c-p3),FBtr0070218(api-miR-92b,api-miR-92a,api-mir-2c-p3),FBtr0074232(api-miR-252b_L-1,PC-3p-3656_637),FBtr0078763(api-miR-9a_R-2,api-miR-9b_R+1,api-miR-3047),FBtr0081572(api-miR-8,api-miR-316,api-miR-137_L+1,api-miR-3016),FBtr0082196(api-miR-8),FBtr0082197(api-miR-315),FBtr0082198(api-miR-277,api-miR-3…
GO:0007009	plasma membrane organization	biological_process	17	FBtr0072789(api-miR-277,api-miR-3036),FBtr0073070(bmo-miR-10-3p_L-1),FBtr0073071(bmo-miR-10-3p_L-1),FBtr0073072(bmo-miR-10-3p_L-1),FBtr0075019(api-miR-315),FBtr0075021(api-miR-315),FBtr0078677(api-miR-3036,api-miR-927),FBtr0079614(api-miR-8,api-miR-3016),FBtr0100216(api-miR-3041_R-1),FBtr0299705(api-miR-1_L-1,api-mir-3053-p5),FBtr0299706(api-miR-1_L-1,api-mir-3053-p5),FBtr0299707(api-miR-1_L-1,ap…
GO:0006606	protein import into nucleus	biological_process	17	FBtr0074881(api-miR-1_L-1),FBtr0077000(api-miR-315,api-miR-14,api-miR-137_L+1,api-miR-3036),FBtr0077001(api-miR-14,api-miR-3036),FBtr0077002(api-miR-14,api-miR-3036),FBtr0077003(api-miR-9a_R-2,api-miR-9b_R+1),FBtr0077715(api-mir-3037-p5),FBtr0078082(api-miR-277),FBtr0078860(api-miR-315),FBtr0079356(api-miR-927),FBtr0080930(api-miR-1_L-1),FBtr0081392(bmo-miR-10-3p_L-1),FBtr0082106(api-miR-92b,api-…
GO:0015992	proton transport	biological_process	17	FBtr0071883(api-miR-92a),FBtr0075446(api-miR-277),FBtr0078700(api-miR-2765,api-miR-252b_L-1,api-mir-3040-p5,api-miR-3016,PC-3p-94006_17),FBtr0078701(api-miR-2765,api-miR-252b_L-1,api-mir-3040-p5,api-miR-3016,PC-3p-94006_17),FBtr0080429(api-miR-9a_R-2,api-miR-317,api-miR-9b_R+1,api-miR-3036),FBtr0083804(api-miR-317),FBtr0087070(PC-3p-2743_844),FBtr0087173(api-miR-8,api-miR-92b,api-miR-92a),FBtr008…
GO:0042981	regulation of apoptotic process	biological_process	17	FBtr0071320(api-miR-278),FBtr0074754(api-miR-124_R-2,api-miR-3036),FBtr0075541(api-miR-315,api-miR-92b,api-miR-92a),FBtr0075542(api-miR-92b,api-miR-92a),FBtr0075543(api-miR-92b,api-miR-92a),FBtr0078059(api-miR-278,api-miR-13a,api-miR-2a,PC-5p-113190_15),FBtr0079260(api-miR-1_L-1),FBtr0079889(api-miR-316),FBtr0084060(PC-3p-94006_17),FBtr0084061(api-miR-263b),FBtr0084065(api-miR-210_R+1),FBtr008406…
GO:0008593	regulation of Notch signaling pathway	biological_process	17	FBtr0074825(api-miR-3036),FBtr0074826(api-miR-3036),FBtr0076794(api-miR-3036,api-miR-3041_R-1),FBtr0076795(api-miR-3036,api-miR-3041_R-1),FBtr0076796(api-miR-3036,api-miR-3041_R-1),FBtr0076797(api-miR-3036,api-miR-3041_R-1),FBtr0076798(api-miR-3036,api-miR-3041_R-1),FBtr0078267(api-miR-137_L+1,api-miR-13a,api-miR-2a),FBtr0079821(bmo-miR-10-3p_L-1,api-miR-316),FBtr0079822(bmo-miR-10-3p_L-1,api-miR…
GO:0042493	response to drug	biological_process	17	FBtr0084683(api-miR-263a,api-miR-315,api-miR-316,PC-5p-113190_15),FBtr0084684(api-miR-263a,api-miR-315,api-miR-316,PC-5p-113190_15),FBtr0084685(api-miR-263a,api-miR-315,api-miR-316,PC-5p-113190_15),FBtr0100622(api-miR-263a,api-miR-315,api-miR-316,PC-5p-113190_15),FBtr0100623(api-miR-263a,api-miR-315,api-miR-316,PC-5p-113190_15),FBtr0100624(api-miR-263a,api-miR-315,api-miR-316,PC-5p-113190_15),FBt…
GO:0045471	response to ethanol	biological_process	17	FBtr0074771(api-miR-252b_L-1),FBtr0074772(api-miR-252b_L-1),FBtr0074773(api-miR-252b_L-1),FBtr0074774(api-miR-252b_L-1),FBtr0074969(api-miR-3036),FBtr0079307(api-miR-92b,api-miR-92a),FBtr0085359(api-miR-2765,api-miR-263b,api-mir-3040-p5,PC-5p-113190_15,api-mir-3053-p5),FBtr0087047(api-miR-3041_R-1),FBtr0299893(api-miR-277),FBtr0300528(api-miR-277),FBtr0300529(api-miR-277),FBtr0300530(api-miR-277)…
GO:0007430	terminal branching, open tracheal system	biological_process	17	FBtr0072271(api-miR-276,api-miR-3047),FBtr0073145(api-miR-9a_R-2,api-miR-9b_R+1),FBtr0075778(api-miR-263b),FBtr0076688(api-miR-92b,PC-3p-2743_844,api-miR-92a),FBtr0078798(api-miR-263b),FBtr0078800(api-miR-263b),FBtr0079100(api-miR-315,PC-3p-2743_844),FBtr0082413(api-miR-252b_L-1,api-miR-92a,api-miR-929),FBtr0082414(api-miR-252b_L-1,api-miR-92a,api-miR-929),FBtr0083795(api-miR-276,api-miR-14),FBtr…
GO:0034334	adherens junction maintenance	biological_process	16	FBtr0072730(api-miR-3036),FBtr0074118(PC-3p-2743_844),FBtr0074119(PC-3p-2743_844),FBtr0074121(PC-3p-2743_844),FBtr0074122(PC-3p-2743_844),FBtr0084010(api-miR-315),FBtr0084011(api-miR-315),FBtr0111036(PC-3p-2743_844),FBtr0111037(PC-3p-2743_844),FBtr0299728(api-miR-252b_L-1),FBtr0299729(api-miR-252b_L-1),FBtr0300546(api-miR-252b_L-1),FBtr0300547(api-miR-252b_L-1),FBtr0300548(api-miR-252b_L-1),FBtr0…
GO:0046845	branched duct epithelial cell fate determination, open tracheal system	biological_process	16	FBtr0071653(api-miR-124_R-2),FBtr0071654(api-miR-124_R-2),FBtr0072694(bmo-miR-10-3p_L-1,api-miR-315,api-miR-14,api-miR-9a_R-2,api-miR-9b_R+1,api-miR-3036),FBtr0077771(api-miR-137_L+1),FBtr0077772(api-miR-137_L+1),FBtr0077773(api-miR-137_L+1),FBtr0077774(api-miR-137_L+1),FBtr0077775(api-miR-137_L+1),FBtr0077993(api-miR-315,api-miR-2765,api-mir-3040-p5,api-miR-3036,PC-5p-113190_15,api-mir-3053-p5),…
GO:0030031	cell projection assembly	biological_process	16	FBtr0071546(api-miR-316),FBtr0071653(api-miR-124_R-2),FBtr0071654(api-miR-124_R-2),FBtr0077082(api-mir-3037-p5,api-miR-190_R-3),FBtr0078510(api-miR-277),FBtr0079625(api-miR-252b_L-1,api-miR-3041_R-1),FBtr0079626(api-miR-252b_L-1,api-miR-3041_R-1),FBtr0079628(api-miR-252b_L-1,api-miR-3041_R-1),FBtr0079629(api-miR-252b_L-1,api-miR-3041_R-1),FBtr0080148(api-miR-277,api-miR-316,api-miR-9b_R+1,api-miR…
GO:0006874	cellular calcium ion homeostasis	biological_process	16	FBtr0072216(api-miR-2765,api-mir-3040-p5,api-mir-3053-p5),FBtr0073851(api-miR-315,api-miR-9a_R-2,api-miR-9b_R+1),FBtr0073852(api-miR-315,api-miR-9a_R-2,api-miR-9b_R+1),FBtr0073853(api-miR-315,api-miR-9a_R-2,api-miR-9b_R+1),FBtr0074952(api-miR-929),FBtr0083933(bmo-miR-993a-5p_L-1R-3),FBtr0083934(api-miR-14,api-miR-3036),FBtr0087056(api-miR-3016,PC-3p-94006_17,api-miR-3036),FBtr0088637(api-miR-137_…
GO:0007099	centriole replication	biological_process	16	FBtr0077352(api-miR-315),FBtr0077353(api-miR-315,api-miR-124_R-2),FBtr0077504(api-miR-1_L-1),FBtr0078213(api-miR-8,api-miR-1_L-1,api-miR-252b_L-1,api-miR-190_R-3,api-miR-9a_R-2,api-miR-9b_R+1,api-miR-87a,api-miR-3036),FBtr0078387(PC-3p-3656_637),FBtr0087703(api-miR-14),FBtr0087704(api-miR-14),FBtr0088001(bmo-miR-10-3p_L-1),FBtr0088002(bmo-miR-10-3p_L-1),FBtr0100650(api-miR-124_R-2,api-miR-263b),F…
GO:0042676	compound eye cone cell fate commitment	biological_process	16	FBtr0070507(api-miR-316,api-miR-210_R+1),FBtr0071653(api-miR-124_R-2),FBtr0071654(api-miR-124_R-2),FBtr0072681(api-miR-190_R-3),FBtr0073735(bmo-miR-10-3p_L-1,api-miR-3016),FBtr0073736(api-miR-315),FBtr0083739(api-miR-315,api-miR-14),FBtr0083740(api-miR-14),FBtr0089327(api-miR-277,PC-3p-2743_844,api-mir-3037-p5,api-miR-929,api-miR-3036,bmo-miR-993a-5p_L-1R-3),FBtr0089328(api-miR-277,PC-3p-2743_844…
GO:0035017	cuticle pattern formation	biological_process	16	FBtr0070239(api-miR-3036),FBtr0070241(api-miR-3036),FBtr0072398(api-miR-3036),FBtr0073555(api-miR-277,api-miR-315,api-miR-1_L-1,api-miR-210_R+1,PC-5p-113190_15),FBtr0076218(api-miR-8,api-miR-137_L+1,PC-3p-2743_844,api-miR-263b,PC-3p-3656_637),FBtr0076219(api-miR-8,api-miR-137_L+1,PC-3p-2743_844,api-miR-263b,PC-3p-3656_637),FBtr0078267(api-miR-137_L+1,api-miR-13a,api-miR-2a),FBtr0079365(api-let-7,…
GO:0008101	decapentaplegic signaling pathway	biological_process	16	FBtr0074754(api-miR-124_R-2,api-miR-3036),FBtr0075679(api-miR-315),FBtr0078059(api-miR-278,api-miR-13a,api-miR-2a,PC-5p-113190_15),FBtr0078836(api-miR-3036),FBtr0079086(api-miR-277),FBtr0079087(api-miR-277),FBtr0079088(api-miR-277),FBtr0079089(api-miR-277),FBtr0086579(api-miR-315,api-miR-92b,api-miR-92a,api-miR-9a_R-2,api-miR-9b_R+1,api-miR-3036),FBtr0086833(api-miR-315,api-miR-2765,api-mir-3040-…
GO:0007450	dorsal/ventral pattern formation, imaginal disc	biological_process	16	FBtr0070507(api-miR-316,api-miR-210_R+1),FBtr0077771(api-miR-137_L+1),FBtr0077772(api-miR-137_L+1),FBtr0077773(api-miR-137_L+1),FBtr0077774(api-miR-137_L+1),FBtr0077775(api-miR-137_L+1),FBtr0078267(api-miR-137_L+1,api-miR-13a,api-miR-2a),FBtr0079432(api-miR-14,api-mir-316-p3),FBtr0080739(api-miR-29,api-miR-927),FBtr0081671(api-miR-137_L+1),FBtr0085441(api-miR-13a,api-miR-2a),FBtr0085906(api-miR-1…
GO:0035214	eye-antennal disc development	biological_process	16	FBtr0070507(api-miR-316,api-miR-210_R+1),FBtr0071350(api-miR-3016),FBtr0075979(api-miR-9a_R-2,api-miR-9b_R+1),FBtr0077771(api-miR-137_L+1),FBtr0077772(api-miR-137_L+1),FBtr0077773(api-miR-137_L+1),FBtr0077774(api-miR-137_L+1),FBtr0077775(api-miR-137_L+1),FBtr0080643(api-miR-13a,api-miR-9a_R-2,api-miR-9b_R+1,api-miR-2a),FBtr0083393(api-miR-277,api-miR-1_L-1,api-miR-13a,api-miR-2a),FBtr0083394(api-…
GO:0007631	feeding behavior	biological_process	16	FBtr0072417(api-miR-3041_R-1),FBtr0079458(api-miR-3036),FBtr0079459(api-miR-3036),FBtr0079460(api-miR-3036),FBtr0079461(api-miR-3036),FBtr0079462(api-miR-3036),FBtr0089304(api-miR-71_R-1),FBtr0089305(api-miR-71_R-1),FBtr0089306(api-miR-71_R-1),FBtr0089307(api-miR-71_R-1),FBtr0089308(api-miR-71_R-1),FBtr0089309(api-miR-71_R-1),FBtr0089310(api-miR-71_R-1),FBtr0089311(api-miR-71_R-1),FBtr0100363(api…
GO:0007440	foregut morphogenesis	biological_process	16	FBtr0070507(api-miR-316,api-miR-210_R+1),FBtr0071005(api-miR-263a,api-miR-316,api-miR-190_R-3,api-miR-3036),FBtr0071006(api-miR-315,api-miR-316,api-miR-137_L+1,api-mir-3037-p5,api-miR-252b_L-1,api-miR-190_R-3,api-miR-3036),FBtr0074581(api-miR-13a,api-miR-2a),FBtr0077530(api-miR-92b,api-miR-263b,api-miR-92a,api-miR-210_R+1),FBtr0077531(api-miR-92b,api-miR-263b,api-miR-92a,api-miR-210_R+1),FBtr0077…
GO:0007259	JAK-STAT cascade	biological_process	16	FBtr0074581(api-miR-13a,api-miR-2a),FBtr0074756(api-miR-210_R+1),FBtr0080143(PC-3p-3656_637),FBtr0080773(api-miR-1_L-1,api-miR-210_R+1),FBtr0080774(api-miR-1_L-1,api-miR-210_R+1),FBtr0080775(api-miR-1_L-1,api-miR-210_R+1),FBtr0080776(api-miR-1_L-1,api-miR-210_R+1),FBtr0080777(api-miR-1_L-1,api-miR-210_R+1),FBtr0081040(api-miR-190_R-3,api-miR-3036),FBtr0087102(api-miR-3016),FBtr0087103(api-miR-301…
GO:0035160	maintenance of epithelial integrity, open tracheal system	biological_process	16	FBtr0070680(api-miR-9a_R-2,api-miR-9b_R+1),FBtr0071105(api-miR-124_R-2),FBtr0071546(api-miR-316),FBtr0071653(api-miR-124_R-2),FBtr0071654(api-miR-124_R-2),FBtr0072694(bmo-miR-10-3p_L-1,api-miR-315,api-miR-14,api-miR-9a_R-2,api-miR-9b_R+1,api-miR-3036),FBtr0073731(api-miR-263a),FBtr0073732(api-miR-263a,api-miR-29,api-miR-927),FBtr0081389(api-miR-1_L-1),FBtr0081390(api-miR-1_L-1),FBtr0087932(api-mi…
GO:0046661	male sex differentiation	biological_process	16	FBtr0081759(api-mir-2c-p3),FBtr0081760(api-miR-3041_R-1),FBtr0081761(api-miR-3041_R-1),FBtr0083640(api-miR-315,api-miR-92b,api-miR-124_R-2,api-miR-263b,api-miR-92a,api-miR-929,api-miR-29),FBtr0083641(api-miR-277,api-miR-137_L+1,api-miR-3016),FBtr0083642(api-miR-315),FBtr0083643(api-miR-315),FBtr0083644(api-miR-277,api-miR-137_L+1,api-miR-9a_R-2,api-miR-9b_R+1,api-miR-3016,api-miR-3036),FBtr008364…
GO:0000070	mitotic sister chromatid segregation	biological_process	16	FBtr0073475(api-miR-316,api-miR-252b_L-1,api-miR-3036),FBtr0073476(api-miR-316,api-miR-252b_L-1,api-miR-3036),FBtr0073477(api-miR-316,api-miR-252b_L-1,api-miR-3036),FBtr0073478(api-miR-316,api-miR-252b_L-1,api-miR-3036),FBtr0073479(api-miR-316,api-miR-252b_L-1,api-miR-3036),FBtr0077125(api-miR-252b_L-1,api-miR-29),FBtr0077662(api-miR-277,api-miR-3036,api-miR-3041_R-1),FBtr0077663(api-miR-277,api-…
GO:0016335	morphogenesis of larval imaginal disc epithelium	biological_process	16	FBtr0072730(api-miR-3036),FBtr0073483(api-miR-263a,api-mir-2c-p3,api-miR-87a,api-miR-3047),FBtr0073491(api-miR-263a,api-mir-2c-p3,api-miR-87a,api-miR-3047),FBtr0073492(api-miR-263a,api-mir-2c-p3,api-miR-87a,api-miR-3047),FBtr0078166(api-miR-92b,api-miR-252b_L-1,api-miR-92a,api-miR-71_R-1),FBtr0078167(api-miR-92b,api-miR-252b_L-1,api-miR-92a,api-miR-71_R-1),FBtr0078168(api-miR-92b,api-miR-252b_L-1…
GO:0045926	negative regulation of growth	biological_process	16	FBtr0073245(api-mir-2c-p3),FBtr0073246(api-mir-2c-p3),FBtr0073247(api-mir-2c-p3),FBtr0076093(api-miR-137_L+1,api-miR-13a,api-miR-3050,api-miR-3036),FBtr0076168(api-miR-316,api-miR-3036),FBtr0077478(api-miR-1_L-1),FBtr0085430(api-miR-2765,api-mir-3040-p5,api-miR-3016),FBtr0085432(api-miR-2765,api-mir-3040-p5,api-miR-3016),FBtr0089901(api-miR-316),FBtr0089905(api-miR-316),FBtr0299728(api-miR-252b_L…
GO:0007406	negative regulation of neuroblast proliferation	biological_process	16	FBtr0074839(api-miR-277),FBtr0078166(api-miR-92b,api-miR-252b_L-1,api-miR-92a,api-miR-71_R-1),FBtr0078167(api-miR-92b,api-miR-252b_L-1,api-miR-92a,api-miR-71_R-1),FBtr0078168(api-miR-92b,api-miR-252b_L-1,api-miR-92a,api-miR-71_R-1),FBtr0078169(api-miR-92b,api-miR-252b_L-1,api-miR-92a,api-miR-71_R-1),FBtr0078170(api-miR-92b,api-miR-252b_L-1,api-miR-92a,api-miR-71_R-1),FBtr0078171(api-miR-92b,api-m…
GO:0007220	Notch receptor processing	biological_process	16	FBtr0070914(api-miR-278,api-miR-92b,api-mir-14-p5,api-miR-263b,api-miR-210_R+1),FBtr0071033(api-mir-14-p5,api-miR-3041_R-1),FBtr0073842(api-mir-14-p5),FBtr0077793(api-miR-3036),FBtr0077794(api-miR-3036),FBtr0077795(api-miR-3036),FBtr0077796(api-miR-3036),FBtr0077797(api-miR-3036),FBtr0077798(api-miR-3036),FBtr0080509(api-miR-277,api-miR-315),FBtr0080510(api-miR-277,api-miR-315),FBtr0087414(api-mi…
GO:0051647	nucleus localization	biological_process	16	FBtr0079566(PC-3p-2743_844,api-mir-3037-p5,api-miR-2765,api-mir-3040-p5),FBtr0079567(PC-3p-2743_844,api-mir-3037-p5,api-miR-2765,api-mir-3040-p5),FBtr0079568(api-miR-277,api-miR-315,PC-3p-2743_844,api-mir-3037-p5,api-miR-2765,api-mir-3040-p5,api-miR-9a_R-2,api-miR-9b_R+1,api-miR-3016,api-miR-3036,api-miR-3041_R-1),FBtr0079569(PC-3p-2743_844,api-mir-3037-p5,api-miR-2765,api-mir-3040-p5),FBtr007957…
GO:0015914	phospholipid transport	biological_process	16	FBtr0089853(api-mir-2c-p3,api-miR-3036),FBtr0089854(api-mir-2c-p3,api-miR-3036),FBtr0299754(PC-3p-2743_844),FBtr0299755(PC-3p-2743_844),FBtr0299756(api-miR-315,PC-3p-2743_844,api-mir-2c-p3,api-miR-9a_R-2,api-miR-9b_R+1,api-miR-3036),FBtr0299757(PC-3p-2743_844),FBtr0299758(bmo-miR-10-3p_L-1,PC-3p-2743_844),FBtr0299759(PC-3p-2743_844),FBtr0299760(api-miR-315,PC-3p-2743_844,api-mir-2c-p3,api-miR-9a_…
GO:0032968	positive regulation of transcription elongation from RNA polymerase II promoter	biological_process	16	FBtr0082529(api-miR-9a_R-2,api-miR-9b_R+1,api-miR-3016),FBtr0082530(api-miR-9a_R-2,api-miR-9b_R+1,api-miR-3016),FBtr0082947(api-miR-3016),FBtr0082948(api-miR-3016),FBtr0082949(api-miR-3016),FBtr0082950(api-miR-3016),FBtr0084374(api-mir-2c-p3),FBtr0084375(api-mir-2c-p3),FBtr0088443(api-miR-92b,api-miR-3040,api-miR-92a),FBtr0088444(api-miR-92b,api-miR-3040,api-miR-92a),FBtr0088445(api-miR-92b,api-m…
GO:0030177	positive regulation of Wnt receptor signaling pathway	biological_process	16	FBtr0071784(PC-3p-2743_844),FBtr0071785(PC-3p-2743_844),FBtr0072551(api-miR-315),FBtr0072552(api-miR-315,api-miR-92b,PC-3p-2743_844,api-mir-3037-p5,api-miR-92a,PC-5p-113190_15,api-miR-3047),FBtr0075679(api-miR-315),FBtr0076218(api-miR-8,api-miR-137_L+1,PC-3p-2743_844,api-miR-263b,PC-3p-3656_637),FBtr0076219(api-miR-8,api-miR-137_L+1,PC-3p-2743_844,api-miR-263b,PC-3p-3656_637),FBtr0078328(api-miR-…
GO:0050821	protein stabilization	biological_process	16	FBtr0071317(api-mir-3037-p5,api-miR-7,api-miR-317),FBtr0072551(api-miR-315),FBtr0072552(api-miR-315,api-miR-92b,PC-3p-2743_844,api-mir-3037-p5,api-miR-92a,PC-5p-113190_15,api-miR-3047),FBtr0079781(api-mir-3037-p5),FBtr0087292(api-miR-3041_R-1),FBtr0087293(api-miR-1_L-1,api-mir-3037-p5,api-miR-3041_R-1),FBtr0087295(api-miR-3041_R-1),FBtr0088412(bmo-miR-10-3p_L-1,api-miR-315,api-miR-1_L-1),FBtr0088…
GO:0035073	pupariation	biological_process	16	FBtr0070270(api-miR-124_R-2),FBtr0072521(api-miR-277),FBtr0072522(api-miR-277),FBtr0072523(api-miR-1_L-1,PC-3p-2743_844),FBtr0078351(api-miR-316,api-miR-252b_L-1,api-miR-3041_R-1),FBtr0078352(api-miR-316,api-miR-252b_L-1,api-miR-3041_R-1),FBtr0081512(api-miR-315,api-miR-9a_R-2,api-miR-9b_R+1),FBtr0081513(api-miR-315,api-miR-9a_R-2,api-miR-9b_R+1),FBtr0086008(api-miR-315,api-mir-14-p5,api-miR-92a,…
GO:0048841	regulation of axon extension involved in axon guidance	biological_process	16	FBtr0079300(api-miR-8),FBtr0079301(api-miR-8),FBtr0081013(api-miR-277,api-miR-9a_R-2,api-miR-9b_R+1),FBtr0081014(api-miR-277,api-miR-9a_R-2,api-miR-9b_R+1),FBtr0081015(api-miR-277,api-miR-14,api-mir-3037-p5,api-miR-9a_R-2,api-miR-9b_R+1,api-miR-3016,api-miR-3036),FBtr0081016(api-miR-277,api-miR-14,api-mir-3037-p5,api-miR-9a_R-2,api-miR-9b_R+1,api-miR-3016,api-miR-3036),FBtr0081017(api-miR-277,api…
GO:0045924	regulation of female receptivity	biological_process	16	FBtr0071207(bmo-miR-10-3p_L-1,api-miR-252b_L-1,PC-3p-94006_17),FBtr0071209(bmo-miR-10-3p_L-1,api-miR-252b_L-1,PC-3p-94006_17),FBtr0072072(api-miR-316,api-miR-190_R-3,api-miR-9a_R-2,api-miR-9b_R+1),FBtr0072073(api-miR-316,api-miR-190_R-3,api-miR-9a_R-2,api-miR-9b_R+1),FBtr0072417(api-miR-3041_R-1),FBtr0079145(api-miR-315),FBtr0083255(api-miR-3036,api-miR-927),FBtr0086991(api-miR-315,api-mir-3037-p…
GO:0048024	regulation of mRNA splicing, via spliceosome	biological_process	16	FBtr0077715(api-mir-3037-p5),FBtr0079346(api-miR-3036),FBtr0079348(PC-3p-3656_637),FBtr0082803(api-miR-315,api-miR-3050,api-miR-3016,api-miR-927),FBtr0082804(api-mir-3037-p5,api-miR-3016),FBtr0087073(api-mir-3037-p5),FBtr0087074(api-mir-3037-p5),FBtr0089615(api-miR-277),FBtr0089616(api-miR-277),FBtr0089617(api-miR-277),FBtr0089618(api-miR-277),FBtr0089619(api-miR-277),FBtr0089620(api-miR-277),FBt…
GO:0048172	regulation of short-term neuronal synaptic plasticity	biological_process	16	FBtr0073754(api-miR-315,api-miR-9a_R-2,api-miR-9b_R+1,api-miR-3036),FBtr0074118(PC-3p-2743_844),FBtr0074119(PC-3p-2743_844),FBtr0074121(PC-3p-2743_844),FBtr0074122(PC-3p-2743_844),FBtr0083204(api-miR-277,api-miR-3036),FBtr0083205(api-miR-277,api-miR-316,api-miR-7,api-miR-3036),FBtr0083206(api-miR-277,api-miR-3036),FBtr0083207(api-miR-277,api-miR-3036),FBtr0083208(api-miR-277,api-miR-3036),FBtr008…
GO:0050807	regulation of synapse organization	biological_process	16	FBtr0072730(api-miR-3036),FBtr0072789(api-miR-277,api-miR-3036),FBtr0075505(api-miR-92b,PC-3p-2743_844,api-miR-92a,api-miR-3041_R-1),FBtr0079144(api-miR-92b,api-miR-316,api-miR-92a,api-miR-9a_R-2,api-miR-9b_R+1,api-miR-3041_R-1),FBtr0081356(api-miR-210_R+1,api-miR-3016,api-miR-3041_R-1),FBtr0081357(api-miR-210_R+1,api-miR-3016,api-miR-3041_R-1),FBtr0082196(api-miR-8),FBtr0082197(api-miR-315),FBtr…
GO:0035075	response to ecdysone	biological_process	16	FBtr0070261(PC-5p-113190_15),FBtr0070262(api-miR-317),FBtr0070263(PC-5p-113190_15),FBtr0070265(api-miR-263a,bmo-miR-10-3p_L-1,api-miR-92b,api-miR-13a,api-miR-92a,api-miR-190_R-3,api-miR-9a_R-2,api-miR-9b_R+1,PC-3p-94006_17,api-miR-2a,PC-5p-113190_15,PC-3p-3656_637),FBtr0070266(api-miR-317),FBtr0070270(api-miR-124_R-2),FBtr0079194(api-miR-3047),FBtr0079195(api-miR-3047),FBtr0100185(api-miR-316,api…
GO:0016056	rhodopsin mediated signaling pathway	biological_process	16	FBtr0070651(api-miR-263b,api-miR-92a,api-miR-9a_R-2,api-miR-929,api-miR-9b_R+1,api-miR-3036),FBtr0073823(api-miR-3036),FBtr0074949(api-miR-263b),FBtr0076688(api-miR-92b,PC-3p-2743_844,api-miR-92a),FBtr0087829(api-miR-316),FBtr0087831(api-miR-315,api-miR-1_L-1,api-miR-316,api-miR-210_R+1,api-miR-3047,api-miR-3041_R-1),FBtr0087833(api-miR-315,api-miR-1_L-1,api-miR-316,api-miR-210_R+1,api-miR-3047,a…
GO:0045035	sensory organ precursor cell division	biological_process	16	FBtr0079821(bmo-miR-10-3p_L-1,api-miR-316),FBtr0079822(bmo-miR-10-3p_L-1,api-miR-316),FBtr0079889(api-miR-316),FBtr0080773(api-miR-1_L-1,api-miR-210_R+1),FBtr0080774(api-miR-1_L-1,api-miR-210_R+1),FBtr0080775(api-miR-1_L-1,api-miR-210_R+1),FBtr0080776(api-miR-1_L-1,api-miR-210_R+1),FBtr0080777(api-miR-1_L-1,api-miR-210_R+1),FBtr0081389(api-miR-1_L-1),FBtr0081390(api-miR-1_L-1),FBtr0085651(api-miR…
GO:0007384	specification of segmental identity, thorax	biological_process	16	FBtr0081646(api-miR-92b,api-miR-92a),FBtr0081647(bmo-miR-10-3p_L-1,api-miR-929),FBtr0081648(bmo-miR-10-3p_L-1,api-miR-929),FBtr0081649(bmo-miR-10-3p_L-1,api-miR-929),FBtr0081650(bmo-miR-10-3p_L-1,api-miR-929),FBtr0081651(bmo-miR-10-3p_L-1,api-miR-929),FBtr0081652(bmo-miR-10-3p_L-1,api-miR-929),FBtr0081653(bmo-miR-10-3p_L-1,api-miR-929),FBtr0081656(bmo-miR-10-3p_L-1,api-miR-929),FBtr0083347(api-mi…
GO:0045186	zonula adherens assembly	biological_process	16	FBtr0071546(api-miR-316),FBtr0073070(bmo-miR-10-3p_L-1),FBtr0073071(bmo-miR-10-3p_L-1),FBtr0073072(bmo-miR-10-3p_L-1),FBtr0074388(api-miR-252b_L-1,api-miR-3041_R-1),FBtr0074455(api-miR-316,api-miR-137_L+1,api-miR-929),FBtr0084603(api-miR-3047),FBtr0089974(api-miR-277),FBtr0089975(api-miR-277),FBtr0089978(api-miR-277),FBtr0100375(api-miR-277),FBtr0100376(api-miR-277),FBtr0111000(api-miR-252b_L-1,a…
GO:0002118	aggressive behavior	biological_process	15	FBtr0083640(api-miR-315,api-miR-92b,api-miR-124_R-2,api-miR-263b,api-miR-92a,api-miR-929,api-miR-29),FBtr0083641(api-miR-277,api-miR-137_L+1,api-miR-3016),FBtr0083642(api-miR-315),FBtr0083643(api-miR-315),FBtr0083644(api-miR-277,api-miR-137_L+1,api-miR-9a_R-2,api-miR-9b_R+1,api-miR-3016,api-miR-3036),FBtr0083645(api-miR-315,api-miR-92b,api-miR-124_R-2,api-miR-263b,api-miR-92a,api-miR-929,api-miR-…
GO:0003383	apical constriction	biological_process	15	FBtr0073341(api-miR-3036),FBtr0073342(api-miR-3036),FBtr0073343(api-miR-3036),FBtr0073555(api-miR-277,api-miR-315,api-miR-1_L-1,api-miR-210_R+1,PC-5p-113190_15),FBtr0074581(api-miR-13a,api-miR-2a),FBtr0081410(PC-3p-2743_844),FBtr0081411(PC-3p-2743_844),FBtr0085352(api-miR-137_L+1,api-miR-252b_L-1,api-miR-263b,api-miR-87a),FBtr0085353(api-miR-137_L+1,api-miR-252b_L-1,api-miR-263b,api-miR-87a),FBtr…
GO:0070588	calcium ion transmembrane transport	biological_process	15	FBtr0079074(api-mir-14-p5),FBtr0080945(api-miR-9a_R-2,api-miR-9b_R+1),FBtr0080946(api-miR-9a_R-2,api-miR-9b_R+1),FBtr0088637(api-miR-137_L+1),FBtr0088638(api-miR-137_L+1),FBtr0088639(api-miR-137_L+1),FBtr0088640(api-miR-137_L+1),FBtr0090003(api-miR-3016,api-miR-3036),FBtr0090004(api-miR-3036),FBtr0090005(api-miR-3036),FBtr0090006(api-miR-3036),FBtr0300115(api-miR-124_R-2,api-miR-263b,api-miR-9b_R…
GO:0048738	cardiac muscle tissue development	biological_process	15	FBtr0074520(api-miR-137_L+1),FBtr0074521(api-miR-137_L+1),FBtr0074522(api-miR-137_L+1),FBtr0074523(api-miR-137_L+1),FBtr0074524(api-miR-137_L+1),FBtr0074525(api-miR-137_L+1),FBtr0074526(api-miR-137_L+1),FBtr0083387(api-miR-263a,api-miR-252b_L-1),FBtr0083388(api-miR-263a,api-miR-252b_L-1),FBtr0086008(api-miR-315,api-mir-14-p5,api-miR-92a,api-miR-3036),FBtr0086009(api-mir-14-p5),FBtr0086010(api-miR…
GO:0044331	cell-cell adhesion mediated by cadherin	biological_process	15	FBtr0071546(api-miR-316),FBtr0075239(api-miR-277),FBtr0075240(api-miR-277),FBtr0081013(api-miR-277,api-miR-9a_R-2,api-miR-9b_R+1),FBtr0081014(api-miR-277,api-miR-9a_R-2,api-miR-9b_R+1),FBtr0081015(api-miR-277,api-miR-14,api-mir-3037-p5,api-miR-9a_R-2,api-miR-9b_R+1,api-miR-3016,api-miR-3036),FBtr0081016(api-miR-277,api-miR-14,api-mir-3037-p5,api-miR-9a_R-2,api-miR-9b_R+1,api-miR-3016,api-miR-3036…
GO:0030381	chorion-containing eggshell pattern formation	biological_process	15	FBtr0071653(api-miR-124_R-2),FBtr0071654(api-miR-124_R-2),FBtr0072578(api-miR-13a,api-miR-3050,api-miR-2a,api-miR-3041_R-1),FBtr0073747(api-miR-315,api-miR-92b,api-miR-92a),FBtr0073748(api-let-7,api-miR-2765,api-mir-3040-p5,api-mir-3053-p5),FBtr0079708(api-miR-2765,api-mir-3040-p5,api-miR-210_R+1,PC-3p-94006_17,api-mir-3053-p5,api-miR-3041_R-1),FBtr0082122(api-miR-29),FBtr0087236(api-miR-317),FBt…
GO:0048096	chromatin-mediated maintenance of transcription	biological_process	15	FBtr0074510(api-miR-71_R-1),FBtr0075523(api-miR-100,api-miR-3016),FBtr0075524(api-miR-100,api-miR-3016),FBtr0075525(api-miR-100,api-miR-3016),FBtr0075526(api-miR-100,api-miR-3016),FBtr0076267(api-miR-8),FBtr0076268(api-miR-8),FBtr0082947(api-miR-3016),FBtr0082948(api-miR-3016),FBtr0082949(api-miR-3016),FBtr0082950(api-miR-3016),FBtr0083257(api-miR-8),FBtr0083258(api-miR-8),FBtr0084659(api-miR-316…
GO:0046667	compound eye retinal cell programmed cell death	biological_process	15	FBtr0070507(api-miR-316,api-miR-210_R+1),FBtr0070562(api-miR-277,api-miR-14,api-miR-317,api-miR-3047),FBtr0070606(api-miR-277,PC-5p-113190_15),FBtr0074118(PC-3p-2743_844),FBtr0074119(PC-3p-2743_844),FBtr0074121(PC-3p-2743_844),FBtr0074122(PC-3p-2743_844),FBtr0075133(api-miR-277,bmo-miR-10-3p_L-1,api-miR-315,api-miR-137_L+1,PC-3p-2743_844,api-miR-263b,api-miR-3041_R-1),FBtr0077993(api-miR-315,api-…
GO:0016059	deactivation of rhodopsin mediated signaling	biological_process	15	FBtr0070651(api-miR-263b,api-miR-92a,api-miR-9a_R-2,api-miR-929,api-miR-9b_R+1,api-miR-3036),FBtr0073823(api-miR-3036),FBtr0074832(api-miR-316,api-miR-3050,api-miR-9a_R-2,api-miR-9b_R+1),FBtr0074833(api-miR-3050,api-miR-9a_R-2,api-miR-9b_R+1),FBtr0074949(api-miR-263b),FBtr0076599(bmo-miR-10-3p_L-1),FBtr0087047(api-miR-3041_R-1),FBtr0088001(bmo-miR-10-3p_L-1),FBtr0088002(bmo-miR-10-3p_L-1),FBtr010…
GO:0035001	dorsal trunk growth, open tracheal system	biological_process	15	FBtr0071105(api-miR-124_R-2),FBtr0074954(api-miR-278),FBtr0074956(api-miR-278),FBtr0074957(api-miR-278),FBtr0077014(api-miR-263b,api-miR-3036),FBtr0085825(api-miR-184b_R-2,api-miR-184a_R-2,api-miR-92b,api-miR-137_L+1,api-miR-92a,api-miR-210_R+1),FBtr0085826(api-miR-315,api-miR-92b,api-miR-92a,PC-3p-94006_17,PC-3p-3656_637),FBtr0085827(api-miR-184b_R-2,api-miR-184a_R-2,api-miR-92b,api-miR-137_L+1,…
GO:0035050	embryonic heart tube development	biological_process	15	FBtr0071922(api-miR-13a,api-miR-252b_L-1,api-miR-9a_R-2,api-miR-9b_R+1,api-miR-2a),FBtr0071923(api-miR-13a,api-miR-252b_L-1,api-miR-9a_R-2,api-miR-9b_R+1,api-miR-2a),FBtr0077941(api-miR-276,api-miR-14,api-mir-14-p5),FBtr0079093(api-miR-276,api-miR-8),FBtr0083215(api-miR-9a_R-2,api-miR-9b_R+1),FBtr0083216(api-miR-9a_R-2,api-miR-9b_R+1),FBtr0083220(api-miR-316,api-miR-13a,api-miR-2a,PC-3p-3656_637)…
GO:0040001	establishment of mitotic spindle localization	biological_process	15	FBtr0071317(api-mir-3037-p5,api-miR-7,api-miR-317),FBtr0071562(api-miR-315,api-miR-316,api-miR-263b,api-miR-3036),FBtr0074388(api-miR-252b_L-1,api-miR-3041_R-1),FBtr0084552(api-miR-13a,api-miR-2a),FBtr0084636(api-miR-8),FBtr0085189(api-miR-277,api-miR-87a),FBtr0086127(PC-3p-2743_844),FBtr0086129(PC-3p-2743_844),FBtr0086130(PC-3p-2743_844),FBtr0086131(PC-3p-2743_844),FBtr0111000(api-miR-252b_L-1,a…
GO:0030951	establishment or maintenance of microtubule cytoskeleton polarity	biological_process	15	FBtr0076030(bmo-miR-10-3p_L-1,api-miR-92b,api-miR-92a,api-miR-9a_R-2,api-miR-317,api-miR-9b_R+1),FBtr0077157(api-miR-92b,api-miR-92a,PC-3p-94006_17,api-miR-87a),FBtr0084552(api-miR-13a,api-miR-2a),FBtr0085351(api-miR-315,api-miR-3036),FBtr0086127(PC-3p-2743_844),FBtr0086129(PC-3p-2743_844),FBtr0086130(PC-3p-2743_844),FBtr0086131(PC-3p-2743_844),FBtr0289954(api-miR-92b,api-miR-92a),FBtr0289955(api…
GO:0030198	extracellular matrix organization	biological_process	15	FBtr0072950(api-miR-276,api-miR-315,api-miR-3041_R-1),FBtr0074118(PC-3p-2743_844),FBtr0074119(PC-3p-2743_844),FBtr0074121(PC-3p-2743_844),FBtr0074122(PC-3p-2743_844),FBtr0074418(api-miR-137_L+1),FBtr0085793(api-miR-277),FBtr0085794(api-miR-277),FBtr0111036(PC-3p-2743_844),FBtr0111037(PC-3p-2743_844),FBtr0273263(PC-3p-2743_844,api-miR-124_R-2,api-miR-210_R+1),FBtr0273264(api-miR-3050),FBtr0300337(…
GO:0006633	fatty acid biosynthetic process	biological_process	15	FBtr0071143(api-miR-277),FBtr0076232(api-miR-277),FBtr0078935(api-miR-3040),FBtr0078936(api-miR-3040),FBtr0078937(api-miR-3040),FBtr0078938(api-miR-3040),FBtr0078941(api-miR-315),FBtr0079179(api-miR-13a,api-miR-2a),FBtr0082592(api-miR-927),FBtr0082626(api-miR-315,api-miR-316),FBtr0082627(api-miR-315,api-miR-316),FBtr0082628(api-miR-315,api-miR-316),FBtr0082629(api-miR-315,api-miR-316),FBtr0082630…
GO:0008543	fibroblast growth factor receptor signaling pathway	biological_process	15	FBtr0070378(api-miR-315),FBtr0070379(api-miR-315,api-miR-9a_R-2,api-miR-9b_R+1,api-miR-3036,api-miR-3047),FBtr0070380(api-miR-315),FBtr0075778(api-miR-263b),FBtr0076938(api-miR-8),FBtr0082958(api-miR-124_R-2,api-miR-190_R-3),FBtr0082959(api-miR-124_R-2,api-miR-190_R-3),FBtr0083548(PC-3p-2743_844,api-miR-124_R-2,api-miR-9a_R-2,api-miR-9b_R+1),FBtr0083549(PC-3p-2743_844,api-miR-124_R-2,api-miR-9a_R…
GO:0010001	glial cell differentiation	biological_process	15	FBtr0070507(api-miR-316,api-miR-210_R+1),FBtr0070686(api-miR-14),FBtr0070687(api-miR-14),FBtr0078951(api-let-7),FBtr0079837(api-miR-3016),FBtr0079838(api-miR-3016),FBtr0083548(PC-3p-2743_844,api-miR-124_R-2,api-miR-9a_R-2,api-miR-9b_R+1),FBtr0083549(PC-3p-2743_844,api-miR-124_R-2,api-miR-9a_R-2,api-miR-9b_R+1),FBtr0083550(PC-3p-2743_844,api-miR-124_R-2,api-miR-9a_R-2,api-miR-9b_R+1),FBtr0083564(P…
GO:0016348	imaginal disc-derived leg joint morphogenesis	biological_process	15	FBtr0070507(api-miR-316,api-miR-210_R+1),FBtr0071775(api-miR-315,api-miR-2765,api-mir-3040-p5,api-miR-9a_R-2,api-miR-9b_R+1,api-miR-3036,api-mir-3053-p5),FBtr0071776(api-miR-315,api-miR-2765,api-mir-3040-p5,api-miR-9a_R-2,api-miR-9b_R+1,api-miR-3036,api-mir-3053-p5),FBtr0074676(api-miR-277),FBtr0077490(api-miR-277,PC-3p-2743_844,api-miR-7),FBtr0077491(api-miR-277,PC-3p-2743_844,api-miR-7),FBtr007…
GO:0008298	intracellular mRNA localization	biological_process	15	FBtr0070396(api-miR-317,api-miR-3036,PC-3p-3656_637),FBtr0071582(api-miR-3036),FBtr0083847(api-miR-277,api-miR-315,api-miR-317),FBtr0083848(api-miR-277,api-miR-315,api-miR-317),FBtr0084384(api-miR-210_R+1,api-miR-3047,api-miR-3041_R-1),FBtr0084385(api-miR-210_R+1,api-miR-3047,api-miR-3041_R-1),FBtr0084386(api-miR-210_R+1,api-miR-3047,api-miR-3041_R-1),FBtr0086783(api-miR-8),FBtr0086784(api-miR-8)…
GO:0007612	learning	biological_process	15	FBtr0070519(api-miR-316,api-miR-9a_R-2,api-miR-9b_R+1,api-miR-3036,api-miR-3047,api-miR-927),FBtr0071766(api-miR-315),FBtr0073955(api-miR-137_L+1,api-miR-3016),FBtr0074118(PC-3p-2743_844),FBtr0074119(PC-3p-2743_844),FBtr0074121(PC-3p-2743_844),FBtr0074122(PC-3p-2743_844),FBtr0074802(api-miR-315,api-miR-137_L+1,api-miR-87a,PC-5p-113190_15),FBtr0079851(api-miR-252b_L-1,api-miR-92a,api-miR-3036,api-…
GO:0001763	morphogenesis of a branching structure	biological_process	15	FBtr0072694(bmo-miR-10-3p_L-1,api-miR-315,api-miR-14,api-miR-9a_R-2,api-miR-9b_R+1,api-miR-3036),FBtr0073145(api-miR-9a_R-2,api-miR-9b_R+1),FBtr0075778(api-miR-263b),FBtr0079086(api-miR-277),FBtr0079087(api-miR-277),FBtr0079088(api-miR-277),FBtr0079089(api-miR-277),FBtr0081950(api-miR-8,api-mir-3037-p5),FBtr0081951(api-miR-8,api-mir-3037-p5),FBtr0082958(api-miR-124_R-2,api-miR-190_R-3),FBtr008295…
GO:0046329	negative regulation of JNK cascade	biological_process	15	FBtr0070507(api-miR-316,api-miR-210_R+1),FBtr0070680(api-miR-9a_R-2,api-miR-9b_R+1),FBtr0072652(api-let-7),FBtr0076439(api-miR-263a),FBtr0078318(api-miR-14,api-miR-252b_L-1),FBtr0078319(api-miR-14,api-miR-252b_L-1),FBtr0079401(bmo-miR-10-3p_L-1,api-miR-252b_L-1,api-miR-29),FBtr0080511(api-miR-124_R-2,api-miR-317),FBtr0081792(api-miR-252b_L-1),FBtr0081844(api-miR-124_R-2,api-miR-3036),FBtr0081845(…
GO:0043524	negative regulation of neuron apoptotic process	biological_process	15	FBtr0070956(api-miR-315),FBtr0070957(api-miR-315),FBtr0075120(api-miR-13a,api-miR-2a),FBtr0075130(api-miR-316,api-miR-252b_L-1,PC-3p-94006_17),FBtr0076557(api-miR-3036),FBtr0076558(api-miR-3036),FBtr0083786(api-miR-316,api-miR-137_L+1),FBtr0086500(api-miR-3041_R-1),FBtr0100413(api-miR-315),FBtr0100414(api-miR-315),FBtr0100415(api-miR-315),FBtr0100416(api-miR-315),FBtr0100419(api-miR-315),FBtr0100…
GO:0046621	negative regulation of organ growth	biological_process	15	FBtr0074754(api-miR-124_R-2,api-miR-3036),FBtr0074771(api-miR-252b_L-1),FBtr0074772(api-miR-252b_L-1),FBtr0074773(api-miR-252b_L-1),FBtr0074774(api-miR-252b_L-1),FBtr0074819(api-mir-14-p5),FBtr0077465(api-miR-92b,api-miR-3040,api-miR-92a,api-miR-3047,api-miR-927),FBtr0078059(api-miR-278,api-miR-13a,api-miR-2a,PC-5p-113190_15),FBtr0084356(api-miR-124_R-2),FBtr0084603(api-miR-3047),FBtr0085720(api-…
GO:0006487	protein N-linked glycosylation	biological_process	15	FBtr0079614(api-miR-8,api-miR-3016),FBtr0080005(api-mir-3037-p5,api-miR-263b,api-miR-3016,PC-3p-94006_17),FBtr0080490(PC-3p-2743_844,api-miR-13a,api-miR-2a),FBtr0082031(api-miR-927),FBtr0085602(api-miR-184b_R-2,api-miR-184a_R-2,api-miR-3036),FBtr0086259(api-miR-137_L+1,api-miR-927),FBtr0089527(bmo-miR-10-3p_L-1,api-miR-8,api-miR-1_L-1,api-miR-137_L+1,api-mir-3037-p5,api-miR-71_R-1,api-miR-317,api…
GO:0018345	protein palmitoylation	biological_process	15	FBtr0071840(api-miR-276,api-miR-277,api-miR-14),FBtr0071841(api-miR-276),FBtr0073029(api-miR-252b_L-1),FBtr0075518(api-miR-92b,api-miR-92a),FBtr0078142(api-miR-3041_R-1),FBtr0080362(api-miR-92b,api-miR-92a,api-miR-190_R-3,api-miR-9b_R+1),FBtr0085108(api-miR-316),FBtr0087000(PC-3p-94006_17),FBtr0087268(api-miR-92b,api-miR-92a),FBtr0087743(api-miR-8),FBtr0088436(api-miR-2765,api-mir-3040-p5,api-mir…
GO:0001932	regulation of protein phosphorylation	biological_process	15	FBtr0074286(api-miR-1_L-1),FBtr0080773(api-miR-1_L-1,api-miR-210_R+1),FBtr0080774(api-miR-1_L-1,api-miR-210_R+1),FBtr0080775(api-miR-1_L-1,api-miR-210_R+1),FBtr0080776(api-miR-1_L-1,api-miR-210_R+1),FBtr0080777(api-miR-1_L-1,api-miR-210_R+1),FBtr0088438(bmo-miR-10-3p_L-1,api-mir-3037-p5),FBtr0112902(api-miR-184b_R-2,api-miR-184a_R-2),FBtr0299893(api-miR-277),FBtr0300528(api-miR-277),FBtr0300529(a…
GO:0035070	salivary gland histolysis	biological_process	15	FBtr0070261(PC-5p-113190_15),FBtr0070262(api-miR-317),FBtr0070263(PC-5p-113190_15),FBtr0070265(api-miR-263a,bmo-miR-10-3p_L-1,api-miR-92b,api-miR-13a,api-miR-92a,api-miR-190_R-3,api-miR-9a_R-2,api-miR-9b_R+1,PC-3p-94006_17,api-miR-2a,PC-5p-113190_15,PC-3p-3656_637),FBtr0070266(api-miR-317),FBtr0076347(api-miR-277,api-miR-317),FBtr0078166(api-miR-92b,api-miR-252b_L-1,api-miR-92a,api-miR-71_R-1),FB…
GO:0007601	visual perception	biological_process	15	FBtr0071335(api-miR-927),FBtr0073823(api-miR-3036),FBtr0074232(api-miR-252b_L-1,PC-3p-3656_637),FBtr0074832(api-miR-316,api-miR-3050,api-miR-9a_R-2,api-miR-9b_R+1),FBtr0074833(api-miR-3050,api-miR-9a_R-2,api-miR-9b_R+1),FBtr0076020(api-miR-87a),FBtr0079750(api-miR-277,api-miR-3050),FBtr0080291(api-miR-92b,api-miR-92a),FBtr0083857(api-miR-252b_L-1),FBtr0100195(bmo-miR-10-3p_L-1,api-miR-315,api-miR…
GO:0051017	actin filament bundle assembly	biological_process	14	FBtr0070239(api-miR-3036),FBtr0070241(api-miR-3036),FBtr0072730(api-miR-3036),FBtr0073747(api-miR-315,api-miR-92b,api-miR-92a),FBtr0073748(api-let-7,api-miR-2765,api-mir-3040-p5,api-mir-3053-p5),FBtr0079432(api-miR-14,api-mir-316-p3),FBtr0082051(PC-3p-2743_844,api-miR-263b,api-miR-929,api-miR-3041_R-1),FBtr0082052(PC-3p-2743_844,api-miR-263b,api-miR-929,api-miR-3041_R-1),FBtr0082053(PC-3p-2743_84…
GO:0006820	anion transport	biological_process	14	FBtr0076317(api-miR-277,api-miR-137_L+1,api-mir-3037-p5),FBtr0076319(api-miR-277,api-miR-137_L+1,api-mir-3037-p5),FBtr0076320(api-miR-277,api-miR-137_L+1,api-mir-3037-p5),FBtr0076321(api-miR-277,api-miR-137_L+1,api-mir-3037-p5),FBtr0076322(api-miR-277,api-miR-137_L+1,api-mir-3037-p5),FBtr0076323(api-miR-277,api-miR-137_L+1,api-mir-3037-p5),FBtr0076324(api-miR-277,api-miR-137_L+1,api-mir-3037-p5),…
GO:0006754	ATP biosynthetic process	biological_process	14	FBtr0072216(api-miR-2765,api-mir-3040-p5,api-mir-3053-p5),FBtr0078533(api-miR-315,api-miR-3016),FBtr0084929(api-mir-14-p5,PC-3p-94006_17),FBtr0084930(api-mir-14-p5,PC-3p-94006_17),FBtr0084931(api-mir-14-p5,PC-3p-94006_17),FBtr0089509(api-miR-277,api-miR-2765,api-mir-3040-p5,api-mir-3053-p5),FBtr0089511(api-miR-277,api-miR-2765,api-mir-3040-p5,api-mir-3053-p5),FBtr0089513(api-miR-277,api-miR-2765,…
GO:0048675	axon extension	biological_process	14	FBtr0070519(api-miR-316,api-miR-9a_R-2,api-miR-9b_R+1,api-miR-3036,api-miR-3047,api-miR-927),FBtr0071207(bmo-miR-10-3p_L-1,api-miR-252b_L-1,PC-3p-94006_17),FBtr0071209(bmo-miR-10-3p_L-1,api-miR-252b_L-1,PC-3p-94006_17),FBtr0072730(api-miR-3036),FBtr0073454(api-miR-315),FBtr0073747(api-miR-315,api-miR-92b,api-miR-92a),FBtr0073748(api-let-7,api-miR-2765,api-mir-3040-p5,api-mir-3053-p5),FBtr0074623(…
GO:0035212	cell competition in a multicellular organism	biological_process	14	FBtr0071048(api-miR-3041_R-1),FBtr0072730(api-miR-3036),FBtr0072798(api-miR-87a),FBtr0072799(api-miR-87a),FBtr0078166(api-miR-92b,api-miR-252b_L-1,api-miR-92a,api-miR-71_R-1),FBtr0078167(api-miR-92b,api-miR-252b_L-1,api-miR-92a,api-miR-71_R-1),FBtr0078168(api-miR-92b,api-miR-252b_L-1,api-miR-92a,api-miR-71_R-1),FBtr0078169(api-miR-92b,api-miR-252b_L-1,api-miR-92a,api-miR-71_R-1),FBtr0078170(api-m…
GO:0007160	cell-matrix adhesion	biological_process	14	FBtr0071105(api-miR-124_R-2),FBtr0073341(api-miR-3036),FBtr0073342(api-miR-3036),FBtr0073343(api-miR-3036),FBtr0073555(api-miR-277,api-miR-315,api-miR-1_L-1,api-miR-210_R+1,PC-5p-113190_15),FBtr0073731(api-miR-263a),FBtr0073732(api-miR-263a,api-miR-29,api-miR-927),FBtr0078305(api-miR-124_R-2,api-miR-252b_L-1),FBtr0081461(bmo-miR-10-3p_L-1,api-mir-14-p5,PC-3p-94006_17),FBtr0087369(api-miR-277,api-…
GO:0048036	central complex development	biological_process	14	FBtr0071207(bmo-miR-10-3p_L-1,api-miR-252b_L-1,PC-3p-94006_17),FBtr0071209(bmo-miR-10-3p_L-1,api-miR-252b_L-1,PC-3p-94006_17),FBtr0074771(api-miR-252b_L-1),FBtr0074772(api-miR-252b_L-1),FBtr0074773(api-miR-252b_L-1),FBtr0074774(api-miR-252b_L-1),FBtr0076052(api-miR-263a,api-miR-190_R-3),FBtr0077921(api-miR-277,api-miR-316,api-miR-137_L+1),FBtr0077941(api-miR-276,api-miR-14,api-mir-14-p5),FBtr0089…
GO:0042675	compound eye cone cell differentiation	biological_process	14	FBtr0070130(api-miR-277,api-miR-13a,api-miR-71_R-1,api-miR-317,api-miR-2a),FBtr0070131(api-miR-277,api-miR-13a,api-miR-71_R-1,api-miR-317,api-miR-2a),FBtr0070132(api-miR-277,api-miR-13a,api-miR-71_R-1,api-miR-317,api-miR-2a),FBtr0070133(api-miR-277,api-miR-13a,api-miR-71_R-1,api-miR-317,api-miR-2a),FBtr0071320(api-miR-278),FBtr0072578(api-miR-13a,api-miR-3050,api-miR-2a,api-miR-3041_R-1),FBtr0085…
GO:0048066	developmental pigmentation	biological_process	14	FBtr0076956(api-mir-3037-p5),FBtr0076957(api-mir-3037-p5),FBtr0077771(api-miR-137_L+1),FBtr0077772(api-miR-137_L+1),FBtr0077773(api-miR-137_L+1),FBtr0077774(api-miR-137_L+1),FBtr0077775(api-miR-137_L+1),FBtr0080542(api-miR-3016),FBtr0083381(api-miR-276,api-miR-3047),FBtr0083382(api-miR-276,api-miR-3047),FBtr0083383(api-miR-276,api-miR-3047),FBtr0083384(api-miR-276,api-miR-3047),FBtr0083385(api-mi…
GO:0035076	ecdysone receptor-mediated signaling pathway	biological_process	14	FBtr0072521(api-miR-277),FBtr0072522(api-miR-277),FBtr0072523(api-miR-1_L-1,PC-3p-2743_844),FBtr0078336(api-miR-3050),FBtr0086008(api-miR-315,api-mir-14-p5,api-miR-92a,api-miR-3036),FBtr0086009(api-mir-14-p5),FBtr0086010(api-miR-315,api-mir-14-p5,api-miR-92a,api-miR-3036),FBtr0086011(api-mir-14-p5),FBtr0086012(api-miR-315,api-mir-14-p5,api-miR-92a,api-miR-3036),FBtr0087841(api-miR-317),FBtr008784…
GO:0000578	embryonic axis specification	biological_process	14	FBtr0071653(api-miR-124_R-2),FBtr0071654(api-miR-124_R-2),FBtr0079708(api-miR-2765,api-mir-3040-p5,api-miR-210_R+1,PC-3p-94006_17,api-mir-3053-p5,api-miR-3041_R-1),FBtr0084384(api-miR-210_R+1,api-miR-3047,api-miR-3041_R-1),FBtr0084385(api-miR-210_R+1,api-miR-3047,api-miR-3041_R-1),FBtr0084386(api-miR-210_R+1,api-miR-3047,api-miR-3041_R-1),FBtr0085137(api-miR-3041_R-1),FBtr0085138(api-miR-3041_R-1…
GO:0035010	encapsulation of foreign target	biological_process	14	FBtr0072730(api-miR-3036),FBtr0078103(api-miR-315,api-miR-71_R-1),FBtr0080616(PC-5p-113190_15),FBtr0082031(api-miR-927),FBtr0083179(api-miR-1_L-1,api-miR-137_L+1,api-miR-2765,api-miR-92a,api-mir-3040-p5),FBtr0085416(api-miR-92b,api-miR-92a),FBtr0086259(api-miR-137_L+1,api-miR-927),FBtr0299632(api-miR-87a),FBtr0299633(api-miR-87a),FBtr0300512(api-miR-87a),FBtr0300513(api-miR-87a),FBtr0300514(api-m…
GO:0007492	endoderm development	biological_process	14	FBtr0075778(api-miR-263b),FBtr0078951(api-let-7),FBtr0079747(api-miR-92b,api-miR-92a,api-miR-87a),FBtr0079748(api-miR-92b,api-miR-92a,api-miR-87a),FBtr0079749(api-miR-92b,api-miR-92a,api-miR-87a),FBtr0083215(api-miR-9a_R-2,api-miR-9b_R+1),FBtr0083216(api-miR-9a_R-2,api-miR-9b_R+1),FBtr0083218(api-miR-7,api-miR-263b),FBtr0083548(PC-3p-2743_844,api-miR-124_R-2,api-miR-9a_R-2,api-miR-9b_R+1),FBtr008…
GO:0061331	epithelial cell proliferation involved in Malpighian tubule morphogenesis	biological_process	14	FBtr0070072(api-let-7),FBtr0070074(api-miR-252b_L-1,api-miR-3036,api-mir-3053-p5),FBtr0070075(api-miR-277,PC-3p-2743_844,api-miR-3036),FBtr0070507(api-miR-316,api-miR-210_R+1),FBtr0071653(api-miR-124_R-2),FBtr0071654(api-miR-124_R-2),FBtr0072694(bmo-miR-10-3p_L-1,api-miR-315,api-miR-14,api-miR-9a_R-2,api-miR-9b_R+1,api-miR-3036),FBtr0077993(api-miR-315,api-miR-2765,api-mir-3040-p5,api-miR-3036,PC…
GO:0006887	exocytosis	biological_process	14	FBtr0077726(api-miR-92b,api-miR-92a,api-miR-9a_R-2,api-miR-9b_R+1,api-miR-3036),FBtr0077727(api-miR-92b,api-miR-92a,api-miR-9a_R-2,api-miR-9b_R+1,api-miR-3036),FBtr0077728(api-miR-277,api-miR-92b,api-miR-92a,api-miR-9a_R-2,api-miR-9b_R+1,api-miR-3036),FBtr0078493(api-miR-315,api-miR-252b_L-1,api-miR-927),FBtr0078494(api-miR-315,api-miR-3050,api-miR-252b_L-1),FBtr0078495(api-miR-315,api-miR-252b_L…
GO:0035263	genital disc sexually dimorphic development	biological_process	14	FBtr0077771(api-miR-137_L+1),FBtr0077772(api-miR-137_L+1),FBtr0077773(api-miR-137_L+1),FBtr0077774(api-miR-137_L+1),FBtr0077775(api-miR-137_L+1),FBtr0079432(api-miR-14,api-mir-316-p3),FBtr0081759(api-mir-2c-p3),FBtr0081760(api-miR-3041_R-1),FBtr0081761(api-miR-3041_R-1),FBtr0083381(api-miR-276,api-miR-3047),FBtr0083382(api-miR-276,api-miR-3047),FBtr0083383(api-miR-276,api-miR-3047),FBtr0083384(ap…
GO:0007506	gonadal mesoderm development	biological_process	14	FBtr0071546(api-miR-316),FBtr0076624(api-mir-316-p3),FBtr0083381(api-miR-276,api-miR-3047),FBtr0083382(api-miR-276,api-miR-3047),FBtr0083383(api-miR-276,api-miR-3047),FBtr0083384(api-miR-276,api-miR-3047),FBtr0083385(api-miR-276,api-miR-8,api-miR-9a_R-2,api-miR-9b_R+1),FBtr0083387(api-miR-263a,api-miR-252b_L-1),FBtr0083388(api-miR-263a,api-miR-252b_L-1),FBtr0083548(PC-3p-2743_844,api-miR-124_R-2,…
GO:0035172	hemocyte proliferation	biological_process	14	FBtr0070507(api-miR-316,api-miR-210_R+1),FBtr0075523(api-miR-100,api-miR-3016),FBtr0075524(api-miR-100,api-miR-3016),FBtr0075525(api-miR-100,api-miR-3016),FBtr0075526(api-miR-100,api-miR-3016),FBtr0078082(api-miR-277),FBtr0079423(api-miR-8),FBtr0079625(api-miR-252b_L-1,api-miR-3041_R-1),FBtr0079626(api-miR-252b_L-1,api-miR-3041_R-1),FBtr0079628(api-miR-252b_L-1,api-miR-3041_R-1),FBtr0079629(api-m…
GO:0031507	heterochromatin assembly	biological_process	14	FBtr0076203(api-miR-10_L+1,api-miR-315,api-miR-3036,PC-5p-113190_15),FBtr0082196(api-miR-8),FBtr0082197(api-miR-315),FBtr0082198(api-miR-277,api-miR-315),FBtr0082200(api-miR-277,api-miR-315),FBtr0086678(api-miR-315,api-mir-316-p3,api-miR-927),FBtr0086679(api-miR-315,api-mir-316-p3,api-miR-927),FBtr0086680(api-miR-315,api-mir-316-p3,api-miR-927),FBtr0086681(api-miR-315,api-mir-316-p3,api-miR-927),…
GO:0007157	heterophilic cell-cell adhesion	biological_process	14	FBtr0070507(api-miR-316,api-miR-210_R+1),FBtr0071105(api-miR-124_R-2),FBtr0073731(api-miR-263a),FBtr0073732(api-miR-263a,api-miR-29,api-miR-927),FBtr0081461(bmo-miR-10-3p_L-1,api-mir-14-p5,PC-3p-94006_17),FBtr0084157(api-miR-137_L+1,api-miR-263b,PC-5p-113190_15),FBtr0087369(api-miR-277,api-miR-124_R-2,api-miR-2765,api-mir-3040-p5,api-miR-317,api-miR-3016,api-mir-3053-p5),FBtr0087370(api-miR-277,a…
GO:0016042	lipid catabolic process	biological_process	14	FBtr0078047(api-miR-8),FBtr0078048(api-miR-8,api-miR-315),FBtr0078049(api-miR-8),FBtr0078050(api-miR-8,api-miR-315,api-miR-92b),FBtr0079309(api-miR-277),FBtr0079747(api-miR-92b,api-miR-92a,api-miR-87a),FBtr0079748(api-miR-92b,api-miR-92a,api-miR-87a),FBtr0079749(api-miR-92b,api-miR-92a,api-miR-87a),FBtr0083225(api-miR-9b_R+1),FBtr0086270(api-miR-277,api-mir-14-p5),FBtr0086271(api-miR-277,api-mir-…
GO:0007638	mechanosensory behavior	biological_process	14	FBtr0072136(api-miR-315),FBtr0072137(api-miR-315),FBtr0072138(api-miR-315),FBtr0072139(api-miR-315),FBtr0072417(api-miR-3041_R-1),FBtr0074211(api-miR-317),FBtr0074212(api-miR-317),FBtr0074214(api-miR-317),FBtr0079074(api-mir-14-p5),FBtr0080638(api-miR-263a,api-miR-317),FBtr0085066(api-miR-315),FBtr0112882(api-miR-315),FBtr0300332(api-miR-315,api-miR-190_R-3),FBtr0300333(api-miR-315,api-miR-190_R-…
GO:0007501	mesodermal cell fate specification	biological_process	14	FBtr0080739(api-miR-29,api-miR-927),FBtr0081007(api-miR-252b_L-1,api-miR-9a_R-2,api-miR-9b_R+1),FBtr0083347(api-miR-252b_L-1,api-miR-3036),FBtr0083348(api-miR-3036),FBtr0083349(api-miR-252b_L-1,api-miR-3036),FBtr0083350(api-miR-3036),FBtr0083351(api-miR-3036),FBtr0083352(api-miR-252b_L-1,api-miR-3036),FBtr0083387(api-miR-263a,api-miR-252b_L-1),FBtr0083388(api-miR-263a,api-miR-252b_L-1),FBtr008408…
GO:0006936	muscle contraction	biological_process	14	FBtr0072398(api-miR-3036),FBtr0088637(api-miR-137_L+1),FBtr0088638(api-miR-137_L+1),FBtr0088639(api-miR-137_L+1),FBtr0088640(api-miR-137_L+1),FBtr0089960(api-miR-315,api-miR-7,api-miR-190_R-3),FBtr0089964(bmo-miR-10-3p_L-1,api-miR-137_L+1,api-miR-929),FBtr0089965(api-miR-137_L+1),FBtr0089967(api-miR-137_L+1),FBtr0089968(api-miR-315,api-miR-7,api-miR-190_R-3,PC-3p-94006_17),FBtr0090003(api-miR-301…
GO:0009997	negative regulation of cardioblast cell fate specification	biological_process	14	FBtr0076794(api-miR-3036,api-miR-3041_R-1),FBtr0076795(api-miR-3036,api-miR-3041_R-1),FBtr0076796(api-miR-3036,api-miR-3041_R-1),FBtr0076797(api-miR-3036,api-miR-3041_R-1),FBtr0076798(api-miR-3036,api-miR-3041_R-1),FBtr0083381(api-miR-276,api-miR-3047),FBtr0083382(api-miR-276,api-miR-3047),FBtr0083383(api-miR-276,api-miR-3047),FBtr0083384(api-miR-276,api-miR-3047),FBtr0083385(api-miR-276,api-miR-…
GO:0046580	negative regulation of Ras protein signal transduction	biological_process	14	FBtr0072956(PC-3p-94006_17,api-miR-87a,api-miR-3036),FBtr0072957(PC-3p-94006_17,api-miR-87a,api-miR-3036),FBtr0072958(PC-3p-94006_17,api-miR-87a,api-miR-3036),FBtr0072959(PC-3p-94006_17,api-miR-87a),FBtr0073145(api-miR-9a_R-2,api-miR-9b_R+1),FBtr0076247(api-miR-316,api-miR-14),FBtr0076368(api-miR-277,api-miR-7),FBtr0077850(api-miR-137_L+1,api-mir-3037-p5,api-miR-263b,api-miR-3036),FBtr0077851(api…
GO:0007300	ovarian nurse cell to oocyte transport	biological_process	14	FBtr0074286(api-miR-1_L-1),FBtr0079234(api-miR-137_L+1),FBtr0079235(api-miR-137_L+1),FBtr0079236(api-miR-137_L+1),FBtr0079615(api-miR-315),FBtr0079617(api-miR-315),FBtr0079618(api-miR-315,PC-3p-2743_844),FBtr0081042(api-miR-315,PC-3p-2743_844,api-miR-929),FBtr0081043(api-miR-277,api-miR-137_L+1,PC-3p-2743_844,api-miR-929),FBtr0081143(api-miR-252b_L-1),FBtr0086244(api-miR-8,api-miR-190_R-3,api-miR…
GO:0007318	pole plasm protein localization	biological_process	14	FBtr0081954(api-miR-315,PC-3p-2743_844,api-miR-13a,api-miR-2a,api-miR-3047),FBtr0081956(api-miR-315,PC-3p-2743_844,api-miR-13a,api-miR-2a,api-miR-3047),FBtr0086450(api-mir-14-p5,api-miR-210_R+1),FBtr0086457(api-mir-316-p3,api-miR-3036),FBtr0086783(api-miR-8),FBtr0086784(api-miR-8),FBtr0089871(api-miR-315),FBtr0089872(api-miR-315),FBtr0100390(api-mir-316-p3,api-miR-3036),FBtr0100393(PC-3p-2743_844…
GO:0006967	positive regulation of antifungal peptide biosynthetic process	biological_process	14	FBtr0074629(api-miR-13a,api-miR-2a),FBtr0078240(PC-3p-2743_844,api-miR-252b_L-1),FBtr0080844(api-miR-137_L+1,api-miR-210_R+1,PC-5p-113190_15),FBtr0080845(api-miR-137_L+1,api-miR-210_R+1,PC-5p-113190_15),FBtr0080847(api-miR-137_L+1,api-miR-210_R+1,PC-5p-113190_15),FBtr0085059(api-miR-252b_L-1),FBtr0085137(api-miR-3041_R-1),FBtr0085138(api-miR-3041_R-1),FBtr0085139(api-miR-3041_R-1),FBtr0085140(api…
GO:0046427	positive regulation of JAK-STAT cascade	biological_process	14	FBtr0071471(api-miR-3036),FBtr0073745(api-miR-317),FBtr0074581(api-miR-13a,api-miR-2a),FBtr0074762(api-miR-263b),FBtr0075941(api-miR-277,api-miR-316,api-miR-14),FBtr0075942(api-miR-277,api-miR-316,api-miR-14),FBtr0075943(api-miR-277,api-miR-316,api-miR-14),FBtr0084562(api-miR-252b_L-1,PC-3p-94006_17),FBtr0087465(api-miR-315,api-miR-92b,api-miR-92a,api-miR-190_R-3),FBtr0112809(api-miR-315,api-miR-…
GO:0008016	regulation of heart contraction	biological_process	14	FBtr0072417(api-miR-3041_R-1),FBtr0073955(api-miR-137_L+1,api-miR-3016),FBtr0074802(api-miR-315,api-miR-137_L+1,api-miR-87a,PC-5p-113190_15),FBtr0089304(api-miR-71_R-1),FBtr0089305(api-miR-71_R-1),FBtr0089306(api-miR-71_R-1),FBtr0089307(api-miR-71_R-1),FBtr0089308(api-miR-71_R-1),FBtr0089309(api-miR-71_R-1),FBtr0089310(api-miR-71_R-1),FBtr0089311(api-miR-71_R-1),FBtr0100363(api-miR-71_R-1),FBtr01…
GO:0007088	regulation of mitosis	biological_process	14	FBtr0070448(api-miR-316),FBtr0070889(api-miR-14),FBtr0071142(api-miR-263a,api-miR-92b,api-miR-92a),FBtr0071576(api-miR-13a,api-miR-3040,api-miR-2a),FBtr0071577(api-miR-13a,api-miR-3040,api-miR-2a),FBtr0073245(api-mir-2c-p3),FBtr0073246(api-mir-2c-p3),FBtr0073247(api-mir-2c-p3),FBtr0078212(api-miR-3036),FBtr0078283(api-miR-277),FBtr0079342(api-miR-1_L-1),FBtr0082187(api-miR-210_R+1),FBtr0082190(ap…
GO:0046011	regulation of oskar mRNA translation	biological_process	14	FBtr0072066(api-let-7,api-miR-263a,api-miR-8,api-mir-14-p5,api-miR-87a),FBtr0072067(api-let-7,api-miR-263a,api-miR-8,api-mir-14-p5,api-miR-87a),FBtr0072068(api-let-7,api-miR-263a,api-miR-8,api-mir-14-p5,api-miR-87a),FBtr0072069(api-let-7,api-miR-263a,api-miR-8,api-mir-14-p5,api-miR-87a),FBtr0072070(api-let-7,api-miR-263a,api-miR-8,api-mir-14-p5,api-miR-87a),FBtr0080347(api-miR-316,api-miR-263b),F…
GO:0009416	response to light stimulus	biological_process	14	FBtr0070477(api-miR-276,api-miR-3050),FBtr0079334(api-miR-3036),FBtr0079335(api-miR-3036),FBtr0079525(api-miR-277,api-miR-252b_L-1,api-mir-316-p3),FBtr0080291(api-miR-92b,api-miR-92a),FBtr0080945(api-miR-9a_R-2,api-miR-9b_R+1),FBtr0080946(api-miR-9a_R-2,api-miR-9b_R+1),FBtr0087047(api-miR-3041_R-1),FBtr0112570(api-miR-184b_R-2,api-miR-315,api-miR-184a_R-2,api-miR-92b,api-mir-3037-p5,api-miR-92a,a…
GO:0009744	response to sucrose stimulus	biological_process	14	FBtr0089304(api-miR-71_R-1),FBtr0089305(api-miR-71_R-1),FBtr0089306(api-miR-71_R-1),FBtr0089307(api-miR-71_R-1),FBtr0089308(api-miR-71_R-1),FBtr0089309(api-miR-71_R-1),FBtr0089310(api-miR-71_R-1),FBtr0089311(api-miR-71_R-1),FBtr0100185(api-miR-316,api-miR-9a_R-2,api-miR-9b_R+1,api-miR-927),FBtr0100186(api-miR-316,api-miR-9a_R-2,api-miR-9b_R+1,api-miR-927),FBtr0100363(api-miR-71_R-1),FBtr0290283(a…
GO:0050916	sensory perception of sweet taste	biological_process	14	FBtr0073195(api-miR-29),FBtr0073197(PC-3p-2743_844),FBtr0088264(api-miR-3036),FBtr0088265(api-miR-3036),FBtr0088266(api-miR-277,api-miR-315,api-miR-210_R+1,api-miR-3036),FBtr0088267(api-miR-3036),FBtr0088268(api-miR-3036),FBtr0088269(api-miR-3036),FBtr0088270(api-miR-3036),FBtr0088271(api-miR-3036),FBtr0088272(api-miR-210_R+1,api-miR-3036),FBtr0089521(api-mir-2c-p3,api-miR-927),FBtr0301477(api-mi…
GO:0070328	triglyceride homeostasis	biological_process	14	FBtr0073747(api-miR-315,api-miR-92b,api-miR-92a),FBtr0073748(api-let-7,api-miR-2765,api-mir-3040-p5,api-mir-3053-p5),FBtr0077120(api-miR-277),FBtr0077942(api-miR-29),FBtr0078186(api-miR-210_R+1),FBtr0078187(api-miR-210_R+1,PC-5p-113190_15,api-miR-927),FBtr0078188(api-miR-210_R+1),FBtr0078189(api-miR-210_R+1,PC-5p-113190_15,api-miR-927),FBtr0078190(api-miR-210_R+1),FBtr0078196(bmo-miR-10-3p_L-1,ap…
GO:0007418	ventral midline development	biological_process	14	FBtr0070378(api-miR-315),FBtr0070379(api-miR-315,api-miR-9a_R-2,api-miR-9b_R+1,api-miR-3036,api-miR-3047),FBtr0070380(api-miR-315),FBtr0072457(api-miR-276,api-miR-315,api-miR-29,api-miR-3041_R-1),FBtr0072458(api-miR-276,api-miR-315,api-miR-29,api-miR-3041_R-1),FBtr0079432(api-miR-14,api-mir-316-p3),FBtr0085430(api-miR-2765,api-mir-3040-p5,api-miR-3016),FBtr0085432(api-miR-2765,api-mir-3040-p5,api…
GO:0035222	wing disc pattern formation	biological_process	14	FBtr0070457(api-miR-3036,PC-3p-3656_637,api-miR-3041_R-1),FBtr0070458(api-miR-3036,PC-3p-3656_637,api-miR-3041_R-1),FBtr0071604(api-miR-8),FBtr0077771(api-miR-137_L+1),FBtr0077772(api-miR-137_L+1),FBtr0077773(api-miR-137_L+1),FBtr0077774(api-miR-137_L+1),FBtr0077775(api-miR-137_L+1),FBtr0078045(api-miR-252b_L-1,api-miR-3036),FBtr0079365(api-let-7,PC-3p-2743_844,api-miR-7),FBtr0085441(api-miR-13a,…
GO:0007628	adult walking behavior	biological_process	13	FBtr0074167(api-miR-315),FBtr0082488(api-miR-276),FBtr0084161(api-mir-2c-p3),FBtr0084162(api-mir-2c-p3),FBtr0089235(api-miR-190_R-3),FBtr0089236(api-miR-190_R-3),FBtr0100395(api-miR-190_R-3),FBtr0100396(api-miR-190_R-3),FBtr0112872(api-mir-2c-p3),FBtr0112873(api-mir-2c-p3),FBtr0300106(api-miR-3036),FBtr0301327(api-mir-2c-p3),FBtr0301328(api-mir-2c-p3)
GO:0007469	antennal development	biological_process	13	FBtr0071068(api-miR-315,api-miR-92b,api-miR-92a,api-miR-3016),FBtr0071069(api-miR-210_R+1),FBtr0071320(api-miR-278),FBtr0071653(api-miR-124_R-2),FBtr0071654(api-miR-124_R-2),FBtr0072378(api-miR-3016),FBtr0072379(api-miR-315,api-miR-92b,api-miR-3050,api-miR-92a,api-miR-3016),FBtr0075979(api-miR-9a_R-2,api-miR-9b_R+1),FBtr0083318(api-miR-13a,api-miR-9a_R-2,api-miR-9b_R+1,api-miR-2a),FBtr0100170(api…
GO:0009952	anterior/posterior pattern specification	biological_process	13	FBtr0070507(api-miR-316,api-miR-210_R+1),FBtr0071653(api-miR-124_R-2),FBtr0071654(api-miR-124_R-2),FBtr0072072(api-miR-316,api-miR-190_R-3,api-miR-9a_R-2,api-miR-9b_R+1),FBtr0072073(api-miR-316,api-miR-190_R-3,api-miR-9a_R-2,api-miR-9b_R+1),FBtr0079356(api-miR-927),FBtr0079708(api-miR-2765,api-mir-3040-p5,api-miR-210_R+1,PC-3p-94006_17,api-mir-3053-p5,api-miR-3041_R-1),FBtr0081007(api-miR-252b_L-…
GO:0019732	antifungal humoral response	biological_process	13	FBtr0073073(api-miR-252b_L-1),FBtr0080844(api-miR-137_L+1,api-miR-210_R+1,PC-5p-113190_15),FBtr0080845(api-miR-137_L+1,api-miR-210_R+1,PC-5p-113190_15),FBtr0080847(api-miR-137_L+1,api-miR-210_R+1,PC-5p-113190_15),FBtr0085059(api-miR-252b_L-1),FBtr0085137(api-miR-3041_R-1),FBtr0085138(api-miR-3041_R-1),FBtr0085139(api-miR-3041_R-1),FBtr0085140(api-miR-3041_R-1),FBtr0085145(api-miR-3041_R-1),FBtr00…
GO:0042595	behavioral response to starvation	biological_process	13	FBtr0070216(api-miR-92b,api-miR-92a,api-mir-2c-p3),FBtr0070217(api-miR-92b,api-miR-92a,api-mir-2c-p3),FBtr0070218(api-miR-92b,api-miR-92a,api-mir-2c-p3),FBtr0087560(api-miR-14,api-miR-137_L+1,api-miR-3036),FBtr0088264(api-miR-3036),FBtr0088265(api-miR-3036),FBtr0088266(api-miR-277,api-miR-315,api-miR-210_R+1,api-miR-3036),FBtr0088267(api-miR-3036),FBtr0088268(api-miR-3036),FBtr0088269(api-miR-303…
GO:0060446	branching involved in open tracheal system development	biological_process	13	FBtr0073145(api-miR-9a_R-2,api-miR-9b_R+1),FBtr0074388(api-miR-252b_L-1,api-miR-3041_R-1),FBtr0074455(api-miR-316,api-miR-137_L+1,api-miR-929),FBtr0075778(api-miR-263b),FBtr0085825(api-miR-184b_R-2,api-miR-184a_R-2,api-miR-92b,api-miR-137_L+1,api-miR-92a,api-miR-210_R+1),FBtr0085826(api-miR-315,api-miR-92b,api-miR-92a,PC-3p-94006_17,PC-3p-3656_637),FBtr0085827(api-miR-184b_R-2,api-miR-184a_R-2,ap…
GO:0019933	cAMP-mediated signaling	biological_process	13	FBtr0070519(api-miR-316,api-miR-9a_R-2,api-miR-9b_R+1,api-miR-3036,api-miR-3047,api-miR-927),FBtr0074802(api-miR-315,api-miR-137_L+1,api-miR-87a,PC-5p-113190_15),FBtr0079851(api-miR-252b_L-1,api-miR-92a,api-miR-3036,api-miR-3041_R-1),FBtr0079852(api-miR-252b_L-1,api-miR-92a,api-miR-3036,api-miR-3041_R-1),FBtr0084953(api-miR-3041_R-1),FBtr0100113(api-miR-3041_R-1),FBtr0299893(api-miR-277),FBtr0300…
GO:0007303	cytoplasmic transport, nurse cell to oocyte	biological_process	13	FBtr0077120(api-miR-277),FBtr0078624(api-miR-87a),FBtr0081042(api-miR-315,PC-3p-2743_844,api-miR-929),FBtr0081043(api-miR-277,api-miR-137_L+1,PC-3p-2743_844,api-miR-929),FBtr0083752(api-miR-1_L-1,api-miR-3016,api-miR-3041_R-1),FBtr0086582(api-miR-315),FBtr0086583(api-miR-315),FBtr0086584(api-miR-315),FBtr0087236(api-miR-317),FBtr0087240(api-miR-317),FBtr0087241(api-miR-317),FBtr0100176(api-miR-31…
GO:0033227	dsRNA transport	biological_process	13	FBtr0070439(api-miR-210_R+1,api-miR-3036),FBtr0070440(api-miR-210_R+1,api-miR-3036),FBtr0077573(api-miR-3016),FBtr0080940(api-miR-317),FBtr0080941(api-miR-317),FBtr0080942(api-miR-317),FBtr0083114(api-miR-927),FBtr0083911(api-miR-277),FBtr0084898(api-miR-1_L-1,api-miR-316,api-miR-137_L+1,PC-3p-2743_844,api-mir-3037-p5,api-miR-190_R-3,api-miR-3041_R-1),FBtr0085713(api-miR-1_L-1),FBtr0085714(api-mi…
GO:0007562	eclosion	biological_process	13	FBtr0070261(PC-5p-113190_15),FBtr0070262(api-miR-317),FBtr0070263(PC-5p-113190_15),FBtr0070265(api-miR-263a,bmo-miR-10-3p_L-1,api-miR-92b,api-miR-13a,api-miR-92a,api-miR-190_R-3,api-miR-9a_R-2,api-miR-9b_R+1,PC-3p-94006_17,api-miR-2a,PC-5p-113190_15,PC-3p-3656_637),FBtr0070266(api-miR-317),FBtr0077777(api-miR-1_L-1,api-mir-3037-p5,api-miR-3041_R-1),FBtr0077778(api-miR-1_L-1,api-mir-3037-p5,api-mi…
GO:0003382	epithelial cell morphogenesis	biological_process	13	FBtr0071193(PC-5p-113190_15),FBtr0086582(api-miR-315),FBtr0086583(api-miR-315),FBtr0086584(api-miR-315),FBtr0100176(api-miR-315),FBtr0114623(api-miR-315),FBtr0299705(api-miR-1_L-1,api-mir-3053-p5),FBtr0299706(api-miR-1_L-1,api-mir-3053-p5),FBtr0299707(api-miR-1_L-1,api-mir-3053-p5),FBtr0300538(api-miR-1_L-1,api-mir-3053-p5),FBtr0300539(api-miR-277,api-miR-1_L-1),FBtr0300540(api-miR-100,api-miR-1_…
GO:0000082	G1/S transition of mitotic cell cycle	biological_process	13	FBtr0079342(api-miR-1_L-1),FBtr0080773(api-miR-1_L-1,api-miR-210_R+1),FBtr0080774(api-miR-1_L-1,api-miR-210_R+1),FBtr0080775(api-miR-1_L-1,api-miR-210_R+1),FBtr0080776(api-miR-1_L-1,api-miR-210_R+1),FBtr0080777(api-miR-1_L-1,api-miR-210_R+1),FBtr0082122(api-miR-29),FBtr0083010(api-miR-315),FBtr0084117(api-mir-14-p5),FBtr0084118(api-mir-14-p5),FBtr0084119(api-mir-14-p5),FBtr0085720(api-miR-124_R-2…
GO:0006749	glutathione metabolic process	biological_process	13	FBtr0072436(api-miR-3047),FBtr0073579(api-miR-8,api-miR-87a),FBtr0074622(api-miR-8,api-mir-2c-p3),FBtr0076654(api-miR-277),FBtr0082609(api-miR-14),FBtr0086672(api-miR-317),FBtr0087005(PC-3p-2743_844),FBtr0087006(api-miR-316,PC-3p-2743_844),FBtr0088463(api-miR-124_R-2,api-miR-317),FBtr0088464(api-miR-317),FBtr0088579(api-miR-317),FBtr0100410(api-mir-14-p5),FBtr0112921(api-miR-3041_R-1)
GO:0046959	habituation	biological_process	13	FBtr0074211(api-miR-317),FBtr0074212(api-miR-317),FBtr0074214(api-miR-317),FBtr0089304(api-miR-71_R-1),FBtr0089305(api-miR-71_R-1),FBtr0089306(api-miR-71_R-1),FBtr0089307(api-miR-71_R-1),FBtr0089308(api-miR-71_R-1),FBtr0089309(api-miR-71_R-1),FBtr0089310(api-miR-71_R-1),FBtr0089311(api-miR-71_R-1),FBtr0100363(api-miR-71_R-1),FBtr0301399(api-miR-71_R-1)
GO:0051568	histone H3-K4 methylation	biological_process	13	FBtr0070362(PC-3p-3656_637),FBtr0070363(PC-3p-3656_637),FBtr0073456(api-mir-2c-p3,api-miR-927),FBtr0079401(bmo-miR-10-3p_L-1,api-miR-252b_L-1,api-miR-29),FBtr0080112(api-let-7),FBtr0082947(api-miR-3016),FBtr0082948(api-miR-3016),FBtr0082949(api-miR-3016),FBtr0082950(api-miR-3016),FBtr0084659(api-miR-316),FBtr0084660(api-miR-316),FBtr0089127(PC-3p-2743_844,api-miR-124_R-2,api-miR-263b),FBtr0110978…
GO:0016571	histone methylation	biological_process	13	FBtr0070362(PC-3p-3656_637),FBtr0070363(PC-3p-3656_637),FBtr0074916(api-miR-315,api-miR-137_L+1),FBtr0074917(api-miR-315,api-miR-137_L+1),FBtr0080325(api-miR-276,api-miR-3036),FBtr0082150(api-miR-87a),FBtr0082928(api-miR-929,api-miR-3016),FBtr0082929(api-miR-929,api-miR-3016),FBtr0082930(api-miR-929,api-miR-3016),FBtr0082947(api-miR-3016),FBtr0082948(api-miR-3016),FBtr0082949(api-miR-3016),FBtr00…
GO:0007561	imaginal disc eversion	biological_process	13	FBtr0073747(api-miR-315,api-miR-92b,api-miR-92a),FBtr0073748(api-let-7,api-miR-2765,api-mir-3040-p5,api-mir-3053-p5),FBtr0076606(api-miR-277,api-miR-7),FBtr0076607(api-miR-252b_L-1),FBtr0081792(api-miR-252b_L-1),FBtr0086008(api-miR-315,api-mir-14-p5,api-miR-92a,api-miR-3036),FBtr0086009(api-mir-14-p5),FBtr0086010(api-miR-315,api-mir-14-p5,api-miR-92a,api-miR-3036),FBtr0086011(api-mir-14-p5),FBtr0…
GO:0016543	male courtship behavior, orientation prior to leg tapping and wing vibration	biological_process	13	FBtr0083640(api-miR-315,api-miR-92b,api-miR-124_R-2,api-miR-263b,api-miR-92a,api-miR-929,api-miR-29),FBtr0083641(api-miR-277,api-miR-137_L+1,api-miR-3016),FBtr0083642(api-miR-315),FBtr0083643(api-miR-315),FBtr0083644(api-miR-277,api-miR-137_L+1,api-miR-9a_R-2,api-miR-9b_R+1,api-miR-3016,api-miR-3036),FBtr0083645(api-miR-315,api-miR-92b,api-miR-124_R-2,api-miR-263b,api-miR-92a,api-miR-929,api-miR-…
GO:0016545	male courtship behavior, veined wing vibration	biological_process	13	FBtr0083640(api-miR-315,api-miR-92b,api-miR-124_R-2,api-miR-263b,api-miR-92a,api-miR-929,api-miR-29),FBtr0083641(api-miR-277,api-miR-137_L+1,api-miR-3016),FBtr0083642(api-miR-315),FBtr0083643(api-miR-315),FBtr0083644(api-miR-277,api-miR-137_L+1,api-miR-9a_R-2,api-miR-9b_R+1,api-miR-3016,api-miR-3036),FBtr0083645(api-miR-315,api-miR-92b,api-miR-124_R-2,api-miR-263b,api-miR-92a,api-miR-929,api-miR-…
GO:0007060	male meiosis chromosome segregation	biological_process	13	FBtr0072047(api-miR-277,api-miR-1_L-1),FBtr0074839(api-miR-277),FBtr0076344(api-miR-316),FBtr0079097(api-miR-10_L+1,PC-3p-94006_17,bmo-miR-993a-5p_L-1R-3),FBtr0079819(PC-3p-2743_844),FBtr0084060(PC-3p-94006_17),FBtr0084061(api-miR-263b),FBtr0084065(api-miR-210_R+1),FBtr0084067(api-miR-137_L+1,api-miR-3016),FBtr0084072(api-miR-3050),FBtr0084074(api-miR-277,api-miR-92b,api-miR-2765,api-miR-92a,api-…
GO:0007618	mating	biological_process	13	FBtr0083640(api-miR-315,api-miR-92b,api-miR-124_R-2,api-miR-263b,api-miR-92a,api-miR-929,api-miR-29),FBtr0083641(api-miR-277,api-miR-137_L+1,api-miR-3016),FBtr0083642(api-miR-315),FBtr0083643(api-miR-315),FBtr0083644(api-miR-277,api-miR-137_L+1,api-miR-9a_R-2,api-miR-9b_R+1,api-miR-3016,api-miR-3036),FBtr0083645(api-miR-315,api-miR-92b,api-miR-124_R-2,api-miR-263b,api-miR-92a,api-miR-929,api-miR-…
GO:0030239	myofibril assembly	biological_process	13	FBtr0072398(api-miR-3036),FBtr0073851(api-miR-315,api-miR-9a_R-2,api-miR-9b_R+1),FBtr0073852(api-miR-315,api-miR-9a_R-2,api-miR-9b_R+1),FBtr0073853(api-miR-315,api-miR-9a_R-2,api-miR-9b_R+1),FBtr0074520(api-miR-137_L+1),FBtr0074521(api-miR-137_L+1),FBtr0074522(api-miR-137_L+1),FBtr0074523(api-miR-137_L+1),FBtr0074524(api-miR-137_L+1),FBtr0074525(api-miR-137_L+1),FBtr0074526(api-miR-137_L+1),FBtr0…
GO:0045749	negative regulation of S phase of mitotic cell cycle	biological_process	13	FBtr0070146(api-miR-87a),FBtr0071653(api-miR-124_R-2),FBtr0071654(api-miR-124_R-2),FBtr0075523(api-miR-100,api-miR-3016),FBtr0075524(api-miR-100,api-miR-3016),FBtr0075525(api-miR-100,api-miR-3016),FBtr0075526(api-miR-100,api-miR-3016),FBtr0078129(api-miR-277,api-miR-124_R-2,api-miR-9b_R+1),FBtr0085799(api-mir-3053-p5),FBtr0085800(api-mir-3053-p5),FBtr0085802(api-mir-3053-p5),FBtr0085803(api-mir-3…
GO:0007097	nuclear migration	biological_process	13	FBtr0072956(PC-3p-94006_17,api-miR-87a,api-miR-3036),FBtr0072957(PC-3p-94006_17,api-miR-87a,api-miR-3036),FBtr0072958(PC-3p-94006_17,api-miR-87a,api-miR-3036),FBtr0072959(PC-3p-94006_17,api-miR-87a),FBtr0079100(api-miR-315,PC-3p-2743_844),FBtr0085843(api-miR-278,api-miR-9a_R-2,api-miR-9b_R+1),FBtr0089949(api-miR-100,api-miR-3016),FBtr0089950(api-miR-100,api-miR-3016),FBtr0089951(api-miR-100,api-m…
GO:0006730	one-carbon metabolic process	biological_process	13	FBtr0073016(api-mir-3037-p5,api-mir-14-p5),FBtr0082179(api-miR-9a_R-2,api-miR-9b_R+1,api-miR-3016),FBtr0083379(api-miR-8),FBtr0089428(api-mir-3037-p5,api-mir-14-p5,PC-3p-94006_17),FBtr0089429(api-mir-3037-p5,PC-3p-94006_17),FBtr0089430(api-mir-3037-p5,PC-3p-94006_17),FBtr0089431(api-mir-3037-p5,PC-3p-94006_17),FBtr0089432(api-mir-3037-p5,PC-3p-94006_17),FBtr0089433(api-mir-3037-p5,PC-3p-94006_17)…
GO:0030713	ovarian follicle cell stalk formation	biological_process	13	FBtr0070484(api-miR-3041_R-1),FBtr0070507(api-miR-316,api-miR-210_R+1),FBtr0070948(api-miR-316),FBtr0071068(api-miR-315,api-miR-92b,api-miR-92a,api-miR-3016),FBtr0071069(api-miR-210_R+1),FBtr0072867(api-miR-252b_L-1),FBtr0079489(api-miR-315),FBtr0082102(api-miR-210_R+1,api-miR-3036,PC-5p-113190_15),FBtr0083739(api-miR-315,api-miR-14),FBtr0083740(api-miR-14),FBtr0083752(api-miR-1_L-1,api-miR-3016,…
GO:0008654	phospholipid biosynthetic process	biological_process	13	FBtr0070651(api-miR-263b,api-miR-92a,api-miR-9a_R-2,api-miR-929,api-miR-9b_R+1,api-miR-3036),FBtr0072227(api-miR-277),FBtr0073688(api-miR-8,api-miR-92a),FBtr0073689(api-miR-8,api-miR-92a),FBtr0079496(PC-3p-94006_17),FBtr0079703(api-miR-315),FBtr0079704(api-miR-315),FBtr0084897(api-miR-263b,api-miR-929),FBtr0084929(api-mir-14-p5,PC-3p-94006_17),FBtr0084930(api-mir-14-p5,PC-3p-94006_17),FBtr0084931…
GO:0046330	positive regulation of JNK cascade	biological_process	13	FBtr0071184(bmo-miR-10-3p_L-1),FBtr0073747(api-miR-315,api-miR-92b,api-miR-92a),FBtr0073748(api-let-7,api-miR-2765,api-mir-3040-p5,api-mir-3053-p5),FBtr0077429(api-miR-9a_R-2,api-miR-9b_R+1,api-miR-3036),FBtr0079401(bmo-miR-10-3p_L-1,api-miR-252b_L-1,api-miR-29),FBtr0079537(api-miR-927),FBtr0081892(api-miR-315,api-miR-137_L+1,api-mir-3037-p5,api-miR-3041_R-1),FBtr0083819(api-miR-124_R-2),FBtr0110…
GO:0040018	positive regulation of multicellular organism growth	biological_process	13	FBtr0077114(api-miR-315,api-miR-316),FBtr0081327(PC-5p-113190_15),FBtr0082344(api-miR-277),FBtr0084953(api-miR-3041_R-1),FBtr0088658(api-miR-14,PC-3p-2743_844,api-miR-9a_R-2,api-miR-9b_R+1,api-miR-3041_R-1),FBtr0088659(api-miR-14,PC-3p-2743_844,api-miR-9a_R-2,api-miR-9b_R+1,api-miR-3041_R-1),FBtr0089235(api-miR-190_R-3),FBtr0089236(api-miR-190_R-3),FBtr0091530(api-miR-252b_L-1,api-miR-190_R-3,api…
GO:0012501	programmed cell death	biological_process	13	FBtr0074682(api-miR-190_R-3),FBtr0075120(api-miR-13a,api-miR-2a),FBtr0075130(api-miR-316,api-miR-252b_L-1,PC-3p-94006_17),FBtr0075133(api-miR-277,bmo-miR-10-3p_L-1,api-miR-315,api-miR-137_L+1,PC-3p-2743_844,api-miR-263b,api-miR-3041_R-1),FBtr0076347(api-miR-277,api-miR-317),FBtr0083819(api-miR-124_R-2),FBtr0089589(api-miR-315,api-miR-14,api-miR-3036),FBtr0089590(api-miR-315,api-miR-14,api-miR-303…
GO:0030589	pseudocleavage involved in syncytial blastoderm formation	biological_process	13	FBtr0081410(PC-3p-2743_844),FBtr0081411(PC-3p-2743_844),FBtr0084552(api-miR-13a,api-miR-2a),FBtr0084636(api-miR-8),FBtr0086110(api-miR-190_R-3),FBtr0086127(PC-3p-2743_844),FBtr0086129(PC-3p-2743_844),FBtr0086130(PC-3p-2743_844),FBtr0086131(PC-3p-2743_844),FBtr0300285(PC-3p-2743_844),FBtr0301367(api-miR-8),FBtr0301368(api-miR-8),FBtr0301371(api-miR-8)
GO:0007465	R7 cell fate commitment	biological_process	13	FBtr0070378(api-miR-315),FBtr0070379(api-miR-315,api-miR-9a_R-2,api-miR-9b_R+1,api-miR-3036,api-miR-3047),FBtr0070380(api-miR-315),FBtr0075332(api-miR-316,api-miR-3047),FBtr0075333(api-miR-316,api-miR-3047),FBtr0076614(api-mir-14-p5),FBtr0076615(api-miR-316),FBtr0079525(api-miR-277,api-miR-252b_L-1,api-mir-316-p3),FBtr0082562(api-mir-316-p3,PC-5p-113190_15),FBtr0082564(api-mir-316-p3,PC-5p-113190…
GO:0045463	R8 cell development	biological_process	13	FBtr0070507(api-miR-316,api-miR-210_R+1),FBtr0081013(api-miR-277,api-miR-9a_R-2,api-miR-9b_R+1),FBtr0081014(api-miR-277,api-miR-9a_R-2,api-miR-9b_R+1),FBtr0081015(api-miR-277,api-miR-14,api-mir-3037-p5,api-miR-9a_R-2,api-miR-9b_R+1,api-miR-3016,api-miR-3036),FBtr0081016(api-miR-277,api-miR-14,api-mir-3037-p5,api-miR-9a_R-2,api-miR-9b_R+1,api-miR-3016,api-miR-3036),FBtr0081017(api-miR-277,api-miR-…
GO:0032956	regulation of actin cytoskeleton organization	biological_process	13	FBtr0074118(PC-3p-2743_844),FBtr0074119(PC-3p-2743_844),FBtr0074121(PC-3p-2743_844),FBtr0074122(PC-3p-2743_844),FBtr0074286(api-miR-1_L-1),FBtr0077465(api-miR-92b,api-miR-3040,api-miR-92a,api-miR-3047,api-miR-927),FBtr0084636(api-miR-8),FBtr0111036(PC-3p-2743_844),FBtr0111037(PC-3p-2743_844),FBtr0301367(api-miR-8),FBtr0301368(api-miR-8),FBtr0301371(api-miR-8),FBtr0301597(PC-3p-2743_844)
GO:0042752	regulation of circadian rhythm	biological_process	13	FBtr0070135(api-miR-8),FBtr0070136(api-miR-8),FBtr0070137(api-miR-8),FBtr0082246(api-let-7,api-miR-315,api-miR-3047),FBtr0086601(api-miR-3016),FBtr0087841(api-miR-317),FBtr0087842(api-miR-317),FBtr0087843(api-miR-317),FBtr0089979(api-miR-13a,api-miR-2a),FBtr0089980(api-miR-13a,api-miR-2a),FBtr0089981(api-miR-13a,api-miR-2a),FBtr0100557(api-miR-316,api-miR-7,api-miR-9a_R-2,api-miR-9b_R+1),FBtr0301…
GO:0010591	regulation of lamellipodium assembly	biological_process	13	FBtr0071532(api-miR-7),FBtr0072188(api-miR-277,PC-3p-94006_17),FBtr0082891(api-miR-278,api-miR-929),FBtr0086582(api-miR-315),FBtr0086583(api-miR-315),FBtr0086584(api-miR-315),FBtr0089960(api-miR-315,api-miR-7,api-miR-190_R-3),FBtr0089964(bmo-miR-10-3p_L-1,api-miR-137_L+1,api-miR-929),FBtr0089965(api-miR-137_L+1),FBtr0089967(api-miR-137_L+1),FBtr0089968(api-miR-315,api-miR-7,api-miR-190_R-3,PC-3p-…
GO:0050767	regulation of neurogenesis	biological_process	13	FBtr0070507(api-miR-316,api-miR-210_R+1),FBtr0077850(api-miR-137_L+1,api-mir-3037-p5,api-miR-263b,api-miR-3036),FBtr0077851(api-miR-137_L+1,api-mir-3037-p5,api-miR-263b,api-miR-3036),FBtr0077870(api-miR-92b,api-miR-137_L+1,api-miR-92a),FBtr0079821(bmo-miR-10-3p_L-1,api-miR-316),FBtr0079822(bmo-miR-10-3p_L-1,api-miR-316),FBtr0081158(api-mir-14-p5,api-miR-210_R+1),FBtr0081159(api-mir-14-p5,api-miR-…
GO:0051056	regulation of small GTPase mediated signal transduction	biological_process	13	FBtr0074819(api-mir-14-p5),FBtr0075793(PC-3p-2743_844,api-mir-316-p3,api-miR-317,api-miR-929,api-miR-3036),FBtr0075794(PC-3p-2743_844,api-mir-316-p3,api-miR-317,api-miR-929,api-miR-3036),FBtr0075795(PC-3p-2743_844,api-mir-316-p3,api-miR-317,api-miR-929,api-miR-3036),FBtr0075796(PC-3p-2743_844,api-mir-316-p3,api-miR-317,api-miR-929,api-miR-3036),FBtr0076368(api-miR-277,api-miR-7),FBtr0078530(api-m…
GO:0009620	response to fungus	biological_process	13	FBtr0080844(api-miR-137_L+1,api-miR-210_R+1,PC-5p-113190_15),FBtr0080845(api-miR-137_L+1,api-miR-210_R+1,PC-5p-113190_15),FBtr0080847(api-miR-137_L+1,api-miR-210_R+1,PC-5p-113190_15),FBtr0085059(api-miR-252b_L-1),FBtr0085137(api-miR-3041_R-1),FBtr0085138(api-miR-3041_R-1),FBtr0085139(api-miR-3041_R-1),FBtr0085140(api-miR-3041_R-1),FBtr0085145(api-miR-3041_R-1),FBtr0085146(api-miR-3041_R-1),FBtr01…
GO:0001666	response to hypoxia	biological_process	13	FBtr0074211(api-miR-317),FBtr0074212(api-miR-317),FBtr0074214(api-miR-317),FBtr0076569(api-let-7,api-miR-315,api-miR-14,api-miR-7),FBtr0079401(bmo-miR-10-3p_L-1,api-miR-252b_L-1,api-miR-29),FBtr0082638(api-miR-263a,api-miR-8),FBtr0082679(api-miR-276),FBtr0083478(api-miR-71_R-1),FBtr0086634(api-miR-8,PC-5p-113190_15),FBtr0100153(api-let-7,api-miR-315,api-miR-14,api-miR-7),FBtr0100557(api-miR-316,a…
GO:0042594	response to starvation	biological_process	13	FBtr0084580(PC-3p-2743_844),FBtr0084581(PC-3p-2743_844),FBtr0084756(api-miR-316),FBtr0087254(api-miR-92b,api-miR-92a),FBtr0087789(api-miR-14),FBtr0089901(api-miR-316),FBtr0089905(api-miR-316),FBtr0100185(api-miR-316,api-miR-9a_R-2,api-miR-9b_R+1,api-miR-927),FBtr0100186(api-miR-316,api-miR-9a_R-2,api-miR-9b_R+1,api-miR-927),FBtr0290283(api-miR-210_R+1,api-miR-3036),FBtr0300572(PC-3p-2743_844),FBt…
GO:0009611	response to wounding	biological_process	13	FBtr0072956(PC-3p-94006_17,api-miR-87a,api-miR-3036),FBtr0072957(PC-3p-94006_17,api-miR-87a,api-miR-3036),FBtr0072958(PC-3p-94006_17,api-miR-87a,api-miR-3036),FBtr0072959(PC-3p-94006_17,api-miR-87a),FBtr0076956(api-mir-3037-p5),FBtr0076957(api-mir-3037-p5),FBtr0078798(api-miR-263b),FBtr0078800(api-miR-263b),FBtr0099988(api-miR-92a,api-miR-3036,api-miR-3047),FBtr0099989(api-miR-92a,api-miR-3036,ap…
GO:0007288	sperm axoneme assembly	biological_process	13	FBtr0077157(api-miR-92b,api-miR-92a,PC-3p-94006_17,api-miR-87a),FBtr0078387(PC-3p-3656_637),FBtr0082196(api-miR-8),FBtr0082197(api-miR-315),FBtr0082198(api-miR-277,api-miR-315),FBtr0082200(api-miR-277,api-miR-315),FBtr0289954(api-miR-92b,api-miR-92a),FBtr0289955(api-miR-92b,api-miR-92a),FBtr0289956(api-miR-92b,api-miR-92a),FBtr0289957(api-miR-92b,api-miR-92a),FBtr0289958(api-miR-92b,api-miR-92a),…
GO:0006665	sphingolipid metabolic process	biological_process	13	FBtr0072984(api-miR-263a,api-miR-137_L+1),FBtr0073497(api-miR-1_L-1),FBtr0073498(api-miR-1_L-1),FBtr0076717(api-miR-315),FBtr0081331(api-miR-315,api-miR-13a,api-miR-2765,api-mir-3040-p5,api-miR-190_R-3,api-miR-9a_R-2,api-miR-9b_R+1,api-miR-87a,api-miR-2a,api-miR-3036,api-mir-3053-p5),FBtr0085645(api-miR-3041_R-1),FBtr0085646(api-miR-3041_R-1),FBtr0085647(api-miR-3041_R-1),FBtr0085648(api-miR-3041…
GO:0050808	synapse organization	biological_process	13	FBtr0070109(api-miR-315,api-miR-316,api-miR-3036),FBtr0070865(api-miR-263a),FBtr0071117(api-miR-252b_L-1),FBtr0071207(bmo-miR-10-3p_L-1,api-miR-252b_L-1,PC-3p-94006_17),FBtr0071209(bmo-miR-10-3p_L-1,api-miR-252b_L-1,PC-3p-94006_17),FBtr0075028(api-miR-3036),FBtr0075029(api-miR-3036),FBtr0075945(PC-3p-94006_17),FBtr0078512(PC-3p-2743_844),FBtr0079344(api-miR-315),FBtr0087495(api-miR-92b,api-miR-92…
GO:0007522	visceral muscle development	biological_process	13	FBtr0071791(api-miR-3047),FBtr0071792(api-miR-3047),FBtr0071793(api-miR-3047),FBtr0071794(api-miR-3047),FBtr0071795(api-miR-3047),FBtr0071796(api-miR-3047),FBtr0083548(PC-3p-2743_844,api-miR-124_R-2,api-miR-9a_R-2,api-miR-9b_R+1),FBtr0083549(PC-3p-2743_844,api-miR-124_R-2,api-miR-9a_R-2,api-miR-9b_R+1),FBtr0083550(PC-3p-2743_844,api-miR-124_R-2,api-miR-9a_R-2,api-miR-9b_R+1),FBtr0084087(api-miR-3…
GO:0030042	actin filament depolymerization	biological_process	12	FBtr0072188(api-miR-277,PC-3p-94006_17),FBtr0075845(api-miR-252b_L-1),FBtr0075846(api-miR-252b_L-1),FBtr0082206(api-miR-1_L-1),FBtr0082207(api-miR-315,api-mir-3037-p5,PC-3p-94006_17,api-miR-3036,api-miR-3047),FBtr0082208(api-miR-315,api-mir-3037-p5,PC-3p-94006_17,api-miR-3036,api-miR-3047),FBtr0082209(api-miR-315,api-mir-3037-p5,PC-3p-94006_17,api-miR-3036,api-miR-3047),FBtr0082210(api-miR-315,ap…
GO:0046665	amnioserosa maintenance	biological_process	12	FBtr0070680(api-miR-9a_R-2,api-miR-9b_R+1),FBtr0078063(api-miR-927),FBtr0081111(api-miR-92b,api-miR-263b,api-miR-92a),FBtr0081112(api-miR-92b,api-miR-263b,api-miR-92a),FBtr0082793(api-miR-277,api-miR-8,api-miR-315,api-miR-316,api-miR-124_R-2),FBtr0083215(api-miR-9a_R-2,api-miR-9b_R+1),FBtr0083216(api-miR-9a_R-2,api-miR-9b_R+1),FBtr0100265(api-miR-9a_R-2,api-miR-9b_R+1),FBtr0100595(api-miR-9a_R-2,…
GO:0045176	apical protein localization	biological_process	12	FBtr0071546(api-miR-316),FBtr0071562(api-miR-315,api-miR-316,api-miR-263b,api-miR-3036),FBtr0074106(api-miR-1_L-1,api-mir-3037-p5,api-mir-316-p3,api-miR-3036),FBtr0074108(api-miR-1_L-1,api-mir-3037-p5,api-mir-316-p3,api-miR-3036),FBtr0074110(api-miR-1_L-1,api-mir-3037-p5,api-mir-316-p3,api-miR-3036),FBtr0074111(api-miR-1_L-1,api-mir-3037-p5,api-mir-316-p3,api-miR-3036),FBtr0074388(api-miR-252b_L-…
GO:0035293	chitin-based larval cuticle pattern formation	biological_process	12	FBtr0075558(api-miR-92b,api-miR-92a),FBtr0078166(api-miR-92b,api-miR-252b_L-1,api-miR-92a,api-miR-71_R-1),FBtr0078167(api-miR-92b,api-miR-252b_L-1,api-miR-92a,api-miR-71_R-1),FBtr0078168(api-miR-92b,api-miR-252b_L-1,api-miR-92a,api-miR-71_R-1),FBtr0078169(api-miR-92b,api-miR-252b_L-1,api-miR-92a,api-miR-71_R-1),FBtr0078170(api-miR-92b,api-miR-252b_L-1,api-miR-92a,api-miR-71_R-1),FBtr0078171(api-m…
GO:0001706	endoderm formation	biological_process	12	FBtr0078951(api-let-7),FBtr0083215(api-miR-9a_R-2,api-miR-9b_R+1),FBtr0083216(api-miR-9a_R-2,api-miR-9b_R+1),FBtr0083347(api-miR-252b_L-1,api-miR-3036),FBtr0083348(api-miR-3036),FBtr0083349(api-miR-252b_L-1,api-miR-3036),FBtr0083350(api-miR-3036),FBtr0083351(api-miR-3036),FBtr0083352(api-miR-252b_L-1,api-miR-3036),FBtr0085321(api-miR-263a,api-miR-137_L+1),FBtr0100595(api-miR-9a_R-2,api-miR-9b_R+1…
GO:0008065	establishment of blood-nerve barrier	biological_process	12	FBtr0075998(api-miR-277,api-miR-137_L+1),FBtr0075999(api-miR-277,api-miR-137_L+1),FBtr0080765(api-miR-315,api-mir-3037-p5,api-miR-124_R-2,api-miR-3050,api-miR-3047),FBtr0080766(api-miR-315,api-mir-3037-p5,api-miR-124_R-2,api-miR-3050,api-miR-3047),FBtr0080767(api-miR-315,api-mir-3037-p5,api-miR-124_R-2,api-miR-3050,api-miR-3047),FBtr0080768(api-miR-315,api-mir-3037-p5,api-miR-124_R-2,api-miR-3050…
GO:0008585	female gonad development	biological_process	12	FBtr0071068(api-miR-315,api-miR-92b,api-miR-92a,api-miR-3016),FBtr0071069(api-miR-210_R+1),FBtr0072188(api-miR-277,PC-3p-94006_17),FBtr0072642(api-miR-315,api-miR-124_R-2,PC-5p-113190_15,api-miR-3041_R-1),FBtr0072643(bmo-miR-10-3p_L-1),FBtr0073454(api-miR-315),FBtr0075028(api-miR-3036),FBtr0075029(api-miR-3036),FBtr0087047(api-miR-3041_R-1),FBtr0112890(api-miR-277,api-miR-3036),FBtr0114613(api-mi…
GO:0019101	female somatic sex determination	biological_process	12	FBtr0075364(api-miR-1_L-1),FBtr0081759(api-mir-2c-p3),FBtr0081760(api-miR-3041_R-1),FBtr0081761(api-miR-3041_R-1),FBtr0089615(api-miR-277),FBtr0089616(api-miR-277),FBtr0089617(api-miR-277),FBtr0089618(api-miR-277),FBtr0089619(api-miR-277),FBtr0089620(api-miR-277),FBtr0089621(api-miR-277),FBtr0100244(api-miR-1_L-1)
GO:0007276	gamete generation	biological_process	12	FBtr0071303(api-miR-315,api-miR-137_L+1),FBtr0072047(api-miR-277,api-miR-1_L-1),FBtr0073829(api-miR-315,api-miR-92b,api-miR-316,api-miR-13a,api-mir-14-p5,api-miR-263b,api-miR-92a,api-miR-2a),FBtr0084869(api-miR-137_L+1,api-miR-190_R-3),FBtr0086450(api-mir-14-p5,api-miR-210_R+1),FBtr0086457(api-mir-316-p3,api-miR-3036),FBtr0100390(api-mir-316-p3,api-miR-3036),FBtr0100393(PC-3p-2743_844,api-miR-9a_…
GO:0010004	gastrulation involving germ band extension	biological_process	12	FBtr0071317(api-mir-3037-p5,api-miR-7,api-miR-317),FBtr0071546(api-miR-316),FBtr0077192(api-miR-277),FBtr0080739(api-miR-29,api-miR-927),FBtr0081007(api-miR-252b_L-1,api-miR-9a_R-2,api-miR-9b_R+1),FBtr0085995(api-miR-8,api-miR-3016,PC-3p-3656_637),FBtr0085996(api-miR-8,api-miR-3016,PC-3p-3656_637),FBtr0085997(api-miR-8,api-miR-3016,PC-3p-3656_637),FBtr0085998(api-miR-8,api-miR-3016,PC-3p-3656_637…
GO:0035195	gene silencing by miRNA	biological_process	12	FBtr0070683(api-miR-3047),FBtr0070684(api-miR-3047),FBtr0071117(api-miR-252b_L-1),FBtr0073596(api-miR-14),FBtr0075538(api-miR-277),FBtr0075539(api-miR-277),FBtr0080561(api-miR-210_R+1),FBtr0080562(api-miR-210_R+1),FBtr0085820(api-mir-3053-p5),FBtr0087612(api-miR-315,api-miR-316,api-miR-9a_R-2,api-miR-9b_R+1,api-miR-3041_R-1),FBtr0087614(api-miR-100,api-miR-92b,api-miR-92a,api-mir-2c-p3,api-miR-9a…
GO:0006071	glycerol metabolic process	biological_process	12	FBtr0075042(api-miR-316,api-miR-137_L+1,PC-3p-2743_844,api-miR-3041_R-1),FBtr0075043(api-miR-316,api-miR-137_L+1,PC-3p-2743_844,api-miR-3041_R-1),FBtr0075044(api-miR-316,api-miR-137_L+1,PC-3p-2743_844,api-miR-3041_R-1),FBtr0075045(api-miR-316,api-miR-137_L+1,PC-3p-2743_844,api-miR-3041_R-1),FBtr0077537(api-miR-277),FBtr0077538(api-miR-277),FBtr0082561(api-miR-263b),FBtr0083291(api-mir-3037-p5,api…
GO:0042332	gravitaxis	biological_process	12	FBtr0072457(api-miR-276,api-miR-315,api-miR-29,api-miR-3041_R-1),FBtr0072458(api-miR-276,api-miR-315,api-miR-29,api-miR-3041_R-1),FBtr0076754(api-miR-315,api-miR-14,api-mir-14-p5,api-miR-3050),FBtr0076755(api-miR-315),FBtr0076756(api-miR-315),FBtr0076757(api-miR-315),FBtr0076758(api-miR-315),FBtr0076759(api-miR-315),FBtr0077172(api-miR-92a,PC-5p-113190_15),FBtr0077173(api-miR-92a,PC-5p-113190_15)…
GO:0007516	hemocyte development	biological_process	12	FBtr0072730(api-miR-3036),FBtr0076347(api-miR-277,api-miR-317),FBtr0077771(api-miR-137_L+1),FBtr0077772(api-miR-137_L+1),FBtr0077773(api-miR-137_L+1),FBtr0077774(api-miR-137_L+1),FBtr0077775(api-miR-137_L+1),FBtr0083215(api-miR-9a_R-2,api-miR-9b_R+1),FBtr0083216(api-miR-9a_R-2,api-miR-9b_R+1),FBtr0085701(api-miR-277,api-miR-315,api-miR-278,api-mir-3037-p5),FBtr0085702(api-mir-3037-p5),FBtr0100595…
GO:0007486	imaginal disc-derived female genitalia development	biological_process	12	FBtr0071320(api-miR-278),FBtr0081759(api-mir-2c-p3),FBtr0081760(api-miR-3041_R-1),FBtr0081761(api-miR-3041_R-1),FBtr0083381(api-miR-276,api-miR-3047),FBtr0083382(api-miR-276,api-miR-3047),FBtr0083383(api-miR-276,api-miR-3047),FBtr0083384(api-miR-276,api-miR-3047),FBtr0083385(api-miR-276,api-miR-8,api-miR-9a_R-2,api-miR-9b_R+1),FBtr0088095(api-miR-92b,api-miR-92a),FBtr0088096(api-miR-92b,api-miR-9…
GO:0008363	larval chitin-based cuticle development	biological_process	12	FBtr0071578(api-miR-10_L+1,api-miR-92b,api-miR-92a),FBtr0071579(api-miR-10_L+1,api-miR-92b,api-miR-92a),FBtr0071580(api-miR-10_L+1,api-miR-92b,api-miR-92a),FBtr0075558(api-miR-92b,api-miR-92a),FBtr0077058(api-miR-276),FBtr0084206(api-mir-3037-p5,api-miR-927),FBtr0084207(api-mir-3037-p5,api-miR-927),FBtr0084209(api-mir-3037-p5,api-miR-927),FBtr0084636(api-miR-8),FBtr0301367(api-miR-8),FBtr0301368(…
GO:0007112	male meiosis cytokinesis	biological_process	12	FBtr0074754(api-miR-124_R-2,api-miR-3036),FBtr0079819(PC-3p-2743_844),FBtr0081403(api-miR-137_L+1),FBtr0084010(api-miR-315),FBtr0084011(api-miR-315),FBtr0086740(bmo-miR-10-3p_L-1),FBtr0087375(api-miR-137_L+1),FBtr0087376(api-miR-137_L+1),FBtr0087377(api-miR-137_L+1),FBtr0087378(api-miR-137_L+1),FBtr0087379(api-miR-137_L+1),FBtr0100216(api-miR-3041_R-1)
GO:0006378	mRNA polyadenylation	biological_process	12	FBtr0073411(api-miR-184b_R-2,api-miR-184a_R-2,api-miR-3036),FBtr0076456(api-miR-315,api-miR-92b,PC-3p-2743_844,api-miR-87a),FBtr0078723(api-miR-87a),FBtr0080347(api-miR-316,api-miR-263b),FBtr0083732(api-miR-263b,api-miR-190_R-3),FBtr0084384(api-miR-210_R+1,api-miR-3047,api-miR-3041_R-1),FBtr0084385(api-miR-210_R+1,api-miR-3047,api-miR-3041_R-1),FBtr0084386(api-miR-210_R+1,api-miR-3047,api-miR-304…
GO:0090099	negative regulation of decapentaplegic signaling pathway	biological_process	12	FBtr0084425(api-miR-2765),FBtr0084426(api-miR-2765),FBtr0087398(api-miR-190_R-3),FBtr0089589(api-miR-315,api-miR-14,api-miR-3036),FBtr0089590(api-miR-315,api-miR-14,api-miR-3036),FBtr0089591(api-miR-315,api-miR-14,api-miR-3036),FBtr0089592(api-miR-315,api-miR-14,api-miR-3036),FBtr0089593(api-miR-315,api-miR-14,api-miR-3036),FBtr0112717(api-miR-210_R+1),FBtr0112718(api-miR-9a_R-2,api-miR-210_R+1,a…
GO:0008156	negative regulation of DNA replication	biological_process	12	FBtr0070146(api-miR-87a),FBtr0076203(api-miR-10_L+1,api-miR-315,api-miR-3036,PC-5p-113190_15),FBtr0080188(api-miR-315,api-miR-190_R-3),FBtr0086147(api-miR-137_L+1),FBtr0100484(api-miR-315,api-miR-7),FBtr0100487(api-miR-315,api-miR-7,api-miR-263b,api-mir-2c-p3,api-miR-210_R+1),FBtr0100488(api-miR-315,api-miR-190_R-3),FBtr0100489(api-miR-315,api-miR-7),FBtr0100490(api-miR-315,api-miR-190_R-3),FBtr0…
GO:0043069	negative regulation of programmed cell death	biological_process	12	FBtr0070956(api-miR-315),FBtr0070957(api-miR-315),FBtr0073521(api-miR-315),FBtr0085321(api-miR-263a,api-miR-137_L+1),FBtr0087492(api-miR-87a),FBtr0100413(api-miR-315),FBtr0100414(api-miR-315),FBtr0100415(api-miR-315),FBtr0100416(api-miR-315),FBtr0100419(api-miR-315),FBtr0100420(api-miR-315),FBtr0300259(api-miR-263a,api-miR-315,api-miR-137_L+1,api-miR-3036)
GO:0000289	nuclear-transcribed mRNA poly(A) tail shortening	biological_process	12	FBtr0076549(api-miR-315,PC-3p-2743_844,api-miR-929,api-miR-3047),FBtr0076550(api-miR-315,PC-3p-2743_844,api-miR-929,api-miR-3047),FBtr0076551(api-miR-315,PC-3p-2743_844,api-miR-929,api-miR-3047),FBtr0084568(api-miR-2765,api-mir-3040-p5,api-mir-3053-p5),FBtr0086062(api-miR-1_L-1,api-mir-3037-p5,api-miR-3036,api-miR-3041_R-1),FBtr0088785(bmo-miR-10-3p_L-1),FBtr0088786(api-miR-315),FBtr0113218(api-m…
GO:0009116	nucleoside metabolic process	biological_process	12	FBtr0072963(api-miR-927),FBtr0072964(api-miR-927),FBtr0072965(api-miR-927),FBtr0072966(api-miR-927),FBtr0077671(api-miR-263a),FBtr0077672(api-miR-263a),FBtr0081764(api-miR-277,api-miR-316,api-miR-263b),FBtr0084038(api-miR-277,api-miR-316),FBtr0085084(api-miR-276,api-mir-14-p5,api-miR-3041_R-1),FBtr0085085(api-miR-276,api-mir-14-p5,api-miR-3041_R-1),FBtr0089420(api-miR-277),FBtr0300815(api-miR-263…
GO:0006289	nucleotide-excision repair	biological_process	12	FBtr0070245(api-miR-3041_R-1),FBtr0070656(api-mir-3037-p5),FBtr0070670(api-miR-276),FBtr0070807(api-miR-277,PC-3p-94006_17),FBtr0071576(api-miR-13a,api-miR-3040,api-miR-2a),FBtr0071577(api-miR-13a,api-miR-3040,api-miR-2a),FBtr0077985(api-miR-9a_R-2,api-miR-9b_R+1,api-miR-3016,api-mir-3053-p5),FBtr0079401(bmo-miR-10-3p_L-1,api-miR-252b_L-1,api-miR-29),FBtr0082662(api-miR-184b_R-2,api-miR-184a_R-2,…
GO:0009312	oligosaccharide biosynthetic process	biological_process	12	FBtr0072972(api-miR-3036),FBtr0072973(api-miR-3036),FBtr0074625(api-miR-92b,api-miR-1_L-1,api-miR-92a),FBtr0077592(bmo-miR-10-3p_L-1,api-miR-316,api-miR-929),FBtr0079026(api-miR-277,api-miR-315,api-miR-92b,api-mir-3037-p5,api-miR-7,api-miR-92a,api-miR-87a),FBtr0085315(api-miR-315),FBtr0085602(api-miR-184b_R-2,api-miR-184a_R-2,api-miR-3036),FBtr0087331(api-miR-315,api-miR-137_L+1,PC-5p-113190_15),…
GO:0007389	pattern specification process	biological_process	12	FBtr0082863(api-miR-276,api-mir-14-p5,api-miR-263b),FBtr0083220(api-miR-316,api-miR-13a,api-miR-2a,PC-3p-3656_637),FBtr0083221(api-miR-316,api-miR-13a,api-miR-2a,PC-3p-3656_637),FBtr0085441(api-miR-13a,api-miR-2a),FBtr0087465(api-miR-315,api-miR-92b,api-miR-92a,api-miR-190_R-3),FBtr0112642(api-miR-316,api-miR-13a,api-miR-92a,api-miR-87a,api-miR-2a),FBtr0112643(api-miR-316,api-miR-13a,api-miR-92a,…
GO:0046488	phosphatidylinositol metabolic process	biological_process	12	FBtr0070651(api-miR-263b,api-miR-92a,api-miR-9a_R-2,api-miR-929,api-miR-9b_R+1,api-miR-3036),FBtr0071563(api-miR-927),FBtr0071661(api-miR-8,api-mir-3037-p5),FBtr0071900(api-miR-315),FBtr0073823(api-miR-3036),FBtr0100195(bmo-miR-10-3p_L-1,api-miR-315,api-miR-316,api-miR-71_R-1,api-miR-9a_R-2,api-miR-9b_R+1,api-miR-3036,api-miR-927),FBtr0100670(api-miR-263b,api-miR-92a,api-miR-9a_R-2,api-miR-929,ap…
GO:0006626	protein targeting to mitochondrion	biological_process	12	FBtr0071676(api-miR-277),FBtr0071677(api-miR-277),FBtr0073434(api-miR-3040),FBtr0073435(api-miR-3040),FBtr0073775(api-miR-277),FBtr0074915(PC-3p-2743_844,api-miR-927),FBtr0078000(api-miR-317),FBtr0082113(api-miR-3041_R-1),FBtr0082610(api-mir-3037-p5),FBtr0083750(api-miR-87a),FBtr0088657(api-mir-316-p3),FBtr0089699(api-miR-137_L+1)
GO:0048082	regulation of adult chitin-containing cuticle pigmentation	biological_process	12	FBtr0076956(api-mir-3037-p5),FBtr0076957(api-mir-3037-p5),FBtr0081397(api-miR-929,api-miR-3041_R-1),FBtr0081398(api-miR-929,api-miR-3041_R-1),FBtr0081892(api-miR-315,api-miR-137_L+1,api-mir-3037-p5,api-miR-3041_R-1),FBtr0083819(api-miR-124_R-2),FBtr0084580(PC-3p-2743_844),FBtr0084581(PC-3p-2743_844),FBtr0300256(api-miR-124_R-2),FBtr0300443(api-miR-137_L+1,api-mir-3037-p5,api-miR-3041_R-1),FBtr030…
GO:0045595	regulation of cell differentiation	biological_process	12	FBtr0070507(api-miR-316,api-miR-210_R+1),FBtr0074754(api-miR-124_R-2,api-miR-3036),FBtr0077771(api-miR-137_L+1),FBtr0077772(api-miR-137_L+1),FBtr0077773(api-miR-137_L+1),FBtr0077774(api-miR-137_L+1),FBtr0077775(api-miR-137_L+1),FBtr0078059(api-miR-278,api-miR-13a,api-miR-2a,PC-5p-113190_15),FBtr0079086(api-miR-277),FBtr0079087(api-miR-277),FBtr0079088(api-miR-277),FBtr0079089(api-miR-277)
GO:0010821	regulation of mitochondrion organization	biological_process	12	FBtr0070956(api-miR-315),FBtr0070957(api-miR-315),FBtr0078318(api-miR-14,api-miR-252b_L-1),FBtr0078319(api-miR-14,api-miR-252b_L-1),FBtr0078946(api-miR-137_L+1),FBtr0100413(api-miR-315),FBtr0100414(api-miR-315),FBtr0100415(api-miR-315),FBtr0100416(api-miR-315),FBtr0100419(api-miR-315),FBtr0100420(api-miR-315),FBtr0301244(api-miR-137_L+1)
GO:0040014	regulation of multicellular organism growth	biological_process	12	FBtr0075007(api-miR-10_L+1),FBtr0075008(api-miR-124_R-2),FBtr0075010(api-miR-277),FBtr0082122(api-miR-29),FBtr0083940(api-miR-315,api-miR-317),FBtr0083941(api-miR-315,api-miR-317),FBtr0084356(api-miR-124_R-2),FBtr0084953(api-miR-3041_R-1),FBtr0089901(api-miR-316),FBtr0089905(api-miR-316),FBtr0100113(api-miR-3041_R-1),FBtr0300340(api-miR-3016)
GO:0042220	response to cocaine	biological_process	12	FBtr0074597(api-miR-263b,api-miR-9a_R-2,api-miR-9b_R+1),FBtr0074598(api-miR-263b,api-miR-9a_R-2,api-miR-9b_R+1),FBtr0074599(api-miR-315,api-miR-278,api-miR-263b,api-miR-9a_R-2,api-miR-9b_R+1,api-miR-3036),FBtr0074771(api-miR-252b_L-1),FBtr0074772(api-miR-252b_L-1),FBtr0074773(api-miR-252b_L-1),FBtr0074774(api-miR-252b_L-1),FBtr0086008(api-miR-315,api-mir-14-p5,api-miR-92a,api-miR-3036),FBtr008600…
GO:0009608	response to symbiont	biological_process	12	FBtr0070261(PC-5p-113190_15),FBtr0070262(api-miR-317),FBtr0070263(PC-5p-113190_15),FBtr0070265(api-miR-263a,bmo-miR-10-3p_L-1,api-miR-92b,api-miR-13a,api-miR-92a,api-miR-190_R-3,api-miR-9a_R-2,api-miR-9b_R+1,PC-3p-94006_17,api-miR-2a,PC-5p-113190_15,PC-3p-3656_637),FBtr0070266(api-miR-317),FBtr0070507(api-miR-316,api-miR-210_R+1),FBtr0087465(api-miR-315,api-miR-92b,api-miR-92a,api-miR-190_R-3),FB…
GO:0045500	sevenless signaling pathway	biological_process	12	FBtr0070378(api-miR-315),FBtr0070379(api-miR-315,api-miR-9a_R-2,api-miR-9b_R+1,api-miR-3036,api-miR-3047),FBtr0070380(api-miR-315),FBtr0072926(api-miR-92b,api-miR-1_L-1,api-miR-92a),FBtr0072927(api-miR-92b,api-miR-1_L-1,api-miR-92a),FBtr0075318(api-miR-3047),FBtr0082122(api-miR-29),FBtr0087693(api-miR-277,api-miR-3047),FBtr0087694(api-miR-277,api-miR-3047),FBtr0087696(api-miR-277,api-miR-3047),FB…
GO:0030382	sperm mitochondrion organization	biological_process	12	FBtr0070956(api-miR-315),FBtr0070957(api-miR-315),FBtr0078318(api-miR-14,api-miR-252b_L-1),FBtr0078319(api-miR-14,api-miR-252b_L-1),FBtr0080183(api-miR-277,api-miR-316),FBtr0084399(api-miR-252b_L-1),FBtr0100413(api-miR-315),FBtr0100414(api-miR-315),FBtr0100415(api-miR-315),FBtr0100416(api-miR-315),FBtr0100419(api-miR-315),FBtr0100420(api-miR-315)
GO:0008343	adult feeding behavior	biological_process	11	FBtr0081327(PC-5p-113190_15),FBtr0086492(api-miR-3040),FBtr0086495(api-miR-3040),FBtr0088756(api-miR-277,api-miR-71_R-1,api-miR-317),FBtr0100232(api-miR-3040),FBtr0110898(api-miR-3040),FBtr0273325(api-miR-277,api-miR-71_R-1,api-miR-317),FBtr0273326(api-miR-277,api-miR-71_R-1,api-miR-317),FBtr0273327(api-miR-277,api-miR-71_R-1,api-miR-317),FBtr0301609(api-miR-3040),FBtr0301610(api-miR-3040)
GO:0007527	adult somatic muscle development	biological_process	11	FBtr0070161(api-miR-3047),FBtr0074910(api-miR-92a),FBtr0077192(api-miR-277),FBtr0085157(api-miR-190_R-3),FBtr0086207(api-miR-315),FBtr0086208(api-miR-315),FBtr0086209(api-miR-315),FBtr0089647(api-miR-252b_L-1,api-miR-3047),FBtr0089648(api-miR-252b_L-1,api-miR-3047),FBtr0089649(api-miR-252b_L-1,api-miR-3047),FBtr0110791(api-miR-3047)
GO:0046034	ATP metabolic process	biological_process	11	FBtr0076017(api-miR-9a_R-2,api-miR-9b_R+1),FBtr0076018(api-miR-137_L+1),FBtr0079381(api-mir-3037-p5),FBtr0079382(api-mir-3037-p5),FBtr0079383(api-mir-3037-p5),FBtr0079384(api-miR-315,api-miR-92b,api-miR-92a),FBtr0080429(api-miR-9a_R-2,api-miR-317,api-miR-9b_R+1,api-miR-3036),FBtr0081518(api-miR-9a_R-2,api-miR-9b_R+1,api-miR-3036),FBtr0081520(api-miR-9a_R-2,api-miR-9b_R+1,api-miR-3036),FBtr0100381…
GO:0007414	axonal defasciculation	biological_process	11	FBtr0072475(api-miR-8,api-miR-7),FBtr0073731(api-miR-263a),FBtr0073732(api-miR-263a,api-miR-29,api-miR-927),FBtr0075913(api-miR-1_L-1,api-miR-9a_R-2,api-miR-9b_R+1),FBtr0075914(api-miR-1_L-1,api-miR-9a_R-2,api-miR-9b_R+1),FBtr0085422(api-miR-277,api-miR-184b_R-2,api-miR-263a,bmo-miR-10-3p_L-1,api-miR-184a_R-2,api-miR-252b_L-1),FBtr0085424(api-miR-277,api-miR-184b_R-2,api-miR-263a,bmo-miR-10-3p_L-…
GO:0048148	behavioral response to cocaine	biological_process	11	FBtr0070341(api-miR-263a,api-miR-315,api-miR-252b_L-1),FBtr0070477(api-miR-276,api-miR-3050),FBtr0076785(api-miR-3050),FBtr0085742(api-miR-317,api-miR-3041_R-1),FBtr0085743(api-miR-317,api-miR-3041_R-1),FBtr0085744(api-miR-317,api-miR-3041_R-1),FBtr0086142(api-miR-8),FBtr0088438(bmo-miR-10-3p_L-1,api-mir-3037-p5),FBtr0100132(api-miR-3050),FBtr0100134(api-miR-3050),FBtr0112902(api-miR-184b_R-2,api…
GO:0009058	biosynthetic process	biological_process	11	FBtr0072742(api-miR-1_L-1),FBtr0076084(api-miR-277),FBtr0076242(api-miR-252b_L-1),FBtr0077659(api-miR-210_R+1,api-miR-3016),FBtr0078870(PC-3p-2743_844,api-miR-124_R-2),FBtr0078871(PC-3p-2743_844,api-miR-124_R-2),FBtr0080439(bmo-miR-10-3p_L-1,PC-3p-94006_17),FBtr0080440(bmo-miR-10-3p_L-1,PC-3p-94006_17),FBtr0080441(bmo-miR-10-3p_L-1,PC-3p-94006_17),FBtr0080442(bmo-miR-10-3p_L-1,PC-3p-94006_17),FBt…
GO:0046058	cAMP metabolic process	biological_process	11	FBtr0072075(api-mir-14-p5,api-mir-316-p3,api-miR-3016),FBtr0072076(api-miR-315,api-mir-14-p5,api-mir-316-p3,api-miR-3016,api-mir-3053-p5),FBtr0072077(api-miR-315,api-mir-14-p5,api-mir-316-p3,api-miR-3016,api-mir-3053-p5),FBtr0072078(api-miR-315,api-mir-14-p5,api-mir-316-p3,api-miR-3016,api-mir-3053-p5),FBtr0112544(api-miR-315,api-miR-317),FBtr0112545(api-miR-315,api-miR-317),FBtr0299782(api-miR-2…
GO:0007154	cell communication	biological_process	11	FBtr0071005(api-miR-263a,api-miR-316,api-miR-190_R-3,api-miR-3036),FBtr0071006(api-miR-315,api-miR-316,api-miR-137_L+1,api-mir-3037-p5,api-miR-252b_L-1,api-miR-190_R-3,api-miR-3036),FBtr0077736(api-miR-92b,api-miR-92a),FBtr0079960(api-miR-1_L-1,api-miR-316),FBtr0083606(api-miR-87a),FBtr0083607(api-miR-263a,api-miR-13a,api-miR-317,api-miR-2a),FBtr0085211(api-miR-137_L+1,api-miR-13a,api-miR-2a),FBt…
GO:0009267	cellular response to starvation	biological_process	11	FBtr0070216(api-miR-92b,api-miR-92a,api-mir-2c-p3),FBtr0070217(api-miR-92b,api-miR-92a,api-mir-2c-p3),FBtr0070218(api-miR-92b,api-miR-92a,api-mir-2c-p3),FBtr0087772(api-miR-13a,api-miR-2a),FBtr0089589(api-miR-315,api-miR-14,api-miR-3036),FBtr0089590(api-miR-315,api-miR-14,api-miR-3036),FBtr0089591(api-miR-315,api-miR-14,api-miR-3036),FBtr0089592(api-miR-315,api-miR-14,api-miR-3036),FBtr0089593(ap…
GO:0007098	centrosome cycle	biological_process	11	FBtr0005088(api-miR-252b_L-1),FBtr0079525(api-miR-277,api-miR-252b_L-1,api-mir-316-p3),FBtr0082483(api-miR-137_L+1),FBtr0087666(api-miR-929),FBtr0087703(api-miR-14),FBtr0087704(api-miR-14),FBtr0100533(api-miR-252b_L-1),FBtr0100535(api-miR-252b_L-1),FBtr0100654(api-miR-14),FBtr0100656(api-miR-14),FBtr0301395(api-miR-87a)
GO:0007415	defasciculation of motor neuron axon	biological_process	11	FBtr0075913(api-miR-1_L-1,api-miR-9a_R-2,api-miR-9b_R+1),FBtr0075914(api-miR-1_L-1,api-miR-9a_R-2,api-miR-9b_R+1),FBtr0080801(api-miR-10_L+1,api-miR-315,api-mir-3037-p5),FBtr0080806(api-miR-263a,api-miR-315),FBtr0080808(api-miR-277,api-miR-927,api-miR-3041_R-1),FBtr0083453(api-miR-315,api-miR-9a_R-2,api-miR-9b_R+1),FBtr0084689(api-miR-263a,api-miR-92b,api-miR-190_R-3),FBtr0084690(api-miR-263a,api…
GO:0050829	defense response to Gram-negative bacterium	biological_process	11	FBtr0071188(api-miR-277,api-miR-7),FBtr0073073(api-miR-252b_L-1),FBtr0076849(api-mir-3037-p5,api-miR-252b_L-1,api-miR-3036),FBtr0081858(api-miR-9a_R-2,api-miR-9b_R+1),FBtr0084176(api-miR-124_R-2),FBtr0086725(api-miR-92b,api-miR-92a),FBtr0087436(api-miR-137_L+1),FBtr0114559(api-mir-3037-p5),FBtr0114560(api-mir-3037-p5),FBtr0114561(api-miR-13a,api-mir-3037-p5,api-miR-2a,PC-5p-113190_15),FBtr0273430…
GO:0007451	dorsal/ventral lineage restriction, imaginal disc	biological_process	11	FBtr0070507(api-miR-316,api-miR-210_R+1),FBtr0078267(api-miR-137_L+1,api-miR-13a,api-miR-2a),FBtr0080700(api-miR-277),FBtr0083739(api-miR-315,api-miR-14),FBtr0083740(api-miR-14),FBtr0085128(api-miR-1_L-1,api-miR-316,api-mir-3040-p5),FBtr0085863(api-miR-13a,api-miR-2a),FBtr0086058(api-miR-315,api-mir-3037-p5,api-miR-317),FBtr0086059(api-miR-315,api-mir-3037-p5,api-miR-317),FBtr0087785(api-miR-315)…
GO:0009649	entrainment of circadian clock	biological_process	11	FBtr0070477(api-miR-276,api-miR-3050),FBtr0070651(api-miR-263b,api-miR-92a,api-miR-9a_R-2,api-miR-929,api-miR-9b_R+1,api-miR-3036),FBtr0071460(api-miR-2765,PC-5p-113190_15),FBtr0071461(api-miR-2765,PC-5p-113190_15),FBtr0071922(api-miR-13a,api-miR-252b_L-1,api-miR-9a_R-2,api-miR-9b_R+1,api-miR-2a),FBtr0071923(api-miR-13a,api-miR-252b_L-1,api-miR-9a_R-2,api-miR-9b_R+1,api-miR-2a),FBtr0083584(PC-5p-…
GO:0035149	lumen formation, open tracheal system	biological_process	11	FBtr0082413(api-miR-252b_L-1,api-miR-92a,api-miR-929),FBtr0082414(api-miR-252b_L-1,api-miR-92a,api-miR-929),FBtr0085793(api-miR-277),FBtr0085794(api-miR-277),FBtr0086512(api-let-7,bmo-miR-10-3p_L-1,api-miR-14,api-miR-3041_R-1),FBtr0088362(api-miR-315),FBtr0088363(api-miR-315),FBtr0112808(api-miR-277,api-miR-137_L+1,api-miR-87a,api-miR-3041_R-1),FBtr0273274(api-miR-315),FBtr0273275(api-miR-315),FB…
GO:0045201	maintenance of neuroblast polarity	biological_process	11	FBtr0082187(api-miR-210_R+1),FBtr0082190(api-miR-210_R+1),FBtr0082808(api-mir-2c-p3),FBtr0082809(api-mir-2c-p3),FBtr0082810(api-mir-2c-p3),FBtr0082811(api-mir-2c-p3),FBtr0082812(api-mir-2c-p3),FBtr0082813(api-mir-2c-p3),FBtr0082814(api-mir-2c-p3),FBtr0082815(api-mir-2c-p3),FBtr0301488(api-mir-2c-p3)
GO:0008584	male gonad development	biological_process	11	FBtr0079334(api-miR-3036),FBtr0079335(api-miR-3036),FBtr0083381(api-miR-276,api-miR-3047),FBtr0083382(api-miR-276,api-miR-3047),FBtr0083383(api-miR-276,api-miR-3047),FBtr0083384(api-miR-276,api-miR-3047),FBtr0083385(api-miR-276,api-miR-8,api-miR-9a_R-2,api-miR-9b_R+1),FBtr0088051(api-mir-3037-p5),FBtr0088052(api-mir-3037-p5),FBtr0088053(api-mir-3037-p5),FBtr0089913(api-miR-315,api-miR-92b,api-miR…
GO:0060179	male mating behavior	biological_process	11	FBtr0082626(api-miR-315,api-miR-316),FBtr0082627(api-miR-315,api-miR-316),FBtr0082628(api-miR-315,api-miR-316),FBtr0082629(api-miR-315,api-miR-316),FBtr0082630(api-miR-315,api-miR-316),FBtr0100575(api-miR-13a,api-miR-210_R+1,api-miR-2a),FBtr0299782(api-miR-277,api-miR-87a,api-miR-3036,api-miR-3041_R-1),FBtr0299783(api-miR-277,api-miR-87a,api-miR-3036,api-miR-3041_R-1),FBtr0299784(api-miR-277,api-…
GO:0051013	microtubule severing	biological_process	11	FBtr0078627(api-miR-87a),FBtr0078628(api-miR-87a),FBtr0078827(api-miR-137_L+1),FBtr0084533(api-miR-276),FBtr0273446(api-miR-316),FBtr0300736(api-miR-87a),FBtr0300737(api-miR-87a),FBtr0300738(api-miR-87a),FBtr0300739(api-miR-87a),FBtr0300740(api-miR-87a),FBtr0300741(api-miR-87a)
GO:0051646	mitochondrion localization	biological_process	11	FBtr0079566(PC-3p-2743_844,api-mir-3037-p5,api-miR-2765,api-mir-3040-p5),FBtr0079567(PC-3p-2743_844,api-mir-3037-p5,api-miR-2765,api-mir-3040-p5),FBtr0079568(api-miR-277,api-miR-315,PC-3p-2743_844,api-mir-3037-p5,api-miR-2765,api-mir-3040-p5,api-miR-9a_R-2,api-miR-9b_R+1,api-miR-3016,api-miR-3036,api-miR-3041_R-1),FBtr0079569(PC-3p-2743_844,api-mir-3037-p5,api-miR-2765,api-mir-3040-p5),FBtr007957…
GO:0000090	mitotic anaphase	biological_process	11	FBtr0072156(api-miR-3036),FBtr0078568(api-miR-277,api-miR-315),FBtr0078569(api-miR-277,api-miR-315),FBtr0078570(api-miR-277,api-miR-315),FBtr0079695(api-miR-315,api-miR-3016,api-miR-3041_R-1),FBtr0082187(api-miR-210_R+1),FBtr0082190(api-miR-210_R+1),FBtr0086881(api-miR-263b,api-mir-316-p3),FBtr0089410(api-miR-210_R+1),FBtr0091678(api-miR-316,api-miR-14),FBtr0112743(api-miR-929,api-miR-3041_R-1)
GO:0002385	mucosal immune response	biological_process	11	FBtr0070651(api-miR-263b,api-miR-92a,api-miR-9a_R-2,api-miR-929,api-miR-9b_R+1,api-miR-3036),FBtr0072382(bmo-miR-10-3p_L-1,api-miR-929,PC-5p-113190_15),FBtr0084580(PC-3p-2743_844),FBtr0084581(PC-3p-2743_844),FBtr0087829(api-miR-316),FBtr0087831(api-miR-315,api-miR-1_L-1,api-miR-316,api-miR-210_R+1,api-miR-3047,api-miR-3041_R-1),FBtr0087833(api-miR-315,api-miR-1_L-1,api-miR-316,api-miR-210_R+1,api…
GO:0008348	negative regulation of antimicrobial humoral response	biological_process	11	FBtr0084580(PC-3p-2743_844),FBtr0084581(PC-3p-2743_844),FBtr0088410(PC-3p-94006_17),FBtr0088411(PC-3p-94006_17),FBtr0089259(api-miR-276,api-miR-315,api-miR-137_L+1,api-miR-13a,api-miR-7,api-miR-9a_R-2,api-miR-317,api-miR-9b_R+1,api-miR-2a,api-miR-3036,api-miR-3041_R-1),FBtr0089260(api-miR-276,api-miR-315,api-miR-137_L+1,api-miR-13a,api-miR-7,api-miR-9a_R-2,api-miR-317,api-miR-9b_R+1,api-miR-2a,ap…
GO:0048812	neuron projection morphogenesis	biological_process	11	FBtr0070109(api-miR-315,api-miR-316,api-miR-3036),FBtr0082196(api-miR-8),FBtr0082197(api-miR-315),FBtr0082198(api-miR-277,api-miR-315),FBtr0082200(api-miR-277,api-miR-315),FBtr0299546(api-miR-315,api-miR-124_R-2),FBtr0299547(api-miR-315,PC-3p-2743_844),FBtr0299549(api-miR-276,api-miR-263a,api-miR-315,api-miR-3036),FBtr0299550(api-miR-263b),FBtr0299551(api-miR-276,api-miR-277,api-miR-263a,api-miR-…
GO:0006997	nucleus organization	biological_process	11	FBtr0084060(PC-3p-94006_17),FBtr0084061(api-miR-263b),FBtr0084065(api-miR-210_R+1),FBtr0084067(api-miR-137_L+1,api-miR-3016),FBtr0084072(api-miR-3050),FBtr0084074(api-miR-277,api-miR-92b,api-miR-2765,api-miR-92a,api-miR-190_R-3),FBtr0084076(api-miR-137_L+1),FBtr0084636(api-miR-8),FBtr0301367(api-miR-8),FBtr0301368(api-miR-8),FBtr0301371(api-miR-8)
GO:0009994	oocyte differentiation	biological_process	11	FBtr0081948(api-miR-3016),FBtr0083100(bmo-miR-10-3p_L-1,api-miR-315),FBtr0083101(api-miR-315),FBtr0086450(api-mir-14-p5,api-miR-210_R+1),FBtr0086457(api-mir-316-p3,api-miR-3036),FBtr0100390(api-mir-316-p3,api-miR-3036),FBtr0100393(PC-3p-2743_844,api-miR-9a_R-2,api-miR-9b_R+1,api-miR-3036,api-miR-3047),FBtr0301503(api-mir-14-p5,api-miR-210_R+1),FBtr0301504(api-miR-252b_L-1),FBtr0301505(api-mir-316…
GO:0007277	pole cell development	biological_process	11	FBtr0071582(api-miR-3036),FBtr0080773(api-miR-1_L-1,api-miR-210_R+1),FBtr0080774(api-miR-1_L-1,api-miR-210_R+1),FBtr0080775(api-miR-1_L-1,api-miR-210_R+1),FBtr0080776(api-miR-1_L-1,api-miR-210_R+1),FBtr0080777(api-miR-1_L-1,api-miR-210_R+1),FBtr0081954(api-miR-315,PC-3p-2743_844,api-miR-13a,api-miR-2a,api-miR-3047),FBtr0081956(api-miR-315,PC-3p-2743_844,api-miR-13a,api-miR-2a,api-miR-3047),FBtr00…
GO:0051491	positive regulation of filopodium assembly	biological_process	11	FBtr0070239(api-miR-3036),FBtr0070241(api-miR-3036),FBtr0079234(api-miR-137_L+1),FBtr0079235(api-miR-137_L+1),FBtr0079236(api-miR-137_L+1),FBtr0086582(api-miR-315),FBtr0086583(api-miR-315),FBtr0086584(api-miR-315),FBtr0100176(api-miR-315),FBtr0114623(api-miR-315),FBtr0300341(api-miR-190_R-3)
GO:0035289	posterior head segmentation	biological_process	11	FBtr0076569(api-let-7,api-miR-315,api-miR-14,api-miR-7),FBtr0079432(api-miR-14,api-mir-316-p3),FBtr0081950(api-miR-8,api-mir-3037-p5),FBtr0081951(api-miR-8,api-mir-3037-p5),FBtr0087465(api-miR-315,api-miR-92b,api-miR-92a,api-miR-190_R-3),FBtr0088095(api-miR-92b,api-miR-92a),FBtr0088096(api-miR-92b,api-miR-92a),FBtr0100153(api-let-7,api-miR-315,api-miR-14,api-miR-7),FBtr0100506(api-miR-315),FBtr01…
GO:0007637	proboscis extension reflex	biological_process	11	FBtr0074118(PC-3p-2743_844),FBtr0074119(PC-3p-2743_844),FBtr0074121(PC-3p-2743_844),FBtr0074122(PC-3p-2743_844),FBtr0088645(api-miR-276,api-miR-277,api-miR-137_L+1,PC-5p-113190_15,api-miR-3041_R-1),FBtr0088646(api-miR-137_L+1),FBtr0088647(api-miR-137_L+1),FBtr0089658(api-miR-315,api-miR-252b_L-1,api-miR-3036),FBtr0111036(PC-3p-2743_844),FBtr0111037(PC-3p-2743_844),FBtr0301597(PC-3p-2743_844)
GO:0006486	protein glycosylation	biological_process	11	FBtr0070638(api-miR-3036,api-miR-29),FBtr0072441(api-miR-277,api-miR-92b,api-miR-92a),FBtr0072442(api-miR-277,api-miR-92b,api-miR-92a),FBtr0075641(api-miR-92b,api-miR-13a,api-mir-3037-p5,api-miR-263b,api-miR-3040,api-miR-92a,PC-3p-94006_17,api-miR-2a,api-miR-3047),FBtr0077264(api-miR-277),FBtr0077619(api-miR-1_L-1,api-miR-137_L+1),FBtr0079576(api-miR-71_R-1),FBtr0082031(api-miR-927),FBtr0088047(a…
GO:0007205	protein kinase C-activating G-protein coupled receptor signaling pathway	biological_process	11	FBtr0072984(api-miR-263a,api-miR-137_L+1),FBtr0073497(api-miR-1_L-1),FBtr0073498(api-miR-1_L-1),FBtr0078803(api-miR-137_L+1),FBtr0078804(api-miR-137_L+1),FBtr0084497(api-miR-277,api-miR-263a,api-miR-8,api-miR-315,api-miR-92b,api-miR-92a,api-miR-9a_R-2,api-miR-9b_R+1,api-miR-3016,api-miR-3036),FBtr0084498(api-miR-277,api-miR-263a,api-miR-8,api-miR-315,api-miR-92b,api-miR-92a,api-miR-9a_R-2,api-miR…
GO:0032970	regulation of actin filament-based process	biological_process	11	FBtr0074118(PC-3p-2743_844),FBtr0074119(PC-3p-2743_844),FBtr0074121(PC-3p-2743_844),FBtr0074122(PC-3p-2743_844),FBtr0084636(api-miR-8),FBtr0111036(PC-3p-2743_844),FBtr0111037(PC-3p-2743_844),FBtr0301367(api-miR-8),FBtr0301368(api-miR-8),FBtr0301371(api-miR-8),FBtr0301597(PC-3p-2743_844)
GO:0030510	regulation of BMP signaling pathway	biological_process	11	FBtr0071048(api-miR-3041_R-1),FBtr0074707(api-miR-263b),FBtr0074708(api-miR-263b),FBtr0087236(api-miR-317),FBtr0087240(api-miR-317),FBtr0087241(api-miR-317),FBtr0088399(api-miR-1_L-1,api-miR-7),FBtr0088400(api-miR-1_L-1,api-miR-7),FBtr0088401(api-miR-1_L-1,api-miR-7),FBtr0088402(api-miR-1_L-1,api-miR-7),FBtr0113062(api-miR-1_L-1,api-miR-7)
GO:0010941	regulation of cell death	biological_process	11	FBtr0073011(api-miR-315),FBtr0076347(api-miR-277,api-miR-317),FBtr0076614(api-mir-14-p5),FBtr0076615(api-miR-316),FBtr0082660(api-miR-3036),FBtr0082661(api-miR-3036),FBtr0083914(api-miR-315,api-miR-316,api-miR-124_R-2,PC-3p-94006_17,api-miR-927),FBtr0083917(api-miR-315,api-miR-316,api-miR-124_R-2,PC-3p-94006_17,api-miR-927),FBtr0301518(bmo-miR-10-3p_L-1),FBtr0301519(api-miR-137_L+1),FBtr0301608(a…
GO:0009966	regulation of signal transduction	biological_process	11	FBtr0074754(api-miR-124_R-2,api-miR-3036),FBtr0076370(api-miR-277,api-miR-71_R-1),FBtr0078059(api-miR-278,api-miR-13a,api-miR-2a,PC-5p-113190_15),FBtr0078305(api-miR-124_R-2,api-miR-252b_L-1),FBtr0080953(api-miR-315),FBtr0087468(api-miR-8,api-miR-315),FBtr0088811(api-miR-190_R-3),FBtr0088812(api-miR-190_R-3),FBtr0088813(api-miR-190_R-3),FBtr0088814(api-miR-190_R-3),FBtr0112935(api-miR-277,api-miR…
GO:0072091	regulation of stem cell proliferation	biological_process	11	FBtr0079432(api-miR-14,api-mir-316-p3),FBtr0089156(api-miR-277,api-miR-315,api-miR-92b,api-miR-263b,api-miR-92a,PC-5p-113190_15),FBtr0089157(api-miR-277,api-miR-315,api-miR-92b,api-miR-263b,api-miR-92a,PC-5p-113190_15),FBtr0089158(api-miR-277,api-miR-315,api-miR-92b,api-miR-263b,api-miR-92a,PC-5p-113190_15),FBtr0089159(api-miR-315,api-miR-92b,api-miR-92a),FBtr0089160(api-miR-277,api-miR-315,api-m…
GO:0000003	reproduction	biological_process	11	FBtr0070519(api-miR-316,api-miR-9a_R-2,api-miR-9b_R+1,api-miR-3036,api-miR-3047,api-miR-927),FBtr0089615(api-miR-277),FBtr0089616(api-miR-277),FBtr0089617(api-miR-277),FBtr0089618(api-miR-277),FBtr0089619(api-miR-277),FBtr0089620(api-miR-277),FBtr0089621(api-miR-277),FBtr0301446(api-miR-252b_L-1,api-miR-2a),FBtr0301447(api-miR-252b_L-1,api-miR-2a),FBtr0301448(api-miR-252b_L-1,api-miR-2a)
GO:0007266	Rho protein signal transduction	biological_process	11	FBtr0072644(api-miR-315,api-miR-210_R+1,api-miR-87a,PC-3p-3656_637,api-miR-927,api-miR-3041_R-1),FBtr0072645(api-miR-315,api-miR-210_R+1,api-miR-87a,PC-3p-3656_637,api-miR-927,api-miR-3041_R-1),FBtr0072646(api-miR-315,api-miR-210_R+1,api-miR-87a,PC-3p-3656_637,api-miR-927,api-miR-3041_R-1),FBtr0072647(api-miR-315,api-miR-210_R+1,api-miR-87a,PC-3p-3656_637,api-miR-927,api-miR-3041_R-1),FBtr0072648…
GO:0016330	second mitotic wave involved in compound eye morphogenesis	biological_process	11	FBtr0070507(api-miR-316,api-miR-210_R+1),FBtr0071653(api-miR-124_R-2),FBtr0071654(api-miR-124_R-2),FBtr0075756(PC-3p-2743_844),FBtr0080008(api-miR-137_L+1,api-mir-3037-p5),FBtr0083739(api-miR-315,api-miR-14),FBtr0083740(api-miR-14),FBtr0099988(api-miR-92a,api-miR-3036,api-miR-3047),FBtr0099989(api-miR-92a,api-miR-3036,api-miR-3047),FBtr0099990(api-miR-92a,api-miR-3036,api-miR-3047),FBtr0290076(ap…
GO:0045498	sex comb development	biological_process	11	FBtr0078328(api-miR-210_R+1,api-miR-3016,api-miR-3036),FBtr0078329(api-miR-137_L+1,api-mir-3037-p5,api-miR-210_R+1,api-miR-3036),FBtr0081657(api-miR-315,api-miR-190_R-3,api-miR-317,PC-3p-3656_637),FBtr0081658(api-miR-315,api-miR-190_R-3,api-miR-317,PC-3p-3656_637),FBtr0081759(api-mir-2c-p3),FBtr0081760(api-miR-3041_R-1),FBtr0081761(api-miR-3041_R-1),FBtr0083010(api-miR-315),FBtr0087493(api-miR-21…
GO:0010092	specification of organ identity	biological_process	11	FBtr0072378(api-miR-3016),FBtr0072379(api-miR-315,api-miR-92b,api-miR-3050,api-miR-92a,api-miR-3016),FBtr0083318(api-miR-13a,api-miR-9a_R-2,api-miR-9b_R+1,api-miR-2a),FBtr0083347(api-miR-252b_L-1,api-miR-3036),FBtr0083348(api-miR-3036),FBtr0083349(api-miR-252b_L-1,api-miR-3036),FBtr0083350(api-miR-3036),FBtr0083351(api-miR-3036),FBtr0083352(api-miR-252b_L-1,api-miR-3036),FBtr0100454(PC-3p-94006_1…
GO:0007383	specification of segmental identity, antennal segment	biological_process	11	FBtr0081646(api-miR-92b,api-miR-92a),FBtr0081647(bmo-miR-10-3p_L-1,api-miR-929),FBtr0081648(bmo-miR-10-3p_L-1,api-miR-929),FBtr0081649(bmo-miR-10-3p_L-1,api-miR-929),FBtr0081650(bmo-miR-10-3p_L-1,api-miR-929),FBtr0081651(bmo-miR-10-3p_L-1,api-miR-929),FBtr0081652(bmo-miR-10-3p_L-1,api-miR-929),FBtr0081653(bmo-miR-10-3p_L-1,api-miR-929),FBtr0081656(bmo-miR-10-3p_L-1,api-miR-929),FBtr0082863(api-mi…
GO:0019827	stem cell maintenance	biological_process	11	FBtr0077771(api-miR-137_L+1),FBtr0077772(api-miR-137_L+1),FBtr0077773(api-miR-137_L+1),FBtr0077774(api-miR-137_L+1),FBtr0077775(api-miR-137_L+1),FBtr0077870(api-miR-92b,api-miR-137_L+1,api-miR-92a),FBtr0084881(api-miR-137_L+1),FBtr0084882(api-miR-277,api-miR-8,api-miR-137_L+1,api-miR-3040,api-miR-71_R-1,api-miR-87a),FBtr0087236(api-miR-317),FBtr0087240(api-miR-317),FBtr0087241(api-miR-317)
GO:0016080	synaptic vesicle targeting	biological_process	11	FBtr0074451(api-miR-14,PC-5p-113190_15),FBtr0075231(api-miR-92b,api-miR-92a),FBtr0075998(api-miR-277,api-miR-137_L+1),FBtr0075999(api-miR-277,api-miR-137_L+1),FBtr0078677(api-miR-3036,api-miR-927),FBtr0084161(api-mir-2c-p3),FBtr0084162(api-mir-2c-p3),FBtr0112872(api-mir-2c-p3),FBtr0112873(api-mir-2c-p3),FBtr0301327(api-mir-2c-p3),FBtr0301328(api-mir-2c-p3)
GO:0007169	transmembrane receptor protein tyrosine kinase signaling pathway	biological_process	11	FBtr0071653(api-miR-124_R-2),FBtr0071654(api-miR-124_R-2),FBtr0073145(api-miR-9a_R-2,api-miR-9b_R+1),FBtr0074267(api-miR-3036),FBtr0075778(api-miR-263b),FBtr0083004(api-miR-276),FBtr0084562(api-miR-252b_L-1,PC-3p-94006_17),FBtr0087118(api-miR-10_L+1,api-miR-277,bmo-miR-10-3p_L-1,api-miR-2765,api-mir-3040-p5,api-miR-3016,api-miR-3036,api-mir-3053-p5,api-miR-3041_R-1),FBtr0087728(api-miR-277,bmo-mi…
GO:0007473	wing disc proximal/distal pattern formation	biological_process	11	FBtr0070507(api-miR-316,api-miR-210_R+1),FBtr0071653(api-miR-124_R-2),FBtr0071654(api-miR-124_R-2),FBtr0077771(api-miR-137_L+1),FBtr0077772(api-miR-137_L+1),FBtr0077773(api-miR-137_L+1),FBtr0077774(api-miR-137_L+1),FBtr0077775(api-miR-137_L+1),FBtr0085906(api-miR-14),FBtr0087785(api-miR-315),FBtr0100506(api-miR-315)
GO:0030048	actin filament-based movement	biological_process	10	FBtr0070783(api-miR-3036,api-miR-927),FBtr0084636(api-miR-8),FBtr0088001(bmo-miR-10-3p_L-1),FBtr0088002(bmo-miR-10-3p_L-1),FBtr0089743(api-miR-276),FBtr0089744(PC-5p-113190_15),FBtr0089745(api-miR-276),FBtr0301367(api-miR-8),FBtr0301368(api-miR-8),FBtr0301371(api-miR-8)
GO:0007615	anesthesia-resistant memory	biological_process	10	FBtr0070507(api-miR-316,api-miR-210_R+1),FBtr0074802(api-miR-315,api-miR-137_L+1,api-miR-87a,PC-5p-113190_15),FBtr0079851(api-miR-252b_L-1,api-miR-92a,api-miR-3036,api-miR-3041_R-1),FBtr0079852(api-miR-252b_L-1,api-miR-92a,api-miR-3036,api-miR-3041_R-1),FBtr0084337(bmo-miR-10-3p_L-1,api-miR-3036),FBtr0086577(api-miR-315,api-miR-9a_R-2,api-miR-9b_R+1,api-miR-3036),FBtr0299915(api-miR-276,api-miR-2…
GO:0008366	axon ensheathment	biological_process	10	FBtr0071207(bmo-miR-10-3p_L-1,api-miR-252b_L-1,PC-3p-94006_17),FBtr0071209(bmo-miR-10-3p_L-1,api-miR-252b_L-1,PC-3p-94006_17),FBtr0075998(api-miR-277,api-miR-137_L+1),FBtr0075999(api-miR-277,api-miR-137_L+1),FBtr0078917(api-miR-184b_R-2,api-miR-184a_R-2,api-miR-1_L-1),FBtr0083637(PC-3p-2743_844),FBtr0083638(PC-3p-2743_844),FBtr0290107(PC-3p-2743_844),FBtr0290209(PC-3p-2743_844),FBtr0290210(PC-3p-…
GO:0030509	BMP signaling pathway	biological_process	10	FBtr0077771(api-miR-137_L+1),FBtr0077772(api-miR-137_L+1),FBtr0077773(api-miR-137_L+1),FBtr0077774(api-miR-137_L+1),FBtr0077775(api-miR-137_L+1),FBtr0079086(api-miR-277),FBtr0079087(api-miR-277),FBtr0079088(api-miR-277),FBtr0079089(api-miR-277),FBtr0088833(api-miR-263a)
GO:0007166	cell surface receptor signaling pathway	biological_process	10	FBtr0072464(api-miR-927),FBtr0072465(api-miR-927),FBtr0072466(api-mir-14-p5,api-miR-927),FBtr0072467(api-mir-14-p5,api-miR-927),FBtr0072470(api-mir-14-p5,api-miR-927),FBtr0072471(api-mir-14-p5,api-miR-927),FBtr0074617(api-miR-137_L+1,api-miR-252b_L-1,api-miR-190_R-3),FBtr0076938(api-miR-8),FBtr0085100(api-miR-9a_R-2,api-miR-9b_R+1),FBtr0111126(api-miR-13a,api-mir-3037-p5)
GO:0007043	cell-cell junction assembly	biological_process	10	FBtr0074388(api-miR-252b_L-1,api-miR-3041_R-1),FBtr0084603(api-miR-3047),FBtr0089974(api-miR-277),FBtr0089975(api-miR-277),FBtr0089978(api-miR-277),FBtr0100375(api-miR-277),FBtr0100376(api-miR-277),FBtr0111000(api-miR-252b_L-1,api-miR-3041_R-1),FBtr0111008(api-miR-3047),FBtr0111034(api-miR-277)
GO:0071456	cellular response to hypoxia	biological_process	10	FBtr0073044(bmo-miR-10-3p_L-1),FBtr0073596(api-miR-14),FBtr0074819(api-mir-14-p5),FBtr0080429(api-miR-9a_R-2,api-miR-317,api-miR-9b_R+1,api-miR-3036),FBtr0083750(api-miR-87a),FBtr0084881(api-miR-137_L+1),FBtr0084882(api-miR-277,api-miR-8,api-miR-137_L+1,api-miR-3040,api-miR-71_R-1,api-miR-87a),FBtr0085565(PC-3p-2743_844),FBtr0112946(api-miR-3036,api-miR-3041_R-1),FBtr0114597(PC-3p-2743_844)
GO:0051299	centrosome separation	biological_process	10	FBtr0075756(PC-3p-2743_844),FBtr0078849(api-miR-315),FBtr0082483(api-miR-137_L+1),FBtr0087236(api-miR-317),FBtr0087240(api-miR-317),FBtr0087241(api-miR-317),FBtr0089680(api-miR-252b_L-1,api-miR-3036),FBtr0089682(api-miR-252b_L-1,api-miR-3036),FBtr0301180(api-miR-252b_L-1,api-miR-3036),FBtr0301181(api-miR-252b_L-1,api-miR-3036)
GO:0008203	cholesterol metabolic process	biological_process	10	FBtr0086270(api-miR-277,api-mir-14-p5),FBtr0086271(api-miR-277,api-mir-14-p5),FBtr0086272(api-miR-277,api-mir-14-p5),FBtr0113480(api-miR-14),FBtr0301466(api-miR-14),FBtr0301467(api-miR-14),FBtr0301468(api-miR-14),FBtr0301469(api-miR-14),FBtr0301470(api-miR-14),FBtr0301471(api-miR-14)
GO:0042688	crystal cell differentiation	biological_process	10	FBtr0070507(api-miR-316,api-miR-210_R+1),FBtr0071320(api-miR-278),FBtr0079837(api-miR-3016),FBtr0079838(api-miR-3016),FBtr0080700(api-miR-277),FBtr0083215(api-miR-9a_R-2,api-miR-9b_R+1),FBtr0083216(api-miR-9a_R-2,api-miR-9b_R+1),FBtr0085128(api-miR-1_L-1,api-miR-316,api-mir-3040-p5),FBtr0100595(api-miR-9a_R-2,api-miR-9b_R+1),FBtr0112814(api-miR-278)
GO:0048589	developmental growth	biological_process	10	FBtr0073131(api-miR-92b,api-miR-92a),FBtr0073132(api-miR-92b,api-miR-92a),FBtr0073133(api-miR-92b,api-miR-92a),FBtr0073134(api-miR-92b,api-miR-92a),FBtr0073135(api-miR-92b,api-miR-92a),FBtr0110920(api-miR-92b,api-miR-92a),FBtr0110921(api-miR-92b,api-miR-92a),FBtr0110922(api-miR-92b,api-miR-92a),FBtr0110923(api-miR-92b,api-miR-92a),FBtr0110925(api-miR-92b,api-miR-92a)
GO:0007549	dosage compensation	biological_process	10	FBtr0070829(api-miR-252b_L-1,api-miR-317,api-miR-3036),FBtr0075703(api-miR-927),FBtr0075705(api-miR-927),FBtr0075706(api-miR-10_L+1,api-miR-317,api-miR-927),FBtr0075707(api-miR-10_L+1,api-miR-8,api-miR-317,api-miR-3041_R-1),FBtr0077570(PC-5p-113190_15),FBtr0077571(PC-5p-113190_15),FBtr0081130(api-miR-315),FBtr0088803(api-miR-13a,api-miR-2a),FBtr0100445(api-miR-8,api-miR-3041_R-1)
GO:0018990	ecdysis, chitin-based cuticle	biological_process	10	FBtr0075149(api-miR-315,api-miR-252b_L-1,api-miR-3036,api-miR-3047),FBtr0075150(api-miR-315,api-miR-252b_L-1,api-miR-3036,api-miR-3047),FBtr0078561(api-miR-100,api-miR-263a,api-miR-315,api-miR-316),FBtr0078563(api-miR-100,api-miR-263a,api-miR-315,api-miR-316),FBtr0083444(api-miR-276,api-miR-9a_R-2,api-miR-9b_R+1,api-miR-3036),FBtr0086008(api-miR-315,api-mir-14-p5,api-miR-92a,api-miR-3036),FBtr008…
GO:0016197	endosomal transport	biological_process	10	FBtr0087375(api-miR-137_L+1),FBtr0087376(api-miR-137_L+1),FBtr0087377(api-miR-137_L+1),FBtr0087378(api-miR-137_L+1),FBtr0087379(api-miR-137_L+1),FBtr0089192(api-mir-3037-p5),FBtr0089749(api-miR-3047),FBtr0089750(api-miR-3047),FBtr0089751(api-miR-3047),FBtr0299906(api-miR-252b_L-1)
GO:0016336	establishment or maintenance of polarity of larval imaginal disc epithelium	biological_process	10	FBtr0073483(api-miR-263a,api-mir-2c-p3,api-miR-87a,api-miR-3047),FBtr0073491(api-miR-263a,api-mir-2c-p3,api-miR-87a,api-miR-3047),FBtr0073492(api-miR-263a,api-mir-2c-p3,api-miR-87a,api-miR-3047),FBtr0078166(api-miR-92b,api-miR-252b_L-1,api-miR-92a,api-miR-71_R-1),FBtr0078167(api-miR-92b,api-miR-252b_L-1,api-miR-92a,api-miR-71_R-1),FBtr0078168(api-miR-92b,api-miR-252b_L-1,api-miR-92a,api-miR-71_R-…
GO:0030237	female sex determination	biological_process	10	FBtr0075364(api-miR-1_L-1),FBtr0087825(api-miR-316,api-miR-3036),FBtr0089615(api-miR-277),FBtr0089616(api-miR-277),FBtr0089617(api-miR-277),FBtr0089618(api-miR-277),FBtr0089619(api-miR-277),FBtr0089620(api-miR-277),FBtr0089621(api-miR-277),FBtr0100244(api-miR-1_L-1)
GO:0015012	heparan sulfate proteoglycan biosynthetic process	biological_process	10	FBtr0070644(api-miR-315,api-miR-317),FBtr0070874(api-miR-71_R-1),FBtr0070875(api-miR-71_R-1),FBtr0075279(api-miR-1_L-1),FBtr0076938(api-miR-8),FBtr0083462(api-miR-210_R+1),FBtr0086579(api-miR-315,api-miR-92b,api-miR-92a,api-miR-9a_R-2,api-miR-9b_R+1,api-miR-3036),FBtr0087495(api-miR-92b,api-miR-92a),FBtr0100512(api-miR-137_L+1,api-miR-9a_R-2,api-miR-9b_R+1),FBtr0100513(api-miR-137_L+1,api-miR-9a_…
GO:0030032	lamellipodium assembly	biological_process	10	FBtr0072730(api-miR-3036),FBtr0073454(api-miR-315),FBtr0073747(api-miR-315,api-miR-92b,api-miR-92a),FBtr0073748(api-let-7,api-miR-2765,api-mir-3040-p5,api-mir-3053-p5),FBtr0079432(api-miR-14,api-mir-316-p3),FBtr0082910(api-miR-315,api-miR-87a),FBtr0085191(api-mir-316-p3),FBtr0085192(api-miR-315,api-mir-316-p3),FBtr0085193(api-miR-315,api-mir-316-p3),FBtr0112896(api-miR-315,api-miR-87a)
GO:0007526	larval somatic muscle development	biological_process	10	FBtr0074453(api-miR-252b_L-1),FBtr0076849(api-mir-3037-p5,api-miR-252b_L-1,api-miR-3036),FBtr0077952(api-miR-92b,api-miR-92a),FBtr0086058(api-miR-315,api-mir-3037-p5,api-miR-317),FBtr0086059(api-miR-315,api-mir-3037-p5,api-miR-317),FBtr0086218(api-miR-315),FBtr0087465(api-miR-315,api-miR-92b,api-miR-92a,api-miR-190_R-3),FBtr0112809(api-miR-315,api-miR-92b,api-miR-92a,api-miR-190_R-3),FBtr0112810(…
GO:0019102	male somatic sex determination	biological_process	10	FBtr0081759(api-mir-2c-p3),FBtr0081760(api-miR-3041_R-1),FBtr0081761(api-miR-3041_R-1),FBtr0089615(api-miR-277),FBtr0089616(api-miR-277),FBtr0089617(api-miR-277),FBtr0089618(api-miR-277),FBtr0089619(api-miR-277),FBtr0089620(api-miR-277),FBtr0089621(api-miR-277)
GO:0007311	maternal specification of dorsal/ventral axis, oocyte, germ-line encoded	biological_process	10	FBtr0080764(api-miR-277,api-miR-210_R+1),FBtr0085137(api-miR-3041_R-1),FBtr0085138(api-miR-3041_R-1),FBtr0085139(api-miR-3041_R-1),FBtr0085140(api-miR-3041_R-1),FBtr0085145(api-miR-3041_R-1),FBtr0085146(api-miR-3041_R-1),FBtr0088433(api-miR-92b,api-miR-92a),FBtr0112834(api-miR-3041_R-1),FBtr0114372(api-miR-3041_R-1)
GO:0015948	methanogenesis	biological_process	10	FBtr0089428(api-mir-3037-p5,api-mir-14-p5,PC-3p-94006_17),FBtr0089429(api-mir-3037-p5,PC-3p-94006_17),FBtr0089430(api-mir-3037-p5,PC-3p-94006_17),FBtr0089431(api-mir-3037-p5,PC-3p-94006_17),FBtr0089432(api-mir-3037-p5,PC-3p-94006_17),FBtr0089433(api-mir-3037-p5,PC-3p-94006_17),FBtr0089434(api-mir-3037-p5,PC-3p-94006_17),FBtr0089435(api-mir-3037-p5,PC-3p-94006_17),FBtr0089436(PC-3p-94006_17),FBtr0…
GO:0090176	microtubule cytoskeleton organization involved in establishment of planar polarity	biological_process	10	FBtr0077478(api-miR-1_L-1),FBtr0078045(api-miR-252b_L-1,api-miR-3036),FBtr0086450(api-mir-14-p5,api-miR-210_R+1),FBtr0086457(api-mir-316-p3,api-miR-3036),FBtr0100390(api-mir-316-p3,api-miR-3036),FBtr0100393(PC-3p-2743_844,api-miR-9a_R-2,api-miR-9b_R+1,api-miR-3036,api-miR-3047),FBtr0301503(api-mir-14-p5,api-miR-210_R+1),FBtr0301504(api-miR-252b_L-1),FBtr0301505(api-mir-316-p3,api-miR-3036),FBtr03…
GO:0000266	mitochondrial fission	biological_process	10	FBtr0070956(api-miR-315),FBtr0070957(api-miR-315),FBtr0078318(api-miR-14,api-miR-252b_L-1),FBtr0078319(api-miR-14,api-miR-252b_L-1),FBtr0100413(api-miR-315),FBtr0100414(api-miR-315),FBtr0100415(api-miR-315),FBtr0100416(api-miR-315),FBtr0100419(api-miR-315),FBtr0100420(api-miR-315)
GO:0047497	mitochondrion transport along microtubule	biological_process	10	FBtr0075756(PC-3p-2743_844),FBtr0084595(api-miR-137_L+1,api-miR-3036,PC-3p-3656_637),FBtr0084596(api-miR-137_L+1,api-miR-3036,PC-3p-3656_637),FBtr0084636(api-miR-8),FBtr0089743(api-miR-276),FBtr0089744(PC-5p-113190_15),FBtr0089745(api-miR-276),FBtr0301367(api-miR-8),FBtr0301368(api-miR-8),FBtr0301371(api-miR-8)
GO:0015672	monovalent inorganic cation transport	biological_process	10	FBtr0074268(api-miR-210_R+1),FBtr0074269(api-miR-210_R+1),FBtr0074270(api-miR-210_R+1),FBtr0089509(api-miR-277,api-miR-2765,api-mir-3040-p5,api-mir-3053-p5),FBtr0089511(api-miR-277,api-miR-2765,api-mir-3040-p5,api-mir-3053-p5),FBtr0089513(api-miR-277,api-miR-2765,api-mir-3040-p5,api-mir-3053-p5),FBtr0089514(api-miR-277,api-miR-2765,api-mir-3040-p5,api-mir-3053-p5),FBtr0089515(api-miR-277,api-miR-…
GO:0006406	mRNA export from nucleus	biological_process	10	FBtr0072241(api-miR-190_R-3),FBtr0073411(api-miR-184b_R-2,api-miR-184a_R-2,api-miR-3036),FBtr0076019(api-miR-3041_R-1),FBtr0077715(api-mir-3037-p5),FBtr0077853(api-miR-252b_L-1),FBtr0079123(api-miR-927),FBtr0079125(api-miR-927),FBtr0080376(api-mir-3037-p5),FBtr0089478(api-miR-29),FBtr0089479(api-miR-29)
GO:0006376	mRNA splice site selection	biological_process	10	FBtr0073790(api-miR-3036),FBtr0079368(api-miR-929,api-miR-927),FBtr0079875(api-miR-252b_L-1,PC-3p-3656_637),FBtr0082275(api-miR-210_R+1),FBtr0082277(api-miR-8,api-miR-137_L+1,api-miR-210_R+1,api-miR-3041_R-1),FBtr0082803(api-miR-315,api-miR-3050,api-miR-3016,api-miR-927),FBtr0082804(api-mir-3037-p5,api-miR-3016),FBtr0083272(api-miR-87a),FBtr0300586(api-miR-315,api-miR-3016,api-miR-927),FBtr030058…
GO:0030308	negative regulation of cell growth	biological_process	10	FBtr0072087(api-miR-137_L+1),FBtr0074819(api-mir-14-p5),FBtr0085321(api-miR-263a,api-miR-137_L+1),FBtr0085565(PC-3p-2743_844),FBtr0089901(api-miR-316),FBtr0089905(api-miR-316),FBtr0113113(api-miR-137_L+1),FBtr0113114(api-miR-137_L+1),FBtr0114597(PC-3p-2743_844),FBtr0300259(api-miR-263a,api-miR-315,api-miR-137_L+1,api-miR-3036)
GO:0046673	negative regulation of compound eye retinal cell programmed cell death	biological_process	10	FBtr0070651(api-miR-263b,api-miR-92a,api-miR-9a_R-2,api-miR-929,api-miR-9b_R+1,api-miR-3036),FBtr0071653(api-miR-124_R-2),FBtr0071654(api-miR-124_R-2),FBtr0082122(api-miR-29),FBtr0083857(api-miR-252b_L-1),FBtr0085351(api-miR-315,api-miR-3036),FBtr0087829(api-miR-316),FBtr0087831(api-miR-315,api-miR-1_L-1,api-miR-316,api-miR-210_R+1,api-miR-3047,api-miR-3041_R-1),FBtr0087833(api-miR-315,api-miR-1_…
GO:0008038	neuron recognition	biological_process	10	FBtr0071922(api-miR-13a,api-miR-252b_L-1,api-miR-9a_R-2,api-miR-9b_R+1,api-miR-2a),FBtr0071923(api-miR-13a,api-miR-252b_L-1,api-miR-9a_R-2,api-miR-9b_R+1,api-miR-2a),FBtr0075579(bmo-miR-10-3p_L-1,api-miR-14),FBtr0077921(api-miR-277,api-miR-316,api-miR-137_L+1),FBtr0083332(api-miR-137_L+1),FBtr0083333(api-miR-137_L+1),FBtr0083334(api-miR-137_L+1),FBtr0112803(api-miR-137_L+1),FBtr0300036(api-mir-30…
GO:0035058	nonmotile primary cilium assembly	biological_process	10	FBtr0076663(api-miR-184b_R-2,api-miR-184a_R-2),FBtr0077157(api-miR-92b,api-miR-92a,PC-3p-94006_17,api-miR-87a),FBtr0085925(api-miR-92b,api-miR-92a),FBtr0289954(api-miR-92b,api-miR-92a),FBtr0289955(api-miR-92b,api-miR-92a),FBtr0289956(api-miR-92b,api-miR-92a),FBtr0289957(api-miR-92b,api-miR-92a),FBtr0289958(api-miR-92b,api-miR-92a),FBtr0289959(api-miR-92b,api-miR-92a),FBtr0301173(api-miR-92b,api-m…
GO:0000184	nuclear-transcribed mRNA catabolic process, nonsense-mediated decay	biological_process	10	FBtr0071117(api-miR-252b_L-1),FBtr0073596(api-miR-14),FBtr0074784(api-mir-14-p5),FBtr0075538(api-miR-277),FBtr0075539(api-miR-277),FBtr0080561(api-miR-210_R+1),FBtr0080562(api-miR-210_R+1),FBtr0100528(api-miR-277),FBtr0300276(api-miR-317,api-miR-3036,api-miR-3047),FBtr0300277(api-miR-317,api-miR-3036,api-miR-3047)
GO:0045927	positive regulation of growth	biological_process	10	FBtr0074804(api-miR-276,api-miR-277,api-miR-315,api-miR-1_L-1,PC-3p-2743_844,api-miR-3036),FBtr0074805(api-miR-276,api-miR-277,api-miR-263a,api-miR-315,api-miR-316,PC-3p-2743_844,api-miR-252b_L-1,api-miR-3036),FBtr0077114(api-miR-315,api-miR-316),FBtr0079086(api-miR-277),FBtr0079087(api-miR-277),FBtr0079088(api-miR-277),FBtr0079089(api-miR-277),FBtr0083940(api-miR-315,api-miR-317),FBtr0083941(api…
GO:0046579	positive regulation of Ras protein signal transduction	biological_process	10	FBtr0079356(api-miR-927),FBtr0083367(api-miR-210_R+1,api-miR-9b_R+1),FBtr0089703(api-miR-315,api-miR-3036),FBtr0089704(api-miR-316,api-miR-190_R-3),FBtr0089705(api-miR-316,api-miR-190_R-3),FBtr0089706(api-miR-137_L+1,api-miR-13a,api-miR-2a,api-miR-927),FBtr0089707(api-miR-137_L+1,api-miR-13a,api-miR-2a,api-miR-927),FBtr0089709(api-miR-137_L+1,api-miR-13a,api-miR-2a,api-miR-927),FBtr0089710(api-mi…
GO:0048728	proboscis development	biological_process	10	FBtr0072378(api-miR-3016),FBtr0072379(api-miR-315,api-miR-92b,api-miR-3050,api-miR-92a,api-miR-3016),FBtr0079401(bmo-miR-10-3p_L-1,api-miR-252b_L-1,api-miR-29),FBtr0079432(api-miR-14,api-mir-316-p3),FBtr0089276(api-miR-315),FBtr0089277(api-miR-315),FBtr0089278(api-miR-315),FBtr0089279(api-miR-315),FBtr0110978(bmo-miR-10-3p_L-1,api-miR-315,api-miR-13a,api-miR-252b_L-1,api-miR-2a,api-miR-29),FBtr03…
GO:0007344	pronuclear fusion	biological_process	10	FBtr0070448(api-miR-316),FBtr0074839(api-miR-277),FBtr0089949(api-miR-100,api-miR-3016),FBtr0089950(api-miR-100,api-miR-3016),FBtr0089951(api-miR-100,api-miR-3016),FBtr0089952(api-miR-100,api-miR-3016),FBtr0089953(api-miR-100,api-miR-3016),FBtr0089955(api-miR-100,api-miR-3016),FBtr0100318(api-miR-277),FBtr0301480(api-miR-3016)
GO:0006471	protein ADP-ribosylation	biological_process	10	FBtr0087375(api-miR-137_L+1),FBtr0087376(api-miR-137_L+1),FBtr0087377(api-miR-137_L+1),FBtr0087378(api-miR-137_L+1),FBtr0087379(api-miR-137_L+1),FBtr0087829(api-miR-316),FBtr0087831(api-miR-315,api-miR-1_L-1,api-miR-316,api-miR-210_R+1,api-miR-3047,api-miR-3041_R-1),FBtr0087833(api-miR-315,api-miR-1_L-1,api-miR-316,api-miR-210_R+1,api-miR-3047,api-miR-3041_R-1),FBtr0089192(api-mir-3037-p5),FBtr02…
GO:0016579	protein deubiquitination	biological_process	10	FBtr0070606(api-miR-277,PC-5p-113190_15),FBtr0076472(api-miR-210_R+1),FBtr0077346(api-miR-3036),FBtr0077347(api-miR-3036),FBtr0077348(api-miR-3036),FBtr0077349(api-miR-3036),FBtr0077350(api-miR-3036),FBtr0084016(api-miR-8),FBtr0085843(api-miR-278,api-miR-9a_R-2,api-miR-9b_R+1),FBtr0112801(api-miR-277,PC-5p-113190_15)
GO:0016485	protein processing	biological_process	10	FBtr0075007(api-miR-10_L+1),FBtr0075008(api-miR-124_R-2),FBtr0075010(api-miR-277),FBtr0084689(api-miR-263a,api-miR-92b,api-miR-190_R-3),FBtr0084690(api-miR-263a,api-miR-92b,api-miR-190_R-3),FBtr0088882(api-miR-3036),FBtr0114559(api-mir-3037-p5),FBtr0114560(api-mir-3037-p5),FBtr0114561(api-miR-13a,api-mir-3037-p5,api-miR-2a,PC-5p-113190_15),FBtr0300340(api-miR-3016)
GO:0006605	protein targeting	biological_process	10	FBtr0070311(api-mir-3037-p5),FBtr0077951(api-miR-263b),FBtr0078173(api-miR-315),FBtr0078174(api-miR-315),FBtr0078175(api-miR-315),FBtr0078176(api-miR-315),FBtr0078177(api-miR-315),FBtr0078178(api-miR-315),FBtr0091489(api-miR-3050),FBtr0301087(api-miR-315)
GO:0045187	regulation of circadian sleep/wake cycle, sleep	biological_process	10	FBtr0070477(api-miR-276,api-miR-3050),FBtr0076785(api-miR-3050),FBtr0079851(api-miR-252b_L-1,api-miR-92a,api-miR-3036,api-miR-3041_R-1),FBtr0079852(api-miR-252b_L-1,api-miR-92a,api-miR-3036,api-miR-3041_R-1),FBtr0086577(api-miR-315,api-miR-9a_R-2,api-miR-9b_R+1,api-miR-3036),FBtr0089658(api-miR-315,api-miR-252b_L-1,api-miR-3036),FBtr0100132(api-miR-3050),FBtr0100134(api-miR-3050),FBtr0112878(api-…
GO:0007096	regulation of exit from mitosis	biological_process	10	FBtr0070889(api-miR-14),FBtr0073245(api-mir-2c-p3),FBtr0073246(api-mir-2c-p3),FBtr0073247(api-mir-2c-p3),FBtr0078059(api-miR-278,api-miR-13a,api-miR-2a,PC-5p-113190_15),FBtr0080773(api-miR-1_L-1,api-miR-210_R+1),FBtr0080774(api-miR-1_L-1,api-miR-210_R+1),FBtr0080775(api-miR-1_L-1,api-miR-210_R+1),FBtr0080776(api-miR-1_L-1,api-miR-210_R+1),FBtr0080777(api-miR-1_L-1,api-miR-210_R+1)
GO:0051489	regulation of filopodium assembly	biological_process	10	FBtr0070239(api-miR-3036),FBtr0070241(api-miR-3036),FBtr0070507(api-miR-316,api-miR-210_R+1),FBtr0081410(PC-3p-2743_844),FBtr0081411(PC-3p-2743_844),FBtr0086582(api-miR-315),FBtr0086583(api-miR-315),FBtr0086584(api-miR-315),FBtr0100176(api-miR-315),FBtr0114623(api-miR-315)
GO:0042391	regulation of membrane potential	biological_process	10	FBtr0081125(api-miR-927),FBtr0084425(api-miR-2765),FBtr0084426(api-miR-2765),FBtr0100557(api-miR-316,api-miR-7,api-miR-9a_R-2,api-miR-9b_R+1),FBtr0112523(api-let-7),FBtr0113273(api-miR-3036,api-miR-3041_R-1),FBtr0114486(api-miR-927),FBtr0300388(api-miR-3036,api-miR-3041_R-1),FBtr0301267(PC-5p-113190_15),FBtr0301382(api-miR-3036,api-miR-3041_R-1)
GO:0032095	regulation of response to food	biological_process	10	FBtr0089304(api-miR-71_R-1),FBtr0089305(api-miR-71_R-1),FBtr0089306(api-miR-71_R-1),FBtr0089307(api-miR-71_R-1),FBtr0089308(api-miR-71_R-1),FBtr0089309(api-miR-71_R-1),FBtr0089310(api-miR-71_R-1),FBtr0089311(api-miR-71_R-1),FBtr0100363(api-miR-71_R-1),FBtr0301399(api-miR-71_R-1)
GO:0008592	regulation of Toll signaling pathway	biological_process	10	FBtr0074629(api-miR-13a,api-miR-2a),FBtr0085137(api-miR-3041_R-1),FBtr0085138(api-miR-3041_R-1),FBtr0085139(api-miR-3041_R-1),FBtr0085140(api-miR-3041_R-1),FBtr0085145(api-miR-3041_R-1),FBtr0085146(api-miR-3041_R-1),FBtr0085788(api-miR-277),FBtr0112834(api-miR-3041_R-1),FBtr0114372(api-miR-3041_R-1)
GO:2000039	regulation of trichome morphogenesis	biological_process	10	FBtr0083261(api-miR-3036),FBtr0083262(api-miR-3036),FBtr0083263(api-miR-3036),FBtr0083264(api-miR-3036),FBtr0083265(api-miR-3036),FBtr0084010(api-miR-315),FBtr0084011(api-miR-315),FBtr0100332(api-miR-3036),FBtr0100333(api-miR-3036),FBtr0301304(api-miR-3036)
GO:0009651	response to salt stress	biological_process	10	FBtr0070837(PC-3p-2743_844),FBtr0070838(PC-3p-2743_844),FBtr0070839(PC-3p-2743_844),FBtr0072382(bmo-miR-10-3p_L-1,api-miR-929,PC-5p-113190_15),FBtr0079401(bmo-miR-10-3p_L-1,api-miR-252b_L-1,api-miR-29),FBtr0100009(api-miR-184b_R-2,api-miR-184a_R-2,PC-5p-113190_15),FBtr0100299(api-miR-263a),FBtr0110978(bmo-miR-10-3p_L-1,api-miR-315,api-miR-13a,api-miR-252b_L-1,api-miR-2a,api-miR-29),FBtr0113075(ap…
GO:0009411	response to UV	biological_process	10	FBtr0071576(api-miR-13a,api-miR-3040,api-miR-2a),FBtr0071577(api-miR-13a,api-miR-3040,api-miR-2a),FBtr0077985(api-miR-9a_R-2,api-miR-9b_R+1,api-miR-3016,api-mir-3053-p5),FBtr0082106(api-miR-92b,api-miR-3036),FBtr0082107(api-miR-92b,api-miR-3036),FBtr0082108(api-miR-92b,api-miR-3036),FBtr0088658(api-miR-14,PC-3p-2743_844,api-miR-9a_R-2,api-miR-9b_R+1,api-miR-3041_R-1),FBtr0088659(api-miR-14,PC-3p-…
GO:0006556	S-adenosylmethionine biosynthetic process	biological_process	10	FBtr0089428(api-mir-3037-p5,api-mir-14-p5,PC-3p-94006_17),FBtr0089429(api-mir-3037-p5,PC-3p-94006_17),FBtr0089430(api-mir-3037-p5,PC-3p-94006_17),FBtr0089431(api-mir-3037-p5,PC-3p-94006_17),FBtr0089432(api-mir-3037-p5,PC-3p-94006_17),FBtr0089433(api-mir-3037-p5,PC-3p-94006_17),FBtr0089434(api-mir-3037-p5,PC-3p-94006_17),FBtr0089435(api-mir-3037-p5,PC-3p-94006_17),FBtr0089436(PC-3p-94006_17),FBtr0…
GO:0035282	segmentation	biological_process	10	FBtr0076616(api-miR-2765,api-mir-3040-p5,api-miR-317,api-miR-210_R+1,api-miR-3016,api-miR-3036,PC-5p-113190_15,api-mir-3053-p5),FBtr0076618(api-miR-2765,api-mir-3040-p5,api-miR-317,api-miR-210_R+1,api-miR-3016,api-miR-3036,PC-5p-113190_15,api-mir-3053-p5),FBtr0076619(api-miR-2765,api-mir-3040-p5,api-miR-317,api-miR-210_R+1,api-miR-3016,api-miR-3036,PC-5p-113190_15,api-mir-3053-p5),FBtr0081158(api…
GO:0048071	sex-specific pigmentation	biological_process	10	FBtr0072642(api-miR-315,api-miR-124_R-2,PC-5p-113190_15,api-miR-3041_R-1),FBtr0072643(bmo-miR-10-3p_L-1),FBtr0081759(api-mir-2c-p3),FBtr0081760(api-miR-3041_R-1),FBtr0081761(api-miR-3041_R-1),FBtr0083381(api-miR-276,api-miR-3047),FBtr0083382(api-miR-276,api-miR-3047),FBtr0083383(api-miR-276,api-miR-3047),FBtr0083384(api-miR-276,api-miR-3047),FBtr0083385(api-miR-276,api-miR-8,api-miR-9a_R-2,api-mi…
GO:0007051	spindle organization	biological_process	10	FBtr0073475(api-miR-316,api-miR-252b_L-1,api-miR-3036),FBtr0073476(api-miR-316,api-miR-252b_L-1,api-miR-3036),FBtr0073477(api-miR-316,api-miR-252b_L-1,api-miR-3036),FBtr0073478(api-miR-316,api-miR-252b_L-1,api-miR-3036),FBtr0073479(api-miR-316,api-miR-252b_L-1,api-miR-3036),FBtr0079525(api-miR-277,api-miR-252b_L-1,api-mir-316-p3),FBtr0084636(api-miR-8),FBtr0301367(api-miR-8),FBtr0301368(api-miR-8…
GO:0000245	spliceosomal complex assembly	biological_process	10	FBtr0075032(api-miR-929,api-mir-3053-p5),FBtr0075364(api-miR-1_L-1),FBtr0089615(api-miR-277),FBtr0089616(api-miR-277),FBtr0089617(api-miR-277),FBtr0089618(api-miR-277),FBtr0089619(api-miR-277),FBtr0089620(api-miR-277),FBtr0089621(api-miR-277),FBtr0100244(api-miR-1_L-1)
GO:0016183	synaptic vesicle coating	biological_process	10	FBtr0071033(api-mir-14-p5,api-miR-3041_R-1),FBtr0071294(api-miR-316,api-miR-252b_L-1),FBtr0071295(api-miR-316,api-miR-252b_L-1),FBtr0071296(api-miR-316,api-miR-252b_L-1),FBtr0071297(api-miR-316,api-miR-252b_L-1),FBtr0071298(api-miR-316,api-miR-252b_L-1),FBtr0081572(api-miR-8,api-miR-316,api-miR-137_L+1,api-miR-3016),FBtr0084103(api-miR-317),FBtr0084496(api-miR-315,PC-3p-2743_844),FBtr0112965(api-…
GO:0042246	tissue regeneration	biological_process	10	FBtr0078346(api-miR-277,api-miR-137_L+1,api-miR-190_R-3),FBtr0114363(api-miR-9a_R-2,api-miR-9b_R+1,PC-5p-113190_15),FBtr0114364(api-miR-9a_R-2,api-miR-9b_R+1,PC-5p-113190_15),FBtr0114365(api-miR-9a_R-2,api-miR-9b_R+1,PC-5p-113190_15),FBtr0114499(api-miR-316),FBtr0114501(api-miR-3016),FBtr0273263(PC-3p-2743_844,api-miR-124_R-2,api-miR-210_R+1),FBtr0273264(api-miR-3050),FBtr0299652(api-miR-3036),FB…
GO:0035290	trunk segmentation	biological_process	10	FBtr0072449(api-miR-263a,api-miR-316),FBtr0076569(api-let-7,api-miR-315,api-miR-14,api-miR-7),FBtr0078283(api-miR-277),FBtr0079432(api-miR-14,api-mir-316-p3),FBtr0081950(api-miR-8,api-mir-3037-p5),FBtr0081951(api-miR-8,api-mir-3037-p5),FBtr0088095(api-miR-92b,api-miR-92a),FBtr0088096(api-miR-92b,api-miR-92a),FBtr0100153(api-let-7,api-miR-315,api-miR-14,api-miR-7),FBtr0100506(api-miR-315)
GO:0048010	vascular endothelial growth factor receptor signaling pathway	biological_process	10	FBtr0079423(api-miR-8),FBtr0079625(api-miR-252b_L-1,api-miR-3041_R-1),FBtr0079626(api-miR-252b_L-1,api-miR-3041_R-1),FBtr0079628(api-miR-252b_L-1,api-miR-3041_R-1),FBtr0079629(api-miR-252b_L-1,api-miR-3041_R-1),FBtr0112611(api-miR-315),FBtr0112612(api-miR-315),FBtr0301338(api-miR-252b_L-1,api-miR-3041_R-1),FBtr0301339(api-miR-252b_L-1,api-miR-3041_R-1),FBtr0301525(api-miR-315)
GO:0006588	activation of tryptophan 5-monooxygenase activity	biological_process	9	FBtr0088412(bmo-miR-10-3p_L-1,api-miR-315,api-miR-1_L-1),FBtr0088413(bmo-miR-10-3p_L-1,PC-3p-94006_17),FBtr0088414(bmo-miR-10-3p_L-1,api-miR-315,api-miR-1_L-1),FBtr0088415(bmo-miR-10-3p_L-1,api-miR-315,api-miR-1_L-1),FBtr0088416(bmo-miR-10-3p_L-1,PC-3p-94006_17),FBtr0088417(bmo-miR-10-3p_L-1,api-miR-315,api-miR-1_L-1),FBtr0088418(bmo-miR-10-3p_L-1,api-miR-315,api-miR-1_L-1),FBtr0088419(bmo-miR-10…
GO:0030534	adult behavior	biological_process	9	FBtr0073411(api-miR-184b_R-2,api-miR-184a_R-2,api-miR-3036),FBtr0079307(api-miR-92b,api-miR-92a),FBtr0083444(api-miR-276,api-miR-9a_R-2,api-miR-9b_R+1,api-miR-3036),FBtr0083784(api-miR-210_R+1,api-miR-3041_R-1),FBtr0087088(api-miR-277,PC-5p-113190_15),FBtr0087089(api-miR-277,PC-5p-113190_15),FBtr0087090(api-miR-277,PC-5p-113190_15),FBtr0087091(api-miR-277,PC-5p-113190_15),FBtr0100557(api-miR-316,…
GO:0035288	anterior head segmentation	biological_process	9	FBtr0079432(api-miR-14,api-mir-316-p3),FBtr0082863(api-miR-276,api-mir-14-p5,api-miR-263b),FBtr0087465(api-miR-315,api-miR-92b,api-miR-92a,api-miR-190_R-3),FBtr0088095(api-miR-92b,api-miR-92a),FBtr0088096(api-miR-92b,api-miR-92a),FBtr0100506(api-miR-315),FBtr0112809(api-miR-315,api-miR-92b,api-miR-92a,api-miR-190_R-3),FBtr0112810(api-miR-315,api-miR-92b,api-miR-92a,api-miR-190_R-3),FBtr0300106(ap…
GO:0009798	axis specification	biological_process	9	FBtr0074754(api-miR-124_R-2,api-miR-3036),FBtr0086450(api-mir-14-p5,api-miR-210_R+1),FBtr0086457(api-mir-316-p3,api-miR-3036),FBtr0100390(api-mir-316-p3,api-miR-3036),FBtr0100393(PC-3p-2743_844,api-miR-9a_R-2,api-miR-9b_R+1,api-miR-3036,api-miR-3047),FBtr0301503(api-mir-14-p5,api-miR-210_R+1),FBtr0301504(api-miR-252b_L-1),FBtr0301505(api-mir-316-p3,api-miR-3036),FBtr0301506(api-mir-316-p3,api-miR…
GO:0006520	cellular amino acid metabolic process	biological_process	9	FBtr0074908(api-miR-92b,api-miR-92a),FBtr0074909(api-miR-92b,api-miR-92a),FBtr0076084(api-miR-277),FBtr0077164(api-let-7),FBtr0084481(api-miR-277),FBtr0086142(api-miR-8),FBtr0086639(api-miR-277),FBtr0086640(api-miR-277),FBtr0088333(api-miR-92b,api-miR-3040,api-miR-92a)
GO:0071390	cellular response to ecdysone	biological_process	9	FBtr0070261(PC-5p-113190_15),FBtr0070262(api-miR-317),FBtr0070263(PC-5p-113190_15),FBtr0070265(api-miR-263a,bmo-miR-10-3p_L-1,api-miR-92b,api-miR-13a,api-miR-92a,api-miR-190_R-3,api-miR-9a_R-2,api-miR-9b_R+1,PC-3p-94006_17,api-miR-2a,PC-5p-113190_15,PC-3p-3656_637),FBtr0070266(api-miR-317),FBtr0077089(api-miR-92b,api-miR-92a),FBtr0300427(PC-5p-113190_15),FBtr0300428(PC-5p-113190_15),FBtr0300429(a…
GO:0042384	cilium assembly	biological_process	9	FBtr0076663(api-miR-184b_R-2,api-miR-184a_R-2),FBtr0077529(api-miR-252b_L-1),FBtr0081078(api-miR-315),FBtr0085925(api-miR-92b,api-miR-92a),FBtr0088939(PC-3p-2743_844,api-mir-3037-p5,api-miR-263b),FBtr0088940(PC-3p-2743_844,api-mir-3037-p5,api-miR-263b),FBtr0300779(PC-3p-2743_844,api-mir-3037-p5,api-miR-263b),FBtr0300780(api-miR-277,api-mir-3037-p5,api-miR-263b),FBtr0301173(api-miR-92b,api-miR-92a)
GO:0031122	cytoplasmic microtubule organization	biological_process	9	FBtr0071289(api-miR-3036),FBtr0078827(api-miR-137_L+1),FBtr0081881(api-miR-1_L-1,api-miR-252b_L-1),FBtr0081882(api-miR-1_L-1,api-miR-252b_L-1),FBtr0081883(api-miR-1_L-1,api-miR-252b_L-1),FBtr0081918(api-mir-14-p5),FBtr0084595(api-miR-137_L+1,api-miR-3036,PC-3p-3656_637),FBtr0084596(api-miR-137_L+1,api-miR-3036,PC-3p-3656_637),FBtr0301480(api-miR-3016)
GO:0050908	detection of light stimulus involved in visual perception	biological_process	9	FBtr0071705(PC-5p-113190_15),FBtr0071706(PC-5p-113190_15),FBtr0071707(PC-5p-113190_15),FBtr0075679(api-miR-315),FBtr0079257(api-miR-316,api-miR-13a,api-miR-190_R-3,api-miR-2a),FBtr0080945(api-miR-9a_R-2,api-miR-9b_R+1),FBtr0080946(api-miR-9a_R-2,api-miR-9b_R+1),FBtr0273206(PC-5p-113190_15),FBtr0273207(api-miR-277,api-miR-315,api-mir-3037-p5,api-mir-14-p5,PC-5p-113190_15)
GO:0070838	divalent metal ion transport	biological_process	9	FBtr0089521(api-mir-2c-p3,api-miR-927),FBtr0110831(api-miR-190_R-3),FBtr0110832(api-miR-190_R-3),FBtr0110833(api-miR-277),FBtr0113485(api-miR-277),FBtr0114579(api-miR-277),FBtr0114580(api-miR-277),FBtr0301477(api-mir-2c-p3,api-miR-927),FBtr0301478(api-mir-2c-p3,api-miR-927)
GO:0007212	dopamine receptor signaling pathway	biological_process	9	FBtr0070033(api-miR-137_L+1),FBtr0070034(api-mir-3037-p5,api-miR-3050,api-miR-263b,api-miR-190_R-3,PC-5p-113190_15,api-miR-3041_R-1),FBtr0085467(bmo-miR-10-3p_L-1,api-miR-92b,api-miR-92a,api-miR-87a,api-miR-3041_R-1),FBtr0085468(bmo-miR-10-3p_L-1,api-miR-92b,api-miR-92a,api-miR-87a,api-miR-3041_R-1),FBtr0091461(api-miR-137_L+1),FBtr0091462(api-miR-137_L+1),FBtr0100196(api-miR-137_L+1),FBtr0290283…
GO:0008062	eclosion rhythm	biological_process	9	FBtr0070477(api-miR-276,api-miR-3050),FBtr0073558(api-miR-315,api-miR-137_L+1,api-miR-929),FBtr0073562(api-miR-277),FBtr0076785(api-miR-3050),FBtr0085742(api-miR-317,api-miR-3041_R-1),FBtr0085743(api-miR-317,api-miR-3041_R-1),FBtr0085744(api-miR-317,api-miR-3041_R-1),FBtr0100132(api-miR-3050),FBtr0100134(api-miR-3050)
GO:0051643	endoplasmic reticulum localization	biological_process	9	FBtr0079566(PC-3p-2743_844,api-mir-3037-p5,api-miR-2765,api-mir-3040-p5),FBtr0079567(PC-3p-2743_844,api-mir-3037-p5,api-miR-2765,api-mir-3040-p5),FBtr0079568(api-miR-277,api-miR-315,PC-3p-2743_844,api-mir-3037-p5,api-miR-2765,api-mir-3040-p5,api-miR-9a_R-2,api-miR-9b_R+1,api-miR-3016,api-miR-3036,api-miR-3041_R-1),FBtr0079569(PC-3p-2743_844,api-mir-3037-p5,api-miR-2765,api-mir-3040-p5),FBtr007957…
GO:0048730	epidermis morphogenesis	biological_process	9	FBtr0073454(api-miR-315),FBtr0078166(api-miR-92b,api-miR-252b_L-1,api-miR-92a,api-miR-71_R-1),FBtr0078167(api-miR-92b,api-miR-252b_L-1,api-miR-92a,api-miR-71_R-1),FBtr0078168(api-miR-92b,api-miR-252b_L-1,api-miR-92a,api-miR-71_R-1),FBtr0078169(api-miR-92b,api-miR-252b_L-1,api-miR-92a,api-miR-71_R-1),FBtr0078170(api-miR-92b,api-miR-252b_L-1,api-miR-92a,api-miR-71_R-1),FBtr0078171(api-miR-92b,api-m…
GO:0007425	epithelial cell fate determination, open tracheal system	biological_process	9	FBtr0074756(api-miR-210_R+1),FBtr0076944(api-miR-316,api-miR-3036,api-miR-3041_R-1),FBtr0077771(api-miR-137_L+1),FBtr0077772(api-miR-137_L+1),FBtr0077773(api-miR-137_L+1),FBtr0077774(api-miR-137_L+1),FBtr0077775(api-miR-137_L+1),FBtr0089901(api-miR-316),FBtr0089905(api-miR-316)
GO:0048592	eye morphogenesis	biological_process	9	FBtr0071320(api-miR-278),FBtr0077279(api-miR-3036),FBtr0078045(api-miR-252b_L-1,api-miR-3036),FBtr0078083(api-miR-13a,api-miR-2a),FBtr0078084(api-miR-13a,api-miR-2a),FBtr0078129(api-miR-277,api-miR-124_R-2,api-miR-9b_R+1),FBtr0089178(api-miR-7),FBtr0100506(api-miR-315),FBtr0112814(api-miR-278)
GO:0006635	fatty acid beta-oxidation	biological_process	9	FBtr0071607(api-miR-315,api-miR-3047),FBtr0079876(api-miR-277),FBtr0081216(api-miR-2765,api-mir-3040-p5,api-mir-3053-p5),FBtr0081217(api-miR-2765,api-mir-3040-p5,api-mir-3053-p5),FBtr0081218(api-miR-2765,api-mir-3040-p5,api-mir-3053-p5),FBtr0087643(api-miR-277),FBtr0087644(api-miR-277),FBtr0088384(api-miR-277),FBtr0300822(api-miR-2765,api-mir-3040-p5,api-mir-3053-p5)
GO:0007301	female germline ring canal formation	biological_process	9	FBtr0074278(api-miR-8),FBtr0079615(api-miR-315),FBtr0079617(api-miR-315),FBtr0079618(api-miR-315,PC-3p-2743_844),FBtr0081042(api-miR-315,PC-3p-2743_844,api-miR-929),FBtr0081043(api-miR-277,api-miR-137_L+1,PC-3p-2743_844,api-miR-929),FBtr0084039(api-miR-277,api-miR-1_L-1,PC-3p-3656_637),FBtr0112835(api-miR-315),FBtr0112836(api-miR-315)
GO:0048132	female germ-line stem cell division	biological_process	9	FBtr0079175(api-miR-927),FBtr0079176(api-miR-927),FBtr0079177(api-miR-927),FBtr0079178(api-miR-927),FBtr0079847(api-miR-317),FBtr0080497(api-miR-210_R+1),FBtr0080498(api-miR-210_R+1),FBtr0084869(api-miR-137_L+1,api-miR-190_R-3),FBtr0086768(api-miR-3047)
GO:0046847	filopodium assembly	biological_process	9	FBtr0073454(api-miR-315),FBtr0073747(api-miR-315,api-miR-92b,api-miR-92a),FBtr0073748(api-let-7,api-miR-2765,api-mir-3040-p5,api-mir-3053-p5),FBtr0075778(api-miR-263b),FBtr0076216(api-miR-190_R-3),FBtr0079432(api-miR-14,api-mir-316-p3),FBtr0083795(api-miR-276,api-miR-14),FBtr0100676(api-miR-263b),FBtr0300123(api-miR-252b_L-1)
GO:0060288	formation of a compartment boundary	biological_process	9	FBtr0070507(api-miR-316,api-miR-210_R+1),FBtr0071068(api-miR-315,api-miR-92b,api-miR-92a,api-miR-3016),FBtr0071069(api-miR-210_R+1),FBtr0086582(api-miR-315),FBtr0086583(api-miR-315),FBtr0086584(api-miR-315),FBtr0100176(api-miR-315),FBtr0114613(api-miR-315,api-miR-92b,api-miR-92a,api-miR-3016),FBtr0114623(api-miR-315)
GO:0030727	germarium-derived female germ-line cyst formation	biological_process	9	FBtr0071005(api-miR-263a,api-miR-316,api-miR-190_R-3,api-miR-3036),FBtr0071006(api-miR-315,api-miR-316,api-miR-137_L+1,api-mir-3037-p5,api-miR-252b_L-1,api-miR-190_R-3,api-miR-3036),FBtr0072789(api-miR-277,api-miR-3036),FBtr0080347(api-miR-316,api-miR-263b),FBtr0084869(api-miR-137_L+1,api-miR-190_R-3),FBtr0085820(api-mir-3053-p5),FBtr0087612(api-miR-315,api-miR-316,api-miR-9a_R-2,api-miR-9b_R+1,a…
GO:0003007	heart morphogenesis	biological_process	9	FBtr0080509(api-miR-277,api-miR-315),FBtr0080510(api-miR-277,api-miR-315),FBtr0085651(api-miR-316),FBtr0087596(api-miR-316),FBtr0087597(api-miR-316),FBtr0087598(api-miR-315),FBtr0100660(api-miR-277,api-miR-315),FBtr0112886(api-miR-277,api-miR-315),FBtr0301412(api-miR-277,api-miR-315)
GO:0042386	hemocyte differentiation	biological_process	9	FBtr0072234(api-miR-315,api-miR-2765,api-miR-263b,api-mir-3040-p5,api-mir-3053-p5),FBtr0075190(api-miR-277,api-miR-137_L+1),FBtr0075191(api-miR-277,api-miR-137_L+1),FBtr0079625(api-miR-252b_L-1,api-miR-3041_R-1),FBtr0079626(api-miR-252b_L-1,api-miR-3041_R-1),FBtr0079628(api-miR-252b_L-1,api-miR-3041_R-1),FBtr0079629(api-miR-252b_L-1,api-miR-3041_R-1),FBtr0301338(api-miR-252b_L-1,api-miR-3041_R-1)…
GO:0070828	heterochromatin organization	biological_process	9	FBtr0074825(api-miR-3036),FBtr0074826(api-miR-3036),FBtr0080718(api-miR-2765,api-miR-252b_L-1,api-mir-3040-p5,api-miR-9a_R-2,api-miR-9b_R+1,api-miR-3016,api-mir-3053-p5),FBtr0080719(api-miR-2765,api-mir-3040-p5,api-miR-3016,api-mir-3053-p5),FBtr0080720(api-miR-2765,api-mir-3040-p5,api-miR-3016,api-mir-3053-p5),FBtr0080721(api-miR-2765,api-miR-252b_L-1,api-mir-3040-p5,api-miR-9a_R-2,api-miR-9b_R+1…
GO:0007559	histolysis	biological_process	9	FBtr0078166(api-miR-92b,api-miR-252b_L-1,api-miR-92a,api-miR-71_R-1),FBtr0078167(api-miR-92b,api-miR-252b_L-1,api-miR-92a,api-miR-71_R-1),FBtr0078168(api-miR-92b,api-miR-252b_L-1,api-miR-92a,api-miR-71_R-1),FBtr0078169(api-miR-92b,api-miR-252b_L-1,api-miR-92a,api-miR-71_R-1),FBtr0078170(api-miR-92b,api-miR-252b_L-1,api-miR-92a,api-miR-71_R-1),FBtr0078171(api-miR-92b,api-miR-252b_L-1,api-miR-92a,a…
GO:0007040	lysosome organization	biological_process	9	FBtr0070311(api-mir-3037-p5),FBtr0071033(api-mir-14-p5,api-miR-3041_R-1),FBtr0073842(api-mir-14-p5),FBtr0074676(api-miR-277),FBtr0089589(api-miR-315,api-miR-14,api-miR-3036),FBtr0089590(api-miR-315,api-miR-14,api-miR-3036),FBtr0089591(api-miR-315,api-miR-14,api-miR-3036),FBtr0089592(api-miR-315,api-miR-14,api-miR-3036),FBtr0089593(api-miR-315,api-miR-14,api-miR-3036)
GO:0045185	maintenance of protein location	biological_process	9	FBtr0085189(api-miR-277,api-miR-87a),FBtr0086450(api-mir-14-p5,api-miR-210_R+1),FBtr0086457(api-mir-316-p3,api-miR-3036),FBtr0100390(api-mir-316-p3,api-miR-3036),FBtr0100393(PC-3p-2743_844,api-miR-9a_R-2,api-miR-9b_R+1,api-miR-3036,api-miR-3047),FBtr0301503(api-mir-14-p5,api-miR-210_R+1),FBtr0301504(api-miR-252b_L-1),FBtr0301505(api-mir-316-p3,api-miR-3036),FBtr0301506(api-mir-316-p3,api-miR-3036)
GO:0048065	male courtship behavior, veined wing extension	biological_process	9	FBtr0074118(PC-3p-2743_844),FBtr0074119(PC-3p-2743_844),FBtr0074121(PC-3p-2743_844),FBtr0074122(PC-3p-2743_844),FBtr0075364(api-miR-1_L-1),FBtr0100244(api-miR-1_L-1),FBtr0111036(PC-3p-2743_844),FBtr0111037(PC-3p-2743_844),FBtr0301597(PC-3p-2743_844)
GO:0061382	Malpighian tubule tip cell differentiation	biological_process	9	FBtr0070072(api-let-7),FBtr0070074(api-miR-252b_L-1,api-miR-3036,api-mir-3053-p5),FBtr0070075(api-miR-277,PC-3p-2743_844,api-miR-3036),FBtr0070507(api-miR-316,api-miR-210_R+1),FBtr0071562(api-miR-315,api-miR-316,api-miR-263b,api-miR-3036),FBtr0079432(api-miR-14,api-mir-316-p3),FBtr0079821(bmo-miR-10-3p_L-1,api-miR-316),FBtr0079822(bmo-miR-10-3p_L-1,api-miR-316),FBtr0080008(api-miR-137_L+1,api-mir…
GO:0007313	maternal specification of dorsal/ventral axis, oocyte, soma encoded	biological_process	9	FBtr0075007(api-miR-10_L+1),FBtr0075008(api-miR-124_R-2),FBtr0075010(api-miR-277),FBtr0077771(api-miR-137_L+1),FBtr0077772(api-miR-137_L+1),FBtr0077773(api-miR-137_L+1),FBtr0077774(api-miR-137_L+1),FBtr0077775(api-miR-137_L+1),FBtr0300340(api-miR-3016)
GO:0035006	melanization defense response	biological_process	9	FBtr0073747(api-miR-315,api-miR-92b,api-miR-92a),FBtr0073748(api-let-7,api-miR-2765,api-mir-3040-p5,api-mir-3053-p5),FBtr0075130(api-miR-316,api-miR-252b_L-1,PC-3p-94006_17),FBtr0079458(api-miR-3036),FBtr0079459(api-miR-3036),FBtr0079460(api-miR-3036),FBtr0079461(api-miR-3036),FBtr0079462(api-miR-3036),FBtr0081007(api-miR-252b_L-1,api-miR-9a_R-2,api-miR-9b_R+1)
GO:0001710	mesodermal cell fate commitment	biological_process	9	FBtr0076900(api-let-7),FBtr0080739(api-miR-29,api-miR-927),FBtr0083215(api-miR-9a_R-2,api-miR-9b_R+1),FBtr0083216(api-miR-9a_R-2,api-miR-9b_R+1),FBtr0083548(PC-3p-2743_844,api-miR-124_R-2,api-miR-9a_R-2,api-miR-9b_R+1),FBtr0083549(PC-3p-2743_844,api-miR-124_R-2,api-miR-9a_R-2,api-miR-9b_R+1),FBtr0083550(PC-3p-2743_844,api-miR-124_R-2,api-miR-9a_R-2,api-miR-9b_R+1),FBtr0084087(api-miR-3041_R-1),FB…
GO:0006044	N-acetylglucosamine metabolic process	biological_process	9	FBtr0077340(api-miR-1_L-1),FBtr0079101(api-miR-315),FBtr0079102(api-miR-315),FBtr0086579(api-miR-315,api-miR-92b,api-miR-92a,api-miR-9a_R-2,api-miR-9b_R+1,api-miR-3036),FBtr0087495(api-miR-92b,api-miR-92a),FBtr0087539(api-miR-137_L+1),FBtr0100512(api-miR-137_L+1,api-miR-9a_R-2,api-miR-9b_R+1),FBtr0100513(api-miR-137_L+1,api-miR-9a_R-2,api-miR-9b_R+1),FBtr0301568(api-miR-1_L-1)
GO:0009435	NAD biosynthetic process	biological_process	9	FBtr0073844(PC-3p-2743_844,api-miR-124_R-2,api-miR-929),FBtr0073845(PC-3p-2743_844,api-miR-124_R-2,api-miR-929),FBtr0077479(api-miR-124_R-2,api-miR-929,api-miR-210_R+1),FBtr0077480(api-miR-124_R-2,api-miR-929,api-miR-210_R+1),FBtr0077481(api-miR-124_R-2,api-miR-929,api-miR-210_R+1),FBtr0077482(api-miR-124_R-2,api-miR-929,api-miR-210_R+1),FBtr0077483(api-miR-124_R-2,api-miR-929,api-miR-210_R+1),FB…
GO:0030512	negative regulation of transforming growth factor beta receptor signaling pathway	biological_process	9	FBtr0071048(api-miR-3041_R-1),FBtr0083393(api-miR-277,api-miR-1_L-1,api-miR-13a,api-miR-2a),FBtr0083394(api-miR-277,api-miR-1_L-1,api-miR-13a,api-miR-2a),FBtr0088833(api-miR-263a),FBtr0100160(api-miR-277,api-miR-1_L-1,api-miR-13a,api-miR-2a),FBtr0112717(api-miR-210_R+1),FBtr0112718(api-miR-9a_R-2,api-miR-210_R+1,api-miR-9b_R+1,api-miR-3016,api-miR-3036,api-miR-3041_R-1),FBtr0112719(api-miR-9a_R-2…
GO:0030182	neuron differentiation	biological_process	9	FBtr0079837(api-miR-3016),FBtr0079838(api-miR-3016),FBtr0081158(api-mir-14-p5,api-miR-210_R+1),FBtr0081159(api-mir-14-p5,api-miR-210_R+1),FBtr0081160(api-miR-315,api-miR-316,api-mir-14-p5,api-miR-210_R+1,api-miR-87a,api-miR-3036,api-miR-927),FBtr0089235(api-miR-190_R-3),FBtr0089236(api-miR-190_R-3),FBtr0100395(api-miR-190_R-3),FBtr0100396(api-miR-190_R-3)
GO:0045213	neurotransmitter receptor metabolic process	biological_process	9	FBtr0073275(api-miR-1_L-1,api-miR-3050,api-miR-3040,api-miR-190_R-3,api-miR-9a_R-2,api-miR-929,api-miR-9b_R+1),FBtr0073276(api-miR-1_L-1,api-miR-3050,api-miR-3040,api-miR-190_R-3,api-miR-9a_R-2,api-miR-929,api-miR-9b_R+1),FBtr0073277(api-miR-1_L-1,api-miR-3050,api-miR-3040,api-miR-190_R-3,api-miR-9a_R-2,api-miR-929,api-miR-9b_R+1),FBtr0073494(bmo-miR-10-3p_L-1,api-miR-316),FBtr0073495(bmo-miR-10-…
GO:0006809	nitric oxide biosynthetic process	biological_process	9	FBtr0080188(api-miR-315,api-miR-190_R-3),FBtr0100484(api-miR-315,api-miR-7),FBtr0100487(api-miR-315,api-miR-7,api-miR-263b,api-mir-2c-p3,api-miR-210_R+1),FBtr0100488(api-miR-315,api-miR-190_R-3),FBtr0100489(api-miR-315,api-miR-7),FBtr0100490(api-miR-315,api-miR-190_R-3),FBtr0100491(api-miR-10_L+1,api-miR-315,api-miR-7,api-miR-263b,api-miR-927),FBtr0100492(api-miR-315,api-miR-7),FBtr0100493(api-mi…
GO:0042766	nucleosome mobilization	biological_process	9	FBtr0072521(api-miR-277),FBtr0072522(api-miR-277),FBtr0072523(api-miR-1_L-1,PC-3p-2743_844),FBtr0087841(api-miR-317),FBtr0087842(api-miR-317),FBtr0087843(api-miR-317),FBtr0100267(api-miR-10_L+1,api-miR-277,api-mir-2c-p3,api-miR-210_R+1,api-miR-3036),FBtr0301348(api-miR-277),FBtr0301349(api-miR-1_L-1,PC-3p-2743_844)
GO:0015711	organic anion transport	biological_process	9	FBtr0071777(api-miR-124_R-2),FBtr0079327(api-miR-3016),FBtr0079825(api-miR-3036),FBtr0079826(api-miR-3036),FBtr0079828(api-miR-3036),FBtr0080370(api-miR-1_L-1,api-miR-263b),FBtr0080384(api-miR-315),FBtr0113105(api-miR-124_R-2),FBtr0301476(api-miR-124_R-2)
GO:0030723	ovarian fusome organization	biological_process	9	FBtr0079615(api-miR-315),FBtr0079617(api-miR-315),FBtr0079618(api-miR-315,PC-3p-2743_844),FBtr0081042(api-miR-315,PC-3p-2743_844,api-miR-929),FBtr0081043(api-miR-277,api-miR-137_L+1,PC-3p-2743_844,api-miR-929),FBtr0084010(api-miR-315),FBtr0084011(api-miR-315),FBtr0112835(api-miR-315),FBtr0112836(api-miR-315)
GO:0030513	positive regulation of BMP signaling pathway	biological_process	9	FBtr0086768(api-miR-3047),FBtr0088399(api-miR-1_L-1,api-miR-7),FBtr0088400(api-miR-1_L-1,api-miR-7),FBtr0088401(api-miR-1_L-1,api-miR-7),FBtr0088402(api-miR-1_L-1,api-miR-7),FBtr0088658(api-miR-14,PC-3p-2743_844,api-miR-9a_R-2,api-miR-9b_R+1,api-miR-3041_R-1),FBtr0088659(api-miR-14,PC-3p-2743_844,api-miR-9a_R-2,api-miR-9b_R+1,api-miR-3041_R-1),FBtr0113062(api-miR-1_L-1,api-miR-7),FBtr0300599(api-…
GO:0031334	positive regulation of protein complex assembly	biological_process	9	FBtr0085137(api-miR-3041_R-1),FBtr0085138(api-miR-3041_R-1),FBtr0085139(api-miR-3041_R-1),FBtr0085140(api-miR-3041_R-1),FBtr0085145(api-miR-3041_R-1),FBtr0085146(api-miR-3041_R-1),FBtr0085351(api-miR-315,api-miR-3036),FBtr0112834(api-miR-3041_R-1),FBtr0114372(api-miR-3041_R-1)
GO:0045678	positive regulation of R7 cell differentiation	biological_process	9	FBtr0076368(api-miR-277,api-miR-7),FBtr0077850(api-miR-137_L+1,api-mir-3037-p5,api-miR-263b,api-miR-3036),FBtr0077851(api-miR-137_L+1,api-mir-3037-p5,api-miR-263b,api-miR-3036),FBtr0085443(api-miR-3036),FBtr0087693(api-miR-277,api-miR-3047),FBtr0087694(api-miR-277,api-miR-3047),FBtr0087696(api-miR-277,api-miR-3047),FBtr0087697(api-miR-277,api-miR-3047),FBtr0087698(api-miR-277,api-miR-3047)
GO:0051260	protein homooligomerization	biological_process	9	FBtr0070260(api-miR-317,api-miR-210_R+1,api-miR-3041_R-1),FBtr0071692(bmo-miR-10-3p_L-1),FBtr0074973(api-miR-315),FBtr0083986(api-miR-100,PC-3p-2743_844),FBtr0089274(api-miR-315,api-miR-137_L+1,api-mir-3037-p5,api-miR-87a),FBtr0089275(api-miR-315,api-miR-137_L+1,api-mir-3037-p5),FBtr0089658(api-miR-315,api-miR-252b_L-1,api-miR-3036),FBtr0112853(api-miR-315,api-miR-3036,api-miR-927),FBtr0290222(ap…
GO:0007460	R8 cell fate commitment	biological_process	9	FBtr0070507(api-miR-316,api-miR-210_R+1),FBtr0072578(api-miR-13a,api-miR-3050,api-miR-2a,api-miR-3041_R-1),FBtr0076569(api-let-7,api-miR-315,api-miR-14,api-miR-7),FBtr0083739(api-miR-315,api-miR-14),FBtr0083740(api-miR-14),FBtr0085090(api-miR-3041_R-1),FBtr0085091(api-miR-3041_R-1),FBtr0087856(api-miR-277,api-miR-3050,api-miR-71_R-1),FBtr0100153(api-let-7,api-miR-315,api-miR-14,api-miR-7)
GO:0045464	R8 cell fate specification	biological_process	9	FBtr0075862(api-miR-8,api-miR-9a_R-2,api-miR-9b_R+1),FBtr0080008(api-miR-137_L+1,api-mir-3037-p5),FBtr0084356(api-miR-124_R-2),FBtr0085090(api-miR-3041_R-1),FBtr0085091(api-miR-3041_R-1),FBtr0085720(api-miR-124_R-2,api-miR-29),FBtr0086500(api-miR-3041_R-1),FBtr0100141(api-miR-316,PC-5p-113190_15),FBtr0100506(api-miR-315)
GO:0008361	regulation of cell size	biological_process	9	FBtr0074804(api-miR-276,api-miR-277,api-miR-315,api-miR-1_L-1,PC-3p-2743_844,api-miR-3036),FBtr0074805(api-miR-276,api-miR-277,api-miR-263a,api-miR-315,api-miR-316,PC-3p-2743_844,api-miR-252b_L-1,api-miR-3036),FBtr0077114(api-miR-315,api-miR-316),FBtr0077633(api-miR-1_L-1,api-miR-137_L+1,api-mir-3037-p5,api-miR-3036),FBtr0082122(api-miR-29),FBtr0083940(api-miR-315,api-miR-317),FBtr0083941(api-miR…
GO:2000274	regulation of epithelial cell migration, open tracheal system	biological_process	9	FBtr0071578(api-miR-10_L+1,api-miR-92b,api-miR-92a),FBtr0071579(api-miR-10_L+1,api-miR-92b,api-miR-92a),FBtr0071580(api-miR-10_L+1,api-miR-92b,api-miR-92a),FBtr0071922(api-miR-13a,api-miR-252b_L-1,api-miR-9a_R-2,api-miR-9b_R+1,api-miR-2a),FBtr0071923(api-miR-13a,api-miR-252b_L-1,api-miR-9a_R-2,api-miR-9b_R+1,api-miR-2a),FBtr0076956(api-mir-3037-p5),FBtr0076957(api-mir-3037-p5),FBtr0077941(api-miR…
GO:0045477	regulation of nurse cell apoptotic process	biological_process	9	FBtr0080915(api-miR-277),FBtr0080916(api-miR-277),FBtr0080917(api-miR-277),FBtr0080918(api-miR-277),FBtr0089589(api-miR-315,api-miR-14,api-miR-3036),FBtr0089590(api-miR-315,api-miR-14,api-miR-3036),FBtr0089591(api-miR-315,api-miR-14,api-miR-3036),FBtr0089592(api-miR-315,api-miR-14,api-miR-3036),FBtr0089593(api-miR-315,api-miR-14,api-miR-3036)
GO:0043067	regulation of programmed cell death	biological_process	9	FBtr0072551(api-miR-315),FBtr0072552(api-miR-315,api-miR-92b,PC-3p-2743_844,api-mir-3037-p5,api-miR-92a,PC-5p-113190_15,api-miR-3047),FBtr0077085(api-miR-277,api-miR-1_L-1),FBtr0088499(api-miR-277),FBtr0089589(api-miR-315,api-miR-14,api-miR-3036),FBtr0089590(api-miR-315,api-miR-14,api-miR-3036),FBtr0089591(api-miR-315,api-miR-14,api-miR-3036),FBtr0089592(api-miR-315,api-miR-14,api-miR-3036),FBtr0…
GO:0017085	response to insecticide	biological_process	9	FBtr0079912(api-miR-277,api-miR-3036),FBtr0079913(api-miR-277,api-miR-3036),FBtr0079914(api-miR-277,api-miR-3036),FBtr0088009(api-miR-277),FBtr0088756(api-miR-277,api-miR-71_R-1,api-miR-317),FBtr0089418(api-miR-315,api-miR-190_R-3,api-miR-317),FBtr0273325(api-miR-277,api-miR-71_R-1,api-miR-317),FBtr0273326(api-miR-277,api-miR-71_R-1,api-miR-317),FBtr0273327(api-miR-277,api-miR-71_R-1,api-miR-317)
GO:0007584	response to nutrient	biological_process	9	FBtr0074819(api-mir-14-p5),FBtr0076775(api-miR-3050),FBtr0076776(api-miR-3050),FBtr0076777(api-miR-3050),FBtr0076780(api-miR-3050),FBtr0076782(api-miR-3050),FBtr0077114(api-miR-315,api-miR-316),FBtr0300499(api-miR-3050),FBtr0300500(api-miR-3050)
GO:0050909	sensory perception of taste	biological_process	9	FBtr0073195(api-miR-29),FBtr0073197(PC-3p-2743_844),FBtr0079458(api-miR-3036),FBtr0079459(api-miR-3036),FBtr0079460(api-miR-3036),FBtr0079461(api-miR-3036),FBtr0079462(api-miR-3036),FBtr0085184(api-miR-315,api-miR-929),FBtr0089658(api-miR-315,api-miR-252b_L-1,api-miR-3036)
GO:0007062	sister chromatid cohesion	biological_process	9	FBtr0070429(api-miR-137_L+1),FBtr0070430(api-miR-137_L+1),FBtr0071212(api-miR-92b,api-miR-137_L+1,api-miR-92a,api-mir-316-p3),FBtr0071213(api-miR-92b,api-miR-137_L+1,api-miR-92a,api-mir-316-p3),FBtr0072047(api-miR-277,api-miR-1_L-1),FBtr0072848(api-miR-3036),FBtr0076368(api-miR-277,api-miR-7),FBtr0112963(api-miR-92b,api-miR-137_L+1,api-miR-92a,api-mir-316-p3),FBtr0112964(api-miR-137_L+1,api-mir-3…
GO:0048103	somatic stem cell division	biological_process	9	FBtr0070484(api-miR-3041_R-1),FBtr0071546(api-miR-316),FBtr0072253(api-miR-929),FBtr0074581(api-miR-13a,api-miR-2a),FBtr0085701(api-miR-277,api-miR-315,api-miR-278,api-mir-3037-p5),FBtr0085702(api-mir-3037-p5),FBtr0089427(api-miR-14),FBtr0100506(api-miR-315),FBtr0112847(api-miR-13a,api-miR-2a)
GO:0008039	synaptic target recognition	biological_process	9	FBtr0074015(api-miR-71_R-1),FBtr0074960(api-miR-3040),FBtr0079691(api-miR-277,api-let-7,api-miR-929),FBtr0100326(api-miR-71_R-1),FBtr0100328(api-miR-71_R-1),FBtr0112804(api-miR-277,PC-3p-2743_844),FBtr0112805(PC-3p-2743_844,api-miR-124_R-2,api-miR-3036),FBtr0290063(api-miR-71_R-1),FBtr0290064(api-miR-71_R-1)
GO:0007370	ventral furrow formation	biological_process	9	FBtr0075997(api-miR-9a_R-2,api-miR-210_R+1,api-miR-9b_R+1,api-miR-3016),FBtr0077342(api-miR-252b_L-1,api-miR-9a_R-2,api-miR-9b_R+1),FBtr0077429(api-miR-9a_R-2,api-miR-9b_R+1,api-miR-3036),FBtr0080739(api-miR-29,api-miR-927),FBtr0085065(api-miR-124_R-2),FBtr0100538(api-miR-252b_L-1,api-miR-9a_R-2,api-miR-9b_R+1),FBtr0111126(api-miR-13a,api-mir-3037-p5),FBtr0112925(api-miR-9a_R-2,api-miR-9b_R+1,api…
GO:0006901	vesicle coating	biological_process	9	FBtr0071033(api-mir-14-p5,api-miR-3041_R-1),FBtr0071294(api-miR-316,api-miR-252b_L-1),FBtr0071295(api-miR-316,api-miR-252b_L-1),FBtr0071296(api-miR-316,api-miR-252b_L-1),FBtr0071297(api-miR-316,api-miR-252b_L-1),FBtr0071298(api-miR-316,api-miR-252b_L-1),FBtr0084103(api-miR-317),FBtr0084496(api-miR-315,PC-3p-2743_844),FBtr0112965(api-miR-316,api-miR-252b_L-1)
GO:0035309	wing and notum subfield formation	biological_process	9	FBtr0071653(api-miR-124_R-2),FBtr0071654(api-miR-124_R-2),FBtr0073454(api-miR-315),FBtr0077771(api-miR-137_L+1),FBtr0077772(api-miR-137_L+1),FBtr0077773(api-miR-137_L+1),FBtr0077774(api-miR-137_L+1),FBtr0077775(api-miR-137_L+1),FBtr0085441(api-miR-13a,api-miR-2a)
GO:0007354	zygotic determination of anterior/posterior axis, embryo	biological_process	9	FBtr0072449(api-miR-263a,api-miR-316),FBtr0077771(api-miR-137_L+1),FBtr0077772(api-miR-137_L+1),FBtr0077773(api-miR-137_L+1),FBtr0077774(api-miR-137_L+1),FBtr0077775(api-miR-137_L+1),FBtr0078283(api-miR-277),FBtr0081950(api-miR-8,api-mir-3037-p5),FBtr0081951(api-miR-8,api-mir-3037-p5)
GO:0006919	activation of cysteine-type endopeptidase activity involved in apoptotic process	biological_process	8	FBtr0076347(api-miR-277,api-miR-317),FBtr0081328(PC-3p-94006_17),FBtr0081329(PC-3p-94006_17),FBtr0081330(PC-3p-94006_17),FBtr0081479(api-miR-92b,api-miR-316,api-miR-9a_R-2,api-miR-9b_R+1),FBtr0081480(api-miR-316,api-miR-9a_R-2,api-miR-9b_R+1),FBtr0081481(api-miR-92b,api-miR-316,api-miR-9a_R-2,api-miR-9b_R+1),FBtr0088046(bmo-miR-10-3p_L-1)
GO:0006066	alcohol metabolic process	biological_process	8	FBtr0073974(api-miR-3047),FBtr0073976(api-miR-137_L+1),FBtr0073978(PC-5p-113190_15),FBtr0073979(api-miR-3041_R-1),FBtr0073983(api-miR-3041_R-1),FBtr0073986(api-miR-317),FBtr0100591(PC-5p-113190_15,api-miR-29),FBtr0100593(PC-5p-113190_15,api-miR-29)
GO:0007355	anterior region determination	biological_process	8	FBtr0081664(api-miR-315,PC-3p-2743_844,api-miR-3041_R-1),FBtr0081665(api-miR-315,PC-3p-2743_844,api-miR-3041_R-1),FBtr0081666(api-miR-315,PC-3p-2743_844,api-miR-3041_R-1),FBtr0081667(api-miR-315,PC-3p-2743_844,api-miR-3041_R-1),FBtr0081668(api-miR-315,PC-3p-2743_844,api-miR-3041_R-1),FBtr0081950(api-miR-8,api-mir-3037-p5),FBtr0081951(api-miR-8,api-mir-3037-p5),FBtr0300106(api-miR-3036)
GO:0008089	anterograde axon cargo transport	biological_process	8	FBtr0076030(bmo-miR-10-3p_L-1,api-miR-92b,api-miR-92a,api-miR-9a_R-2,api-miR-317,api-miR-9b_R+1),FBtr0077157(api-miR-92b,api-miR-92a,PC-3p-94006_17,api-miR-87a),FBtr0289954(api-miR-92b,api-miR-92a),FBtr0289955(api-miR-92b,api-miR-92a),FBtr0289956(api-miR-92b,api-miR-92a),FBtr0289957(api-miR-92b,api-miR-92a),FBtr0289958(api-miR-92b,api-miR-92a),FBtr0289959(api-miR-92b,api-miR-92a)
GO:0008088	axon cargo transport	biological_process	8	FBtr0070376(api-miR-92b,api-mir-3037-p5,api-miR-92a),FBtr0070377(api-miR-92b,api-mir-3037-p5,api-miR-92a),FBtr0075945(PC-3p-94006_17),FBtr0087236(api-miR-317),FBtr0087240(api-miR-317),FBtr0087241(api-miR-317),FBtr0112628(api-miR-316,api-miR-2765,api-mir-3040-p5,api-miR-3016,api-miR-3036,api-mir-3053-p5),FBtr0300412(api-miR-3036)
GO:0061353	BMP signaling pathway involved in Malpighian tubule cell chemotaxis	biological_process	8	FBtr0077771(api-miR-137_L+1),FBtr0077772(api-miR-137_L+1),FBtr0077773(api-miR-137_L+1),FBtr0077774(api-miR-137_L+1),FBtr0077775(api-miR-137_L+1),FBtr0083393(api-miR-277,api-miR-1_L-1,api-miR-13a,api-miR-2a),FBtr0083394(api-miR-277,api-miR-1_L-1,api-miR-13a,api-miR-2a),FBtr0100160(api-miR-277,api-miR-1_L-1,api-miR-13a,api-miR-2a)
GO:0001746	Bolwig's organ morphogenesis	biological_process	8	FBtr0078129(api-miR-277,api-miR-124_R-2,api-miR-9b_R+1),FBtr0079334(api-miR-3036),FBtr0079335(api-miR-3036),FBtr0080806(api-miR-263a,api-miR-315),FBtr0085709(api-miR-13a,api-miR-2a,api-miR-3041_R-1),FBtr0088970(api-miR-8),FBtr0089427(api-miR-14),FBtr0100506(api-miR-315)
GO:0019722	calcium-mediated signaling	biological_process	8	FBtr0070651(api-miR-263b,api-miR-92a,api-miR-9a_R-2,api-miR-929,api-miR-9b_R+1,api-miR-3036),FBtr0071766(api-miR-315),FBtr0074832(api-miR-316,api-miR-3050,api-miR-9a_R-2,api-miR-9b_R+1),FBtr0074833(api-miR-3050,api-miR-9a_R-2,api-miR-9b_R+1),FBtr0078533(api-miR-315,api-miR-3016),FBtr0083255(api-miR-3036,api-miR-927),FBtr0087047(api-miR-3041_R-1),FBtr0100670(api-miR-263b,api-miR-92a,api-miR-9a_R-2…
GO:0035051	cardiac cell differentiation	biological_process	8	FBtr0076521(api-miR-8,api-miR-2a),FBtr0080509(api-miR-277,api-miR-315),FBtr0080510(api-miR-277,api-miR-315),FBtr0083220(api-miR-316,api-miR-13a,api-miR-2a,PC-3p-3656_637),FBtr0083221(api-miR-316,api-miR-13a,api-miR-2a,PC-3p-3656_637),FBtr0100660(api-miR-277,api-miR-315),FBtr0112886(api-miR-277,api-miR-315),FBtr0301412(api-miR-277,api-miR-315)
GO:0007267	cell-cell signaling	biological_process	8	FBtr0074754(api-miR-124_R-2,api-miR-3036),FBtr0077082(api-mir-3037-p5,api-miR-190_R-3),FBtr0086039(PC-3p-2743_844),FBtr0086040(PC-3p-2743_844),FBtr0086041(PC-3p-2743_844),FBtr0100506(api-miR-315),FBtr0300502(PC-3p-2743_844),FBtr0300503(PC-3p-2743_844)
GO:0044262	cellular carbohydrate metabolic process	biological_process	8	FBtr0070906(api-miR-3036),FBtr0070907(api-miR-3036),FBtr0077008(PC-3p-3656_637),FBtr0080050(api-miR-277),FBtr0082552(api-miR-92b,api-miR-92a),FBtr0300596(api-miR-2765,api-mir-3040-p5,api-mir-3053-p5),FBtr0300597(PC-3p-2743_844,api-miR-2765,api-mir-3040-p5,api-miR-210_R+1,api-mir-3053-p5),FBtr0300598(api-miR-2765,api-mir-3040-p5,api-mir-3053-p5)
GO:0034605	cellular response to heat	biological_process	8	FBtr0072382(bmo-miR-10-3p_L-1,api-miR-929,PC-5p-113190_15),FBtr0073220(api-miR-3036,api-miR-3041_R-1),FBtr0073434(api-miR-3040),FBtr0073435(api-miR-3040),FBtr0081788(api-miR-124_R-2),FBtr0083974(bmo-miR-10-3p_L-1),FBtr0083985(api-miR-1_L-1),FBtr0100299(api-miR-263a)
GO:0034599	cellular response to oxidative stress	biological_process	8	FBtr0073421(api-miR-137_L+1),FBtr0073422(api-miR-137_L+1),FBtr0073423(api-miR-137_L+1),FBtr0073424(api-miR-137_L+1),FBtr0075552(api-miR-7,PC-5p-113190_15,api-miR-3041_R-1),FBtr0083974(bmo-miR-10-3p_L-1),FBtr0083985(api-miR-1_L-1),FBtr0087772(api-miR-13a,api-miR-2a)
GO:0046068	cGMP metabolic process	biological_process	8	FBtr0112544(api-miR-315,api-miR-317),FBtr0112545(api-miR-315,api-miR-317),FBtr0299782(api-miR-277,api-miR-87a,api-miR-3036,api-miR-3041_R-1),FBtr0299783(api-miR-277,api-miR-87a,api-miR-3036,api-miR-3041_R-1),FBtr0299784(api-miR-277,api-miR-87a,api-miR-3036,api-miR-3041_R-1),FBtr0299785(api-miR-277,api-miR-87a,api-miR-3036,api-miR-3041_R-1),FBtr0299786(api-miR-277,api-miR-87a,api-miR-3036,api-miR-…
GO:0048072	compound eye pigmentation	biological_process	8	FBtr0070389(api-miR-10_L+1,api-miR-316,api-miR-3016,bmo-miR-993a-5p_L-1R-3),FBtr0070490(api-miR-263b),FBtr0071578(api-miR-10_L+1,api-miR-92b,api-miR-92a),FBtr0071579(api-miR-10_L+1,api-miR-92b,api-miR-92a),FBtr0071580(api-miR-10_L+1,api-miR-92b,api-miR-92a),FBtr0073842(api-mir-14-p5),FBtr0081040(api-miR-190_R-3,api-miR-3036),FBtr0081887(api-miR-1_L-1)
GO:0001661	conditioned taste aversion	biological_process	8	FBtr0070519(api-miR-316,api-miR-9a_R-2,api-miR-9b_R+1,api-miR-3036,api-miR-3047,api-miR-927),FBtr0074118(PC-3p-2743_844),FBtr0074119(PC-3p-2743_844),FBtr0074121(PC-3p-2743_844),FBtr0074122(PC-3p-2743_844),FBtr0111036(PC-3p-2743_844),FBtr0111037(PC-3p-2743_844),FBtr0301597(PC-3p-2743_844)
GO:0042335	cuticle development	biological_process	8	FBtr0077130(api-miR-315,api-miR-3036),FBtr0081397(api-miR-929,api-miR-3041_R-1),FBtr0081398(api-miR-929,api-miR-3041_R-1),FBtr0085877(PC-3p-2743_844,api-miR-3036,api-miR-3047,api-miR-927,api-miR-3041_R-1),FBtr0086529(bmo-miR-10-3p_L-1),FBtr0086530(api-miR-8,api-miR-92b,api-miR-92a),FBtr0112869(bmo-miR-10-3p_L-1),FBtr0301347(api-miR-929,api-miR-3041_R-1)
GO:0051607	defense response to virus	biological_process	8	FBtr0073427(api-miR-252b_L-1),FBtr0079489(api-miR-315),FBtr0080389(api-miR-92b,api-miR-92a),FBtr0080390(api-miR-92b,api-miR-92a),FBtr0086336(PC-5p-113190_15),FBtr0086904(api-miR-3036),FBtr0100125(api-miR-92b,api-miR-92a),FBtr0100644(api-miR-252b_L-1)
GO:0050911	detection of chemical stimulus involved in sensory perception of smell	biological_process	8	FBtr0074015(api-miR-71_R-1),FBtr0088111(api-miR-92b,api-miR-92a),FBtr0088503(api-miR-277,api-miR-8,api-miR-2765,api-mir-3040-p5,api-miR-3016,api-mir-3053-p5),FBtr0089051(api-mir-2c-p3),FBtr0100326(api-miR-71_R-1),FBtr0100328(api-miR-71_R-1),FBtr0290063(api-miR-71_R-1),FBtr0290064(api-miR-71_R-1)
GO:0016204	determination of muscle attachment site	biological_process	8	FBtr0070865(api-miR-263a),FBtr0074623(api-miR-3040),FBtr0083542(api-miR-315,api-miR-13a,api-miR-2a,PC-5p-113190_15),FBtr0083543(api-miR-315,api-miR-13a,api-miR-2a,PC-5p-113190_15),FBtr0087465(api-miR-315,api-miR-92b,api-miR-92a,api-miR-190_R-3),FBtr0087785(api-miR-315),FBtr0112809(api-miR-315,api-miR-92b,api-miR-92a,api-miR-190_R-3),FBtr0112810(api-miR-315,api-miR-92b,api-miR-92a,api-miR-190_R-3)
GO:0007393	dorsal closure, leading edge cell fate determination	biological_process	8	FBtr0070680(api-miR-9a_R-2,api-miR-9b_R+1),FBtr0077771(api-miR-137_L+1),FBtr0077772(api-miR-137_L+1),FBtr0077773(api-miR-137_L+1),FBtr0077774(api-miR-137_L+1),FBtr0077775(api-miR-137_L+1),FBtr0078063(api-miR-927),FBtr0100265(api-miR-9a_R-2,api-miR-9b_R+1)
GO:0035053	dorsal vessel heart proper cell fate commitment	biological_process	8	FBtr0083387(api-miR-263a,api-miR-252b_L-1),FBtr0083388(api-miR-263a,api-miR-252b_L-1),FBtr0086008(api-miR-315,api-mir-14-p5,api-miR-92a,api-miR-3036),FBtr0086009(api-mir-14-p5),FBtr0086010(api-miR-315,api-mir-14-p5,api-miR-92a,api-miR-3036),FBtr0086011(api-mir-14-p5),FBtr0086012(api-miR-315,api-mir-14-p5,api-miR-92a,api-miR-3036),FBtr0300485(api-miR-263a,api-miR-252b_L-1)
GO:0040016	embryonic cleavage	biological_process	8	FBtr0081399(api-miR-263a),FBtr0081401(api-miR-263a),FBtr0081764(api-miR-277,api-miR-316,api-miR-263b),FBtr0087703(api-miR-14),FBtr0087704(api-miR-14),FBtr0100654(api-miR-14),FBtr0100656(api-miR-14),FBtr0301395(api-miR-87a)
GO:0048619	embryonic hindgut morphogenesis	biological_process	8	FBtr0077490(api-miR-277,PC-3p-2743_844,api-miR-7),FBtr0077491(api-miR-277,PC-3p-2743_844,api-miR-7),FBtr0077492(api-miR-277,PC-3p-2743_844,api-miR-7),FBtr0077493(api-miR-277,PC-3p-2743_844,api-miR-7),FBtr0077530(api-miR-92b,api-miR-263b,api-miR-92a,api-miR-210_R+1),FBtr0077531(api-miR-92b,api-miR-263b,api-miR-92a,api-miR-210_R+1),FBtr0086833(api-miR-315,api-miR-2765,api-mir-3040-p5,api-miR-3016,a…
GO:0048598	embryonic morphogenesis	biological_process	8	FBtr0076382(api-miR-124_R-2,api-miR-252b_L-1,api-miR-263b,api-miR-3041_R-1),FBtr0077014(api-miR-263b,api-miR-3036),FBtr0079490(api-miR-2765,api-miR-252b_L-1,api-mir-3040-p5,api-mir-3053-p5),FBtr0079491(api-miR-2765,api-miR-252b_L-1,api-mir-3040-p5,api-mir-3053-p5),FBtr0086309(api-miR-316,api-miR-210_R+1,PC-5p-113190_15),FBtr0090002(api-miR-3036),FBtr0301500(api-miR-3036),FBtr0301501(api-miR-3036)
GO:0007029	endoplasmic reticulum organization	biological_process	8	FBtr0070395(api-miR-277,api-miR-190_R-3),FBtr0078624(api-miR-87a),FBtr0079614(api-miR-8,api-miR-3016),FBtr0084206(api-mir-3037-p5,api-miR-927),FBtr0084207(api-mir-3037-p5,api-miR-927),FBtr0084209(api-mir-3037-p5,api-miR-927),FBtr0113444(api-miR-8,api-miR-137_L+1,PC-3p-2743_844),FBtr0301480(api-miR-3016)
GO:0034058	endosomal vesicle fusion	biological_process	8	FBtr0077793(api-miR-3036),FBtr0077794(api-miR-3036),FBtr0077795(api-miR-3036),FBtr0077796(api-miR-3036),FBtr0077797(api-miR-3036),FBtr0077798(api-miR-3036),FBtr0078351(api-miR-316,api-miR-252b_L-1,api-miR-3041_R-1),FBtr0078352(api-miR-316,api-miR-252b_L-1,api-miR-3041_R-1)
GO:0008333	endosome to lysosome transport	biological_process	8	FBtr0089589(api-miR-315,api-miR-14,api-miR-3036),FBtr0089590(api-miR-315,api-miR-14,api-miR-3036),FBtr0089591(api-miR-315,api-miR-14,api-miR-3036),FBtr0089592(api-miR-315,api-miR-14,api-miR-3036),FBtr0089593(api-miR-315,api-miR-14,api-miR-3036),FBtr0089749(api-miR-3047),FBtr0089750(api-miR-3047),FBtr0089751(api-miR-3047)
GO:0060856	establishment of blood-brain barrier	biological_process	8	FBtr0077637(api-miR-1_L-1,api-mir-3037-p5,api-miR-9a_R-2,api-miR-9b_R+1),FBtr0077638(api-miR-1_L-1,api-mir-3037-p5,api-miR-9a_R-2,api-miR-9b_R+1),FBtr0077639(api-miR-1_L-1,api-mir-3037-p5,api-miR-9a_R-2,api-miR-9b_R+1),FBtr0077640(api-miR-1_L-1,api-mir-3037-p5,api-miR-9a_R-2,api-miR-9b_R+1),FBtr0078069(api-miR-315,PC-3p-2743_844,api-miR-124_R-2,api-mir-14-p5,PC-5p-113190_15),FBtr0100468(api-miR-1…
GO:0045200	establishment of neuroblast polarity	biological_process	8	FBtr0072398(api-miR-3036),FBtr0074455(api-miR-316,api-miR-137_L+1,api-miR-929),FBtr0078166(api-miR-92b,api-miR-252b_L-1,api-miR-92a,api-miR-71_R-1),FBtr0078167(api-miR-92b,api-miR-252b_L-1,api-miR-92a,api-miR-71_R-1),FBtr0078168(api-miR-92b,api-miR-252b_L-1,api-miR-92a,api-miR-71_R-1),FBtr0078169(api-miR-92b,api-miR-252b_L-1,api-miR-92a,api-miR-71_R-1),FBtr0078170(api-miR-92b,api-miR-252b_L-1,api…
GO:0045184	establishment of protein localization	biological_process	8	FBtr0072398(api-miR-3036),FBtr0074286(api-miR-1_L-1),FBtr0078166(api-miR-92b,api-miR-252b_L-1,api-miR-92a,api-miR-71_R-1),FBtr0078167(api-miR-92b,api-miR-252b_L-1,api-miR-92a,api-miR-71_R-1),FBtr0078168(api-miR-92b,api-miR-252b_L-1,api-miR-92a,api-miR-71_R-1),FBtr0078169(api-miR-92b,api-miR-252b_L-1,api-miR-92a,api-miR-71_R-1),FBtr0078170(api-miR-92b,api-miR-252b_L-1,api-miR-92a,api-miR-71_R-1),F…
GO:0051294	establishment of spindle orientation	biological_process	8	FBtr0073483(api-miR-263a,api-mir-2c-p3,api-miR-87a,api-miR-3047),FBtr0073491(api-miR-263a,api-mir-2c-p3,api-miR-87a,api-miR-3047),FBtr0073492(api-miR-263a,api-mir-2c-p3,api-miR-87a,api-miR-3047),FBtr0076934(api-miR-316),FBtr0082483(api-miR-137_L+1),FBtr0085189(api-miR-277,api-miR-87a),FBtr0087357(api-miR-317),FBtr0112812(api-miR-10_L+1,PC-3p-2743_844,api-miR-124_R-2,api-miR-252b_L-1,api-miR-3036)
GO:0046660	female sex differentiation	biological_process	8	FBtr0072642(api-miR-315,api-miR-124_R-2,PC-5p-113190_15,api-miR-3041_R-1),FBtr0072643(bmo-miR-10-3p_L-1),FBtr0075364(api-miR-1_L-1),FBtr0081759(api-mir-2c-p3),FBtr0081760(api-miR-3041_R-1),FBtr0081761(api-miR-3041_R-1),FBtr0087825(api-miR-316,api-miR-3036),FBtr0100244(api-miR-1_L-1)
GO:0006003	fructose 2,6-bisphosphate metabolic process	biological_process	8	FBtr0074713(api-miR-2765,api-mir-3040-p5,PC-5p-113190_15,api-mir-3053-p5),FBtr0074714(api-miR-2765,api-mir-3040-p5,PC-5p-113190_15,api-mir-3053-p5),FBtr0074715(api-miR-2765,api-mir-3040-p5,PC-5p-113190_15,api-mir-3053-p5),FBtr0074716(PC-5p-113190_15),FBtr0074717(api-miR-2765,api-mir-3040-p5,PC-5p-113190_15,api-mir-3053-p5),FBtr0074718(api-miR-2765,api-mir-3040-p5,PC-5p-113190_15,api-mir-3053-p5),…
GO:0006000	fructose metabolic process	biological_process	8	FBtr0074713(api-miR-2765,api-mir-3040-p5,PC-5p-113190_15,api-mir-3053-p5),FBtr0074714(api-miR-2765,api-mir-3040-p5,PC-5p-113190_15,api-mir-3053-p5),FBtr0074715(api-miR-2765,api-mir-3040-p5,PC-5p-113190_15,api-mir-3053-p5),FBtr0074716(PC-5p-113190_15),FBtr0074717(api-miR-2765,api-mir-3040-p5,PC-5p-113190_15,api-mir-3053-p5),FBtr0074718(api-miR-2765,api-mir-3040-p5,PC-5p-113190_15,api-mir-3053-p5),…
GO:0045478	fusome organization	biological_process	8	FBtr0072232(api-miR-315,api-miR-124_R-2),FBtr0072789(api-miR-277,api-miR-3036),FBtr0084010(api-miR-315),FBtr0084011(api-miR-315),FBtr0084869(api-miR-137_L+1,api-miR-190_R-3),FBtr0087236(api-miR-317),FBtr0087240(api-miR-317),FBtr0087241(api-miR-317)
GO:0006072	glycerol-3-phosphate metabolic process	biological_process	8	FBtr0079147(api-miR-9a_R-2,api-miR-9b_R+1),FBtr0087307(PC-3p-2743_844),FBtr0087308(PC-3p-2743_844),FBtr0087309(PC-3p-2743_844),FBtr0088043(api-miR-315),FBtr0088620(api-miR-315,api-miR-3050,api-miR-210_R+1,api-miR-29),FBtr0088621(api-miR-315,api-miR-3050,api-miR-210_R+1,api-miR-29),FBtr0112900(PC-3p-2743_844)
GO:0035217	labial disc development	biological_process	8	FBtr0077771(api-miR-137_L+1),FBtr0077772(api-miR-137_L+1),FBtr0077773(api-miR-137_L+1),FBtr0077774(api-miR-137_L+1),FBtr0077775(api-miR-137_L+1),FBtr0079432(api-miR-14,api-mir-316-p3),FBtr0089178(api-miR-7),FBtr0100506(api-miR-315)
GO:0007436	larval salivary gland morphogenesis	biological_process	8	FBtr0083940(api-miR-315,api-miR-317),FBtr0083941(api-miR-315,api-miR-317),FBtr0085128(api-miR-1_L-1,api-miR-316,api-mir-3040-p5),FBtr0085793(api-miR-277),FBtr0085794(api-miR-277),FBtr0089901(api-miR-316),FBtr0089905(api-miR-316),FBtr0301290(api-miR-277)
GO:0007523	larval visceral muscle development	biological_process	8	FBtr0079432(api-miR-14,api-mir-316-p3),FBtr0083548(PC-3p-2743_844,api-miR-124_R-2,api-miR-9a_R-2,api-miR-9b_R+1),FBtr0083549(PC-3p-2743_844,api-miR-124_R-2,api-miR-9a_R-2,api-miR-9b_R+1),FBtr0083550(PC-3p-2743_844,api-miR-124_R-2,api-miR-9a_R-2,api-miR-9b_R+1),FBtr0084459(api-miR-137_L+1,api-miR-7,api-miR-263b,api-miR-929,api-miR-210_R+1),FBtr0088635(api-miR-10_L+1,api-miR-316,api-miR-7,api-miR-9…
GO:0019915	lipid storage	biological_process	8	FBtr0077177(api-miR-3016,api-miR-3041_R-1),FBtr0077178(api-miR-3016,api-miR-3041_R-1),FBtr0077822(bmo-miR-10-3p_L-1,api-miR-137_L+1,api-miR-3036),FBtr0077823(bmo-miR-10-3p_L-1,api-miR-137_L+1,api-miR-3036),FBtr0077824(bmo-miR-10-3p_L-1,api-miR-137_L+1,api-miR-3036),FBtr0088499(api-miR-277),FBtr0089901(api-miR-316),FBtr0089905(api-miR-316)
GO:0035321	maintenance of imaginal disc-derived wing hair orientation	biological_process	8	FBtr0078121(api-miR-3036),FBtr0078122(api-miR-3036),FBtr0078123(api-miR-3036),FBtr0080765(api-miR-315,api-mir-3037-p5,api-miR-124_R-2,api-miR-3050,api-miR-3047),FBtr0080766(api-miR-315,api-mir-3037-p5,api-miR-124_R-2,api-miR-3050,api-miR-3047),FBtr0080767(api-miR-315,api-mir-3037-p5,api-miR-124_R-2,api-miR-3050,api-miR-3047),FBtr0080768(api-miR-315,api-mir-3037-p5,api-miR-124_R-2,api-miR-3050,api…
GO:0048808	male genitalia morphogenesis	biological_process	8	FBtr0070261(PC-5p-113190_15),FBtr0070262(api-miR-317),FBtr0070263(PC-5p-113190_15),FBtr0070265(api-miR-263a,bmo-miR-10-3p_L-1,api-miR-92b,api-miR-13a,api-miR-92a,api-miR-190_R-3,api-miR-9a_R-2,api-miR-9b_R+1,PC-3p-94006_17,api-miR-2a,PC-5p-113190_15,PC-3p-3656_637),FBtr0070266(api-miR-317),FBtr0300427(PC-5p-113190_15),FBtr0300428(PC-5p-113190_15),FBtr0300429(api-let-7)
GO:0007141	male meiosis I	biological_process	8	FBtr0079847(api-miR-317),FBtr0084060(PC-3p-94006_17),FBtr0084061(api-miR-263b),FBtr0084065(api-miR-210_R+1),FBtr0084067(api-miR-137_L+1,api-miR-3016),FBtr0084072(api-miR-3050),FBtr0084074(api-miR-277,api-miR-92b,api-miR-2765,api-miR-92a,api-miR-190_R-3),FBtr0084076(api-miR-137_L+1)
GO:0072375	medium-term memory	biological_process	8	FBtr0070288(api-miR-315),FBtr0074802(api-miR-315,api-miR-137_L+1,api-miR-87a,PC-5p-113190_15),FBtr0078763(api-miR-9a_R-2,api-miR-9b_R+1,api-miR-3047),FBtr0085732(api-mir-14-p5,api-miR-3036),FBtr0091453(api-miR-315),FBtr0091454(api-miR-315),FBtr0112878(api-miR-3036),FBtr0112879(api-miR-3036)
GO:0007509	mesoderm migration involved in gastrulation	biological_process	8	FBtr0076938(api-miR-8),FBtr0082958(api-miR-124_R-2,api-miR-190_R-3),FBtr0082959(api-miR-124_R-2,api-miR-190_R-3),FBtr0083548(PC-3p-2743_844,api-miR-124_R-2,api-miR-9a_R-2,api-miR-9b_R+1),FBtr0083549(PC-3p-2743_844,api-miR-124_R-2,api-miR-9a_R-2,api-miR-9b_R+1),FBtr0083550(PC-3p-2743_844,api-miR-124_R-2,api-miR-9a_R-2,api-miR-9b_R+1),FBtr0088021(api-miR-315,api-miR-92b,api-miR-316,api-mir-14-p5,ap…
GO:0016331	morphogenesis of embryonic epithelium	biological_process	8	FBtr0071005(api-miR-263a,api-miR-316,api-miR-190_R-3,api-miR-3036),FBtr0071006(api-miR-315,api-miR-316,api-miR-137_L+1,api-mir-3037-p5,api-miR-252b_L-1,api-miR-190_R-3,api-miR-3036),FBtr0074286(api-miR-1_L-1),FBtr0077342(api-miR-252b_L-1,api-miR-9a_R-2,api-miR-9b_R+1),FBtr0087932(api-miR-316),FBtr0087933(api-miR-316),FBtr0091530(api-miR-252b_L-1,api-miR-190_R-3,api-miR-87a,api-miR-29,api-miR-927)…
GO:0051028	mRNA transport	biological_process	8	FBtr0075756(PC-3p-2743_844),FBtr0082196(api-miR-8),FBtr0082197(api-miR-315),FBtr0082198(api-miR-277,api-miR-315),FBtr0082200(api-miR-277,api-miR-315),FBtr0089478(api-miR-29),FBtr0089479(api-miR-29),FBtr0301386(api-miR-277,api-miR-315)
GO:0048644	muscle organ morphogenesis	biological_process	8	FBtr0070865(api-miR-263a),FBtr0073851(api-miR-315,api-miR-9a_R-2,api-miR-9b_R+1),FBtr0073852(api-miR-315,api-miR-9a_R-2,api-miR-9b_R+1),FBtr0073853(api-miR-315,api-miR-9a_R-2,api-miR-9b_R+1),FBtr0077465(api-miR-92b,api-miR-3040,api-miR-92a,api-miR-3047,api-miR-927),FBtr0089913(api-miR-315,api-miR-92b,api-miR-92a),FBtr0100561(api-miR-315,api-miR-9a_R-2,api-miR-9b_R+1),FBtr0301507(api-miR-1_L-1)
GO:0060537	muscle tissue development	biological_process	8	FBtr0080509(api-miR-277,api-miR-315),FBtr0080510(api-miR-277,api-miR-315),FBtr0084117(api-mir-14-p5),FBtr0084118(api-mir-14-p5),FBtr0084119(api-mir-14-p5),FBtr0100660(api-miR-277,api-miR-315),FBtr0112886(api-miR-277,api-miR-315),FBtr0301412(api-miR-277,api-miR-315)
GO:0070995	NADPH oxidation	biological_process	8	FBtr0082206(api-miR-1_L-1),FBtr0082207(api-miR-315,api-mir-3037-p5,PC-3p-94006_17,api-miR-3036,api-miR-3047),FBtr0082208(api-miR-315,api-mir-3037-p5,PC-3p-94006_17,api-miR-3036,api-miR-3047),FBtr0082209(api-miR-315,api-mir-3037-p5,PC-3p-94006_17,api-miR-3036,api-miR-3047),FBtr0082210(api-miR-315,api-mir-3037-p5,PC-3p-94006_17,api-miR-3036,api-miR-3047),FBtr0082211(api-miR-315,api-mir-3037-p5,PC-3…
GO:0051126	negative regulation of actin nucleation	biological_process	8	FBtr0083261(api-miR-3036),FBtr0083262(api-miR-3036),FBtr0083263(api-miR-3036),FBtr0083264(api-miR-3036),FBtr0083265(api-miR-3036),FBtr0100332(api-miR-3036),FBtr0100333(api-miR-3036),FBtr0301304(api-miR-3036)
GO:0045792	negative regulation of cell size	biological_process	8	FBtr0074285(api-miR-8,api-miR-1_L-1,api-miR-124_R-2),FBtr0074819(api-mir-14-p5),FBtr0084424(api-miR-8),FBtr0087118(api-miR-10_L+1,api-miR-277,bmo-miR-10-3p_L-1,api-miR-2765,api-mir-3040-p5,api-miR-3016,api-miR-3036,api-mir-3053-p5,api-miR-3041_R-1),FBtr0089901(api-miR-316),FBtr0089905(api-miR-316),FBtr0112919(api-miR-190_R-3),FBtr0112920(api-miR-190_R-3)
GO:0007026	negative regulation of microtubule depolymerization	biological_process	8	FBtr0072789(api-miR-277,api-miR-3036),FBtr0089949(api-miR-100,api-miR-3016),FBtr0089950(api-miR-100,api-miR-3016),FBtr0089951(api-miR-100,api-miR-3016),FBtr0089952(api-miR-100,api-miR-3016),FBtr0089953(api-miR-100,api-miR-3016),FBtr0089955(api-miR-100,api-miR-3016),FBtr0273446(api-miR-316)
GO:0045879	negative regulation of smoothened signaling pathway	biological_process	8	FBtr0079851(api-miR-252b_L-1,api-miR-92a,api-miR-3036,api-miR-3041_R-1),FBtr0079852(api-miR-252b_L-1,api-miR-92a,api-miR-3036,api-miR-3041_R-1),FBtr0085788(api-miR-277),FBtr0089015(api-miR-7),FBtr0089427(api-miR-14),FBtr0301547(api-miR-316),FBtr0301550(api-miR-316),FBtr0301551(api-miR-316)
GO:0007158	neuron cell-cell adhesion	biological_process	8	FBtr0071207(bmo-miR-10-3p_L-1,api-miR-252b_L-1,PC-3p-94006_17),FBtr0071209(bmo-miR-10-3p_L-1,api-miR-252b_L-1,PC-3p-94006_17),FBtr0083332(api-miR-137_L+1),FBtr0083333(api-miR-137_L+1),FBtr0083334(api-miR-137_L+1),FBtr0112803(api-miR-137_L+1),FBtr0300036(api-mir-3037-p5,api-miR-124_R-2,api-miR-3041_R-1),FBtr0300037(api-mir-3037-p5,api-miR-124_R-2,api-miR-3041_R-1)
GO:0006807	nitrogen compound metabolic process	biological_process	8	FBtr0070879(api-miR-8),FBtr0073494(bmo-miR-10-3p_L-1,api-miR-316),FBtr0073495(bmo-miR-10-3p_L-1,api-miR-316),FBtr0073496(bmo-miR-10-3p_L-1,api-miR-316),FBtr0075344(api-miR-929,api-miR-3036),FBtr0078114(api-miR-316),FBtr0078115(api-miR-316),FBtr0300568(api-miR-316)
GO:0035310	notum cell fate specification	biological_process	8	FBtr0071653(api-miR-124_R-2),FBtr0071654(api-miR-124_R-2),FBtr0075908(api-miR-13a,api-miR-2a),FBtr0077082(api-mir-3037-p5,api-miR-190_R-3),FBtr0081111(api-miR-92b,api-miR-263b,api-miR-92a),FBtr0081112(api-miR-92b,api-miR-263b,api-miR-92a),FBtr0089913(api-miR-315,api-miR-92b,api-miR-92a),FBtr0300551(api-miR-13a,api-miR-2a)
GO:0007438	oenocyte development	biological_process	8	FBtr0072694(bmo-miR-10-3p_L-1,api-miR-315,api-miR-14,api-miR-9a_R-2,api-miR-9b_R+1,api-miR-3036),FBtr0074135(api-miR-315),FBtr0074136(api-miR-315),FBtr0074137(api-miR-315),FBtr0083387(api-miR-263a,api-miR-252b_L-1),FBtr0083388(api-miR-263a,api-miR-252b_L-1),FBtr0089913(api-miR-315,api-miR-92b,api-miR-92a),FBtr0300485(api-miR-263a,api-miR-252b_L-1)
GO:0030720	oocyte localization involved in germarium-derived egg chamber formation	biological_process	8	FBtr0070439(api-miR-210_R+1,api-miR-3036),FBtr0070440(api-miR-210_R+1,api-miR-3036),FBtr0070507(api-miR-316,api-miR-210_R+1),FBtr0071546(api-miR-316),FBtr0083739(api-miR-315,api-miR-14),FBtr0083740(api-miR-14),FBtr0084552(api-miR-13a,api-miR-2a),FBtr0085351(api-miR-315,api-miR-3036)
GO:0051663	oocyte nucleus localization involved in oocyte dorsal/ventral axis specification	biological_process	8	FBtr0086450(api-mir-14-p5,api-miR-210_R+1),FBtr0086457(api-mir-316-p3,api-miR-3036),FBtr0100390(api-mir-316-p3,api-miR-3036),FBtr0100393(PC-3p-2743_844,api-miR-9a_R-2,api-miR-9b_R+1,api-miR-3036,api-miR-3047),FBtr0301503(api-mir-14-p5,api-miR-210_R+1),FBtr0301504(api-miR-252b_L-1),FBtr0301505(api-mir-316-p3,api-miR-3036),FBtr0301506(api-mir-316-p3,api-miR-3036)
GO:0009887	organ morphogenesis	biological_process	8	FBtr0076382(api-miR-124_R-2,api-miR-252b_L-1,api-miR-263b,api-miR-3041_R-1),FBtr0077014(api-miR-263b,api-miR-3036),FBtr0079490(api-miR-2765,api-miR-252b_L-1,api-mir-3040-p5,api-mir-3053-p5),FBtr0079491(api-miR-2765,api-miR-252b_L-1,api-mir-3040-p5,api-mir-3053-p5),FBtr0081808(api-miR-92a),FBtr0089901(api-miR-316),FBtr0089905(api-miR-316),FBtr0300040(api-miR-92a)
GO:0006963	positive regulation of antibacterial peptide biosynthetic process	biological_process	8	FBtr0081986(api-miR-13a,api-miR-2a),FBtr0084176(api-miR-124_R-2),FBtr0085059(api-miR-252b_L-1),FBtr0086725(api-miR-92b,api-miR-92a),FBtr0114559(api-mir-3037-p5),FBtr0114560(api-mir-3037-p5),FBtr0114561(api-miR-13a,api-mir-3037-p5,api-miR-2a,PC-5p-113190_15),FBtr0301246(bmo-miR-10-3p_L-1)
GO:0045938	positive regulation of circadian sleep/wake cycle, sleep	biological_process	8	FBtr0071497(api-miR-137_L+1),FBtr0079307(api-miR-92b,api-miR-92a),FBtr0086008(api-miR-315,api-mir-14-p5,api-miR-92a,api-miR-3036),FBtr0086009(api-mir-14-p5),FBtr0086010(api-miR-315,api-mir-14-p5,api-miR-92a,api-miR-3036),FBtr0086011(api-mir-14-p5),FBtr0086012(api-miR-315,api-mir-14-p5,api-miR-92a,api-miR-3036),FBtr0114575(api-miR-184b_R-2,api-miR-184a_R-2,api-miR-2765,api-mir-3040-p5,api-miR-9a_R…
GO:0050775	positive regulation of dendrite morphogenesis	biological_process	8	FBtr0078627(api-miR-87a),FBtr0078628(api-miR-87a),FBtr0300736(api-miR-87a),FBtr0300737(api-miR-87a),FBtr0300738(api-miR-87a),FBtr0300739(api-miR-87a),FBtr0300740(api-miR-87a),FBtr0300741(api-miR-87a)
GO:0045742	positive regulation of epidermal growth factor receptor signaling pathway	biological_process	8	FBtr0072694(bmo-miR-10-3p_L-1,api-miR-315,api-miR-14,api-miR-9a_R-2,api-miR-9b_R+1,api-miR-3036),FBtr0075523(api-miR-100,api-miR-3016),FBtr0075524(api-miR-100,api-miR-3016),FBtr0075525(api-miR-100,api-miR-3016),FBtr0075526(api-miR-100,api-miR-3016),FBtr0075700(api-miR-315,api-miR-3047),FBtr0077082(api-mir-3037-p5,api-miR-190_R-3),FBtr0088784(api-miR-277,api-mir-3037-p5,api-miR-9a_R-2,api-miR-9b_R…
GO:0045880	positive regulation of smoothened signaling pathway	biological_process	8	FBtr0075679(api-miR-315),FBtr0079365(api-let-7,PC-3p-2743_844,api-miR-7),FBtr0079525(api-miR-277,api-miR-252b_L-1,api-mir-316-p3),FBtr0081968(api-miR-2765,api-mir-3040-p5,api-mir-3053-p5),FBtr0084016(api-miR-8),FBtr0089015(api-miR-7),FBtr0100506(api-miR-315),FBtr0300415(api-miR-2765,api-mir-3040-p5,api-mir-3053-p5)
GO:0030422	production of siRNA involved in RNA interference	biological_process	8	FBtr0070683(api-miR-3047),FBtr0070684(api-miR-3047),FBtr0079489(api-miR-315),FBtr0080497(api-miR-210_R+1),FBtr0080498(api-miR-210_R+1),FBtr0086904(api-miR-3036),FBtr0087612(api-miR-315,api-miR-316,api-miR-9a_R-2,api-miR-9b_R+1,api-miR-3041_R-1),FBtr0087614(api-miR-100,api-miR-92b,api-miR-92a,api-mir-2c-p3,api-miR-9a_R-2,api-miR-9b_R+1)
GO:0035046	pronuclear migration	biological_process	8	FBtr0074839(api-miR-277),FBtr0089949(api-miR-100,api-miR-3016),FBtr0089950(api-miR-100,api-miR-3016),FBtr0089951(api-miR-100,api-miR-3016),FBtr0089952(api-miR-100,api-miR-3016),FBtr0089953(api-miR-100,api-miR-3016),FBtr0089955(api-miR-100,api-miR-3016),FBtr0100318(api-miR-277)
GO:0001672	regulation of chromatin assembly or disassembly	biological_process	8	FBtr0072242(api-miR-1_L-1,api-mir-3037-p5),FBtr0084060(PC-3p-94006_17),FBtr0084061(api-miR-263b),FBtr0084065(api-miR-210_R+1),FBtr0084067(api-miR-137_L+1,api-miR-3016),FBtr0084072(api-miR-3050),FBtr0084074(api-miR-277,api-miR-92b,api-miR-2765,api-miR-92a,api-miR-190_R-3),FBtr0084076(api-miR-137_L+1)
GO:0000079	regulation of cyclin-dependent protein kinase activity	biological_process	8	FBtr0070756(PC-5p-113190_15),FBtr0071911(api-mir-14-p5,api-miR-2765,api-mir-3040-p5,PC-3p-94006_17,api-mir-3053-p5),FBtr0071913(api-mir-14-p5,api-miR-2765,api-mir-3040-p5,PC-3p-94006_17,api-mir-3053-p5),FBtr0071914(api-mir-14-p5,api-miR-2765,api-mir-3040-p5,PC-3p-94006_17,api-mir-3053-p5),FBtr0083010(api-miR-315),FBtr0085941(PC-3p-2743_844,api-mir-3037-p5,api-miR-3036),FBtr0085942(PC-3p-2743_844,…
GO:0010468	regulation of gene expression	biological_process	8	FBtr0083771(api-miR-316,api-miR-14),FBtr0087493(api-miR-210_R+1,api-miR-3036),FBtr0088443(api-miR-92b,api-miR-3040,api-miR-92a),FBtr0088444(api-miR-92b,api-miR-3040,api-miR-92a),FBtr0088445(api-miR-92b,api-miR-3040,api-miR-92a,api-miR-929,api-miR-3047),FBtr0088446(api-miR-92b,api-miR-3040,api-miR-92a),FBtr0088447(api-miR-92b,api-miR-3040,api-miR-92a,api-miR-929,api-miR-3047),FBtr0113235(api-miR-3…
GO:0035297	regulation of Malpighian tubule diameter	biological_process	8	FBtr0079745(api-miR-92b,api-miR-92a),FBtr0079746(api-miR-92b,api-miR-92a),FBtr0086008(api-miR-315,api-mir-14-p5,api-miR-92a,api-miR-3036),FBtr0086009(api-mir-14-p5),FBtr0086010(api-miR-315,api-mir-14-p5,api-miR-92a,api-miR-3036),FBtr0086011(api-mir-14-p5),FBtr0086012(api-miR-315,api-mir-14-p5,api-miR-92a,api-miR-3036),FBtr0086512(api-let-7,bmo-miR-10-3p_L-1,api-miR-14,api-miR-3041_R-1)
GO:0032880	regulation of protein localization	biological_process	8	FBtr0076934(api-miR-316),FBtr0077822(bmo-miR-10-3p_L-1,api-miR-137_L+1,api-miR-3036),FBtr0077823(bmo-miR-10-3p_L-1,api-miR-137_L+1,api-miR-3036),FBtr0077824(bmo-miR-10-3p_L-1,api-miR-137_L+1,api-miR-3036),FBtr0084636(api-miR-8),FBtr0301367(api-miR-8),FBtr0301368(api-miR-8),FBtr0301371(api-miR-8)
GO:0031647	regulation of protein stability	biological_process	8	FBtr0074602(api-miR-8),FBtr0085877(PC-3p-2743_844,api-miR-3036,api-miR-3047,api-miR-927,api-miR-3041_R-1),FBtr0088178(api-miR-3047),FBtr0088179(api-miR-3047),FBtr0088180(api-miR-3047),FBtr0089015(api-miR-7),FBtr0089901(api-miR-316),FBtr0089905(api-miR-316)
GO:0045676	regulation of R7 cell differentiation	biological_process	8	FBtr0075332(api-miR-316,api-miR-3047),FBtr0075333(api-miR-316,api-miR-3047),FBtr0089327(api-miR-277,PC-3p-2743_844,api-mir-3037-p5,api-miR-929,api-miR-3036,bmo-miR-993a-5p_L-1R-3),FBtr0089328(api-miR-277,PC-3p-2743_844,api-mir-3037-p5,api-miR-929,api-miR-3036,bmo-miR-993a-5p_L-1R-3),FBtr0100342(api-miR-277,PC-3p-2743_844,api-mir-3037-p5,api-miR-929,api-miR-3036,bmo-miR-993a-5p_L-1R-3),FBtr0100343…
[truncated: 3,477 more rows]

## Sheet: GO annotation_aphids
	Table S5. GO annoation for identified S. avenae miRNAs.
[truncated: 4,630 more rows]
