# Supplementary material for: Comparative profiling of microRNAs in the winged and wingless English grain aphid, Sitobion avenae (F.) (Homoptera: Aphididae)
Source: Sci Rep. 2016 Oct 20;6:35668. doi: 10.1038/srep35668 (PMC5071838; doi:10.1038/srep35668)
Supplement: Supplementary Table S5 [file srep35668-s6.xls]

## Sheet: KEGG_Fruit fly
	Table S6. KEGG analysis for targets of differentially expressed S. avenae miRNAs.
KEGG	KEGG_name	gene_num	gene_list
00010	Glycolysis / Gluconeogenesis	33	FBtr0071361(api-mir-14-p5),FBtr0071362(api-mir-14-p5),FBtr0075017(api-miR-124_R-2),FBtr0077008(PC-3p-3656_637),FBtr0077722(api-miR-8),FBtr0077905(api-mir-3037-p5,api-mir-316-p3,api-miR-210_R+1),FBtr0077906(api-mir-3037-p5,api-mir-316-p3,api-miR-210_R+1),FBtr0077907(api-mir-3037-p5,api-mir-316-p3,api-miR-210_R+1),FBtr0077908(api-mir-3037-p5,api-mir-316-p3,api-miR-210_R+1),FBtr0077909(api-mir-3037-…
00020	Citrate cycle (TCA cycle)	28	FBtr0070906(api-miR-3036),FBtr0070907(api-miR-3036),FBtr0075263(PC-3p-2743_844,api-miR-3036),FBtr0075264(PC-3p-2743_844),FBtr0075266(PC-3p-2743_844,api-miR-3036),FBtr0075267(PC-3p-2743_844),FBtr0075268(PC-3p-2743_844),FBtr0075269(PC-3p-2743_844),FBtr0076069(api-miR-1_L-1),FBtr0077134(api-miR-7),FBtr0079964(api-miR-3041_R-1),FBtr0080050(api-miR-277),FBtr0081473(api-miR-3041_R-1),FBtr0082358(bmo-mi…
00030	Pentose phosphate pathway	17	FBtr0072141(api-miR-316),FBtr0073976(api-miR-137_L+1),FBtr0075132(api-miR-315),FBtr0081881(api-miR-1_L-1,api-miR-252b_L-1),FBtr0081882(api-miR-1_L-1,api-miR-252b_L-1),FBtr0081883(api-miR-1_L-1,api-miR-252b_L-1),FBtr0084994(api-miR-92b,api-miR-92a),FBtr0085000(bmo-miR-993a-5p_L-1R-3),FBtr0085006(api-miR-315,api-mir-3037-p5,api-miR-317,api-miR-3036),FBtr0086639(api-miR-277),FBtr0086640(api-miR-277)…
00040	Pentose and glucuronate interconversions	12	FBtr0075037(api-miR-3050),FBtr0076137(PC-3p-2743_844),FBtr0076138(api-miR-315),FBtr0076500(api-miR-315),FBtr0076501(api-miR-315),FBtr0076938(api-miR-8),FBtr0079242(api-miR-137_L+1),FBtr0082376(api-miR-1_L-1,api-miR-190_R-3),FBtr0083370(api-miR-92b,api-miR-1_L-1,api-miR-13a,api-miR-92a,api-miR-2a),FBtr0085080(api-miR-277),FBtr0085858(api-miR-3041_R-1),FBtr0088954(api-miR-3047)
51	Fructose and mannose metabolism	27	FBtr0071361(api-mir-14-p5),FBtr0071362(api-mir-14-p5),FBtr0074713(api-miR-2765,api-mir-3040-p5,PC-5p-113190_15,api-mir-3053-p5),FBtr0074714(api-miR-2765,api-mir-3040-p5,PC-5p-113190_15,api-mir-3053-p5),FBtr0074715(api-miR-2765,api-mir-3040-p5,PC-5p-113190_15,api-mir-3053-p5),FBtr0074716(PC-5p-113190_15),FBtr0074717(api-miR-2765,api-mir-3040-p5,PC-5p-113190_15,api-mir-3053-p5),FBtr0074718(api-miR-…
52	Galactose metabolism	13	FBtr0071361(api-mir-14-p5),FBtr0071362(api-mir-14-p5),FBtr0076137(PC-3p-2743_844),FBtr0076138(api-miR-315),FBtr0076500(api-miR-315),FBtr0076501(api-miR-315),FBtr0076553(api-miR-277,api-miR-3016),FBtr0079230(api-miR-3041_R-1),FBtr0082487(PC-5p-113190_15),FBtr0087399(api-miR-137_L+1),FBtr0088420(api-miR-3016),FBtr0088421(api-miR-3016),FBtr0088422(api-miR-3016)
53	Ascorbate and aldarate metabolism	7	FBtr0075017(api-miR-124_R-2),FBtr0075037(api-miR-3050),FBtr0076938(api-miR-8),FBtr0079242(api-miR-137_L+1),FBtr0082376(api-miR-1_L-1,api-miR-190_R-3),FBtr0085080(api-miR-277),FBtr0290130(api-miR-9a_R-2,api-miR-9b_R+1)
61	Fatty acid biosynthesis	2	FBtr0077659(api-miR-210_R+1,api-miR-3016),FBtr0290093(api-miR-210_R+1,api-miR-3016)
62	Fatty acid elongation	5	FBtr0079876(api-miR-277),FBtr0080212(api-miR-252b_L-1,api-mir-2c-p3),FBtr0087622(api-miR-13a,api-miR-2a),FBtr0087643(api-miR-277),FBtr0087644(api-miR-277)
71	Fatty acid metabolism	18	FBtr0071143(api-miR-277),FBtr0071607(api-miR-315,api-miR-3047),FBtr0072587(api-miR-124_R-2),FBtr0075017(api-miR-124_R-2),FBtr0075076(api-miR-277),FBtr0079263(api-miR-277,api-miR-3016),FBtr0079876(api-miR-277),FBtr0081216(api-miR-2765,api-mir-3040-p5,api-mir-3053-p5),FBtr0081217(api-miR-2765,api-mir-3040-p5,api-mir-3053-p5),FBtr0081218(api-miR-2765,api-mir-3040-p5,api-mir-3053-p5),FBtr0082623(api-…
72	Synthesis and degradation of ketone bodies	4	FBtr0070106(api-mir-316-p3,api-miR-87a),FBtr0071143(api-miR-277),FBtr0072843(api-miR-277),FBtr0072844(api-miR-277)
100	Steroid biosynthesis	1	FBtr0081904(api-miR-252b_L-1)
130	Ubiquinone and other terpenoid-quinone biosynthesis	2	FBtr0073737(api-miR-263b),FBtr0081858(api-miR-9a_R-2,api-miR-9b_R+1)
190	Oxidative phosphorylation	36	FBtr0070924(api-mir-2c-p3),FBtr0071883(api-miR-92a),FBtr0075249(api-miR-137_L+1),FBtr0075446(api-miR-277),FBtr0076069(api-miR-1_L-1),FBtr0076276(api-miR-315),FBtr0077144(api-mir-14-p5),FBtr0077617(api-miR-3041_R-1),FBtr0078369(api-miR-317),FBtr0078585(api-miR-210_R+1),FBtr0078700(api-miR-2765,api-miR-252b_L-1,api-mir-3040-p5,api-miR-3016,PC-3p-94006_17),FBtr0078701(api-miR-2765,api-miR-252b_L-1,a…
230	Purine metabolism	62	FBtr0070519(api-miR-316,api-miR-9a_R-2,api-miR-9b_R+1,api-miR-3036,api-miR-3047,api-miR-927),FBtr0072075(api-mir-14-p5,api-mir-316-p3,api-miR-3016),FBtr0072076(api-miR-315,api-mir-14-p5,api-mir-316-p3,api-miR-3016,api-mir-3053-p5),FBtr0072077(api-miR-315,api-mir-14-p5,api-mir-316-p3,api-miR-3016,api-mir-3053-p5),FBtr0072078(api-miR-315,api-mir-14-p5,api-mir-316-p3,api-miR-3016,api-mir-3053-p5),FB…
240	Pyrimidine metabolism	36	FBtr0072963(api-miR-927),FBtr0072964(api-miR-927),FBtr0072965(api-miR-927),FBtr0072966(api-miR-927),FBtr0073542(api-miR-3041_R-1),FBtr0073933(api-miR-9a_R-2,api-miR-9b_R+1,PC-3p-3656_637),FBtr0075635(api-miR-14),FBtr0077112(api-miR-277,api-miR-252b_L-1),FBtr0077671(api-miR-263a),FBtr0077672(api-miR-263a),FBtr0077679(api-miR-3041_R-1),FBtr0078514(PC-3p-3656_637),FBtr0079594(api-mir-3037-p5),FBtr00…
250	Alanine, aspartate and glutamate metabolism	35	FBtr0073275(api-miR-1_L-1,api-miR-3050,api-miR-3040,api-miR-190_R-3,api-miR-9a_R-2,api-miR-929,api-miR-9b_R+1),FBtr0073276(api-miR-1_L-1,api-miR-3050,api-miR-3040,api-miR-190_R-3,api-miR-9a_R-2,api-miR-929,api-miR-9b_R+1),FBtr0073277(api-miR-1_L-1,api-miR-3050,api-miR-3040,api-miR-190_R-3,api-miR-9a_R-2,api-miR-929,api-miR-9b_R+1),FBtr0073494(bmo-miR-10-3p_L-1,api-miR-316),FBtr0073495(bmo-miR-10-…
260	Glycine, serine and threonine metabolism	14	FBtr0072151(api-miR-92b,api-miR-92a),FBtr0073978(PC-5p-113190_15),FBtr0073983(api-miR-3041_R-1),FBtr0075017(api-miR-124_R-2),FBtr0076084(api-miR-277),FBtr0076457(api-miR-10_L+1,PC-5p-113190_15),FBtr0077244(api-miR-276),FBtr0077245(api-miR-276),FBtr0078536(api-miR-277,api-miR-3050),FBtr0082026(api-miR-3041_R-1),FBtr0082027(api-miR-3041_R-1),FBtr0082225(api-miR-252b_L-1),FBtr0082651(api-miR-276),FB…
270	Cysteine and methionine metabolism	23	FBtr0073016(api-mir-3037-p5,api-mir-14-p5),FBtr0073818(api-miR-277,api-miR-210_R+1),FBtr0077008(PC-3p-3656_637),FBtr0077244(api-miR-276),FBtr0077245(api-miR-276),FBtr0077867(api-miR-277,PC-3p-94006_17),FBtr0077868(api-miR-277,PC-3p-94006_17),FBtr0083379(api-miR-8),FBtr0085808(api-miR-210_R+1),FBtr0085809(api-miR-210_R+1),FBtr0087231(api-miR-315),FBtr0087232(api-miR-315),FBtr0089428(api-mir-3037-p…
280	Valine, leucine and isoleucine degradation	28	FBtr0070092(api-miR-277),FBtr0070093(api-miR-277),FBtr0071143(api-miR-277),FBtr0072843(api-miR-277),FBtr0072844(api-miR-277),FBtr0073777(api-miR-277,api-miR-263b,PC-5p-113190_15),FBtr0073964(api-miR-277,api-miR-190_R-3),FBtr0074511(api-miR-277),FBtr0074908(api-miR-92b,api-miR-92a),FBtr0074909(api-miR-92b,api-miR-92a),FBtr0075017(api-miR-124_R-2),FBtr0075076(api-miR-277),FBtr0076651(api-miR-277,ap…
290	Valine, leucine and isoleucine biosynthesis	6	FBtr0073777(api-miR-277,api-miR-263b,PC-5p-113190_15),FBtr0076560(api-miR-14),FBtr0082026(api-miR-3041_R-1),FBtr0082027(api-miR-3041_R-1),FBtr0087734(api-miR-14),FBtr0087735(api-miR-14)
300	Lysine biosynthesis	2	FBtr0075017(api-miR-124_R-2),FBtr0079495(api-miR-278)
310	Lysine degradation	22	FBtr0071143(api-miR-277),FBtr0075017(api-miR-124_R-2),FBtr0075263(PC-3p-2743_844,api-miR-3036),FBtr0075264(PC-3p-2743_844),FBtr0075266(PC-3p-2743_844,api-miR-3036),FBtr0075267(PC-3p-2743_844),FBtr0075268(PC-3p-2743_844),FBtr0075269(PC-3p-2743_844),FBtr0076187(api-miR-252b_L-1,api-miR-3041_R-1),FBtr0076188(api-miR-252b_L-1,api-miR-3041_R-1),FBtr0079099(api-miR-137_L+1,api-miR-124_R-2,api-miR-92a,a…
330	Arginine and proline metabolism	34	FBtr0073494(bmo-miR-10-3p_L-1,api-miR-316),FBtr0073495(bmo-miR-10-3p_L-1,api-miR-316),FBtr0073496(bmo-miR-10-3p_L-1,api-miR-316),FBtr0075017(api-miR-124_R-2),FBtr0077867(api-miR-277,PC-3p-94006_17),FBtr0077868(api-miR-277,PC-3p-94006_17),FBtr0078114(api-miR-316),FBtr0078115(api-miR-316),FBtr0078445(api-miR-1_L-1),FBtr0078446(api-miR-1_L-1),FBtr0078447(api-miR-1_L-1),FBtr0080188(api-miR-315,api-mi…
340	Histidine metabolism	4	FBtr0075017(api-miR-124_R-2),FBtr0079270(api-miR-277,api-miR-13a,api-miR-2a),FBtr0085080(api-miR-277),FBtr0088333(api-miR-92b,api-miR-3040,api-miR-92a)
350	Tyrosine metabolism	12	FBtr0073278(api-miR-7),FBtr0076956(api-mir-3037-p5),FBtr0076957(api-mir-3037-p5),FBtr0077867(api-miR-277,PC-3p-94006_17),FBtr0077868(api-miR-277,PC-3p-94006_17),FBtr0079270(api-miR-277,api-miR-13a,api-miR-2a),FBtr0087231(api-miR-315),FBtr0087232(api-miR-315),FBtr0089999(api-miR-3047),FBtr0100359(api-miR-277,PC-3p-94006_17),FBtr0100591(PC-5p-113190_15,api-miR-29),FBtr0100593(PC-5p-113190_15,api-mi…
360	Phenylalanine metabolism	6	FBtr0077867(api-miR-277,PC-3p-94006_17),FBtr0077868(api-miR-277,PC-3p-94006_17),FBtr0087231(api-miR-315),FBtr0087232(api-miR-315),FBtr0088261(api-miR-263a),FBtr0100359(api-miR-277,PC-3p-94006_17)
380	Tryptophan metabolism	17	FBtr0071143(api-miR-277),FBtr0075017(api-miR-124_R-2),FBtr0075141(api-miR-3040),FBtr0075263(PC-3p-2743_844,api-miR-3036),FBtr0075264(PC-3p-2743_844),FBtr0075266(PC-3p-2743_844,api-miR-3036),FBtr0075267(PC-3p-2743_844),FBtr0075268(PC-3p-2743_844),FBtr0075269(PC-3p-2743_844),FBtr0079263(api-miR-277,api-miR-3016),FBtr0079731(api-miR-14),FBtr0081980(PC-3p-94006_17,api-miR-87a,api-miR-3036),FBtr008198…
400	Phenylalanine, tyrosine and tryptophan biosynthesis	5	FBtr0077867(api-miR-277,PC-3p-94006_17),FBtr0077868(api-miR-277,PC-3p-94006_17),FBtr0087231(api-miR-315),FBtr0087232(api-miR-315),FBtr0100359(api-miR-277,PC-3p-94006_17)
410	beta-Alanine metabolism	17	FBtr0073275(api-miR-1_L-1,api-miR-3050,api-miR-3040,api-miR-190_R-3,api-miR-9a_R-2,api-miR-929,api-miR-9b_R+1),FBtr0073276(api-miR-1_L-1,api-miR-3050,api-miR-3040,api-miR-190_R-3,api-miR-9a_R-2,api-miR-929,api-miR-9b_R+1),FBtr0073277(api-miR-1_L-1,api-miR-3050,api-miR-3040,api-miR-190_R-3,api-miR-9a_R-2,api-miR-929,api-miR-9b_R+1),FBtr0074908(api-miR-92b,api-miR-92a),FBtr0074909(api-miR-92b,api-m…
430	Taurine and hypotaurine metabolism	6	FBtr0073275(api-miR-1_L-1,api-miR-3050,api-miR-3040,api-miR-190_R-3,api-miR-9a_R-2,api-miR-929,api-miR-9b_R+1),FBtr0073276(api-miR-1_L-1,api-miR-3050,api-miR-3040,api-miR-190_R-3,api-miR-9a_R-2,api-miR-929,api-miR-9b_R+1),FBtr0073277(api-miR-1_L-1,api-miR-3050,api-miR-3040,api-miR-190_R-3,api-miR-9a_R-2,api-miR-929,api-miR-9b_R+1),FBtr0073579(api-miR-8,api-miR-87a),FBtr0074622(api-miR-8,api-mir-2…
450	Selenocompound metabolism	9	FBtr0074885(api-miR-92a),FBtr0074886(api-miR-92a),FBtr0074887(api-miR-92a),FBtr0074888(api-miR-92a),FBtr0074889(api-miR-92a),FBtr0078514(PC-3p-3656_637),FBtr0087564(api-miR-1_L-1),FBtr0087565(api-miR-1_L-1),FBtr0111108(api-miR-92a)
460	Cyanoamino acid metabolism	2	FBtr0073579(api-miR-8,api-miR-87a),FBtr0074622(api-miR-8,api-mir-2c-p3)
471	D-Glutamine and D-glutamate metabolism	3	FBtr0089496(api-miR-315,PC-3p-94006_17),FBtr0089497(api-miR-315,PC-3p-94006_17),FBtr0089498(api-miR-315,PC-3p-94006_17)
480	Glutathione metabolism	21	FBtr0071832(api-miR-263a),FBtr0073579(api-miR-8,api-miR-87a),FBtr0073778(api-miR-277),FBtr0074622(api-miR-8,api-mir-2c-p3),FBtr0076288(api-miR-3047),FBtr0077242(api-miR-29),FBtr0077243(api-miR-29),FBtr0082609(api-miR-14),FBtr0084336(PC-3p-2743_844),FBtr0085382(api-miR-277,api-miR-8,api-miR-3016),FBtr0085383(api-miR-277,api-miR-8,api-miR-3016),FBtr0086639(api-miR-277),FBtr0086640(api-miR-277),FBtr…
500	Starch and sucrose metabolism	26	FBtr0071361(api-mir-14-p5),FBtr0071362(api-mir-14-p5),FBtr0071535(api-mir-316-p3),FBtr0071536(api-miR-8,api-miR-263b,api-mir-316-p3),FBtr0071537(api-miR-8,api-miR-263b,api-mir-316-p3),FBtr0071538(api-miR-8,api-miR-263b,api-mir-316-p3),FBtr0071539(api-miR-8,api-miR-263b,api-mir-316-p3),FBtr0071540(api-miR-8,api-miR-263b,api-mir-316-p3),FBtr0075037(api-miR-3050),FBtr0076500(api-miR-315),FBtr0076501…
510	N-Glycan biosynthesis	22	FBtr0070846(api-miR-316,api-miR-210_R+1),FBtr0072441(api-miR-277,api-miR-92b,api-miR-92a),FBtr0072442(api-miR-277,api-miR-92b,api-miR-92a),FBtr0075690(api-miR-13a,api-miR-2a),FBtr0077264(api-miR-277),FBtr0079614(api-miR-8,api-miR-3016),FBtr0080005(api-mir-3037-p5,api-miR-263b,api-miR-3016,PC-3p-94006_17),FBtr0080490(PC-3p-2743_844,api-miR-13a,api-miR-2a),FBtr0082031(api-miR-927),FBtr0085416(api-m…
511	Other glycan degradation	6	FBtr0074431(PC-5p-113190_15),FBtr0074432(PC-5p-113190_15),FBtr0079230(api-miR-3041_R-1),FBtr0079741(api-miR-8),FBtr0082487(PC-5p-113190_15),FBtr0083179(api-miR-1_L-1,api-miR-137_L+1,api-miR-2765,api-miR-92a,api-mir-3040-p5)
512	Mucin type O-Glycan biosynthesis	15	FBtr0072972(api-miR-3036),FBtr0072973(api-miR-3036),FBtr0074625(api-miR-92b,api-miR-1_L-1,api-miR-92a),FBtr0077592(bmo-miR-10-3p_L-1,api-miR-316,api-miR-929),FBtr0079026(api-miR-277,api-miR-315,api-miR-92b,api-mir-3037-p5,api-miR-7,api-miR-92a,api-miR-87a),FBtr0085315(api-miR-315),FBtr0087112(api-miR-277,api-miR-92b,api-miR-124_R-2,api-miR-92a,api-miR-317),FBtr0087113(api-miR-277,api-miR-92b,api-…
514	Other types of O-glycan biosynthesis	8	FBtr0072441(api-miR-277,api-miR-92b,api-miR-92a),FBtr0072442(api-miR-277,api-miR-92b,api-miR-92a),FBtr0075037(api-miR-3050),FBtr0078267(api-miR-137_L+1,api-miR-13a,api-miR-2a),FBtr0079099(api-miR-137_L+1,api-miR-124_R-2,api-miR-92a,api-miR-3047),FBtr0079242(api-miR-137_L+1),FBtr0082376(api-miR-1_L-1,api-miR-190_R-3),FBtr0084320(api-miR-277)
520	Amino sugar and nucleotide sugar metabolism	25	FBtr0071361(api-mir-14-p5),FBtr0071362(api-mir-14-p5),FBtr0073124(api-miR-13a,api-miR-2765,api-mir-3040-p5,api-miR-3016,api-miR-2a),FBtr0075967(api-miR-137_L+1,api-miR-317,PC-3p-94006_17),FBtr0076078(api-miR-3036),FBtr0076079(api-miR-3036),FBtr0076500(api-miR-315),FBtr0076501(api-miR-315),FBtr0076553(api-miR-277,api-miR-3016),FBtr0076938(api-miR-8),FBtr0077340(api-miR-1_L-1),FBtr0078798(api-miR-2…
531	Glycosaminoglycan degradation	5	FBtr0073077(api-miR-137_L+1),FBtr0079230(api-miR-3041_R-1),FBtr0080229(api-miR-317),FBtr0082487(PC-5p-113190_15),FBtr0085858(api-miR-3041_R-1)
532	Glycosaminoglycan biosynthesis - chondroitin sulfate	6	FBtr0070644(api-miR-315,api-miR-317),FBtr0076189(api-mir-3037-p5,api-miR-252b_L-1,api-miR-9a_R-2,api-miR-9b_R+1),FBtr0076190(api-mir-3037-p5,api-miR-252b_L-1,api-miR-9a_R-2,api-miR-9b_R+1),FBtr0079841(api-miR-137_L+1,api-miR-190_R-3,api-miR-927),FBtr0079842(api-miR-137_L+1,api-miR-190_R-3,api-miR-927),FBtr0100422(api-mir-3037-p5,api-miR-252b_L-1,api-miR-9a_R-2,api-miR-9b_R+1)
533	Glycosaminoglycan biosynthesis - keratan sulfate	4	FBtr0079168(api-miR-252b_L-1),FBtr0079169(api-miR-252b_L-1),FBtr0300695(api-miR-252b_L-1),FBtr0300696(api-miR-252b_L-1)
534	Glycosaminoglycan biosynthesis - heparan sulfate	8	FBtr0070644(api-miR-315,api-miR-317),FBtr0081288(api-miR-137_L+1,api-miR-3041_R-1),FBtr0086145(api-miR-929),FBtr0086579(api-miR-315,api-miR-92b,api-miR-92a,api-miR-9a_R-2,api-miR-9b_R+1,api-miR-3036),FBtr0086608(api-miR-277,api-miR-14,api-miR-137_L+1,api-miR-190_R-3,api-miR-3036),FBtr0087495(api-miR-92b,api-miR-92a),FBtr0100512(api-miR-137_L+1,api-miR-9a_R-2,api-miR-9b_R+1),FBtr0100513(api-miR-13…
561	Glycerolipid metabolism	28	FBtr0070866(api-miR-87a),FBtr0073688(api-miR-8,api-miR-92a),FBtr0073689(api-miR-8,api-miR-92a),FBtr0075017(api-miR-124_R-2),FBtr0075417(api-miR-3047),FBtr0075418(api-miR-3047),FBtr0075419(api-miR-3047),FBtr0075420(api-miR-3047),FBtr0076137(PC-3p-2743_844),FBtr0076138(api-miR-315),FBtr0078506(api-miR-929),FBtr0080915(api-miR-277),FBtr0080916(api-miR-277),FBtr0080917(api-miR-277),FBtr0080918(api-mi…
562	Inositol phosphate metabolism	35	FBtr0070092(api-miR-277),FBtr0070093(api-miR-277),FBtr0070651(api-miR-263b,api-miR-92a,api-miR-9a_R-2,api-miR-929,api-miR-9b_R+1,api-miR-3036),FBtr0071515(api-miR-252b_L-1),FBtr0071563(api-miR-927),FBtr0071900(api-miR-315),FBtr0074230(api-miR-1_L-1,api-miR-124_R-2,api-miR-7),FBtr0076007(api-miR-9a_R-2,api-miR-9b_R+1),FBtr0076086(api-miR-252b_L-1),FBtr0076087(api-miR-8,api-miR-1_L-1,api-miR-210_R+…
563	Glycosylphosphatidylinositol(GPI)-anchor biosynthesis	8	FBtr0070830(api-miR-2a),FBtr0071175(api-miR-8,api-miR-315),FBtr0072292(api-miR-276,api-miR-124_R-2,api-miR-9a_R-2,api-miR-317,api-miR-9b_R+1),FBtr0073149(api-miR-3050),FBtr0073150(api-miR-3050),FBtr0083842(api-miR-316),FBtr0083843(api-miR-316,api-miR-927),FBtr0088431(api-miR-8,api-mir-3037-p5)
564	Glycerophospholipid metabolism	65	FBtr0072742(api-miR-1_L-1),FBtr0073688(api-miR-8,api-miR-92a),FBtr0073689(api-miR-8,api-miR-92a),FBtr0074211(api-miR-317),FBtr0074212(api-miR-317),FBtr0074214(api-miR-317),FBtr0075019(api-miR-315),FBtr0075021(api-miR-315),FBtr0075417(api-miR-3047),FBtr0075418(api-miR-3047),FBtr0075419(api-miR-3047),FBtr0075420(api-miR-3047),FBtr0076103(api-miR-315),FBtr0076104(api-miR-315),FBtr0076105(api-miR-315…
565	Ether lipid metabolism	20	FBtr0076362(PC-3p-2743_844,api-miR-3050),FBtr0076363(PC-3p-2743_844,api-miR-3050),FBtr0076364(PC-3p-2743_844,api-miR-3050),FBtr0076365(PC-3p-2743_844,api-miR-3050),FBtr0078506(api-miR-929),FBtr0079496(PC-3p-94006_17),FBtr0085995(api-miR-8,api-miR-3016,PC-3p-3656_637),FBtr0085996(api-miR-8,api-miR-3016,PC-3p-3656_637),FBtr0085997(api-miR-8,api-miR-3016,PC-3p-3656_637),FBtr0085998(api-miR-8,api-miR…
590	Arachidonic acid metabolism	7	FBtr0073579(api-miR-8,api-miR-87a),FBtr0074622(api-miR-8,api-mir-2c-p3),FBtr0076362(PC-3p-2743_844,api-miR-3050),FBtr0076363(PC-3p-2743_844,api-miR-3050),FBtr0076364(PC-3p-2743_844,api-miR-3050),FBtr0076365(PC-3p-2743_844,api-miR-3050),FBtr0273189(api-miR-278,bmo-miR-993a-5p_L-1R-3)
591	Linoleic acid metabolism	5	FBtr0076362(PC-3p-2743_844,api-miR-3050),FBtr0076363(PC-3p-2743_844,api-miR-3050),FBtr0076364(PC-3p-2743_844,api-miR-3050),FBtr0076365(PC-3p-2743_844,api-miR-3050),FBtr0273189(api-miR-278,bmo-miR-993a-5p_L-1R-3)
592	alpha-Linolenic acid metabolism	10	FBtr0071607(api-miR-315,api-miR-3047),FBtr0076362(PC-3p-2743_844,api-miR-3050),FBtr0076363(PC-3p-2743_844,api-miR-3050),FBtr0076364(PC-3p-2743_844,api-miR-3050),FBtr0076365(PC-3p-2743_844,api-miR-3050),FBtr0081216(api-miR-2765,api-mir-3040-p5,api-mir-3053-p5),FBtr0081217(api-miR-2765,api-mir-3040-p5,api-mir-3053-p5),FBtr0081218(api-miR-2765,api-mir-3040-p5,api-mir-3053-p5),FBtr0273189(api-miR-278…
600	Sphingolipid metabolism	20	FBtr0071755(api-miR-315),FBtr0072265(api-miR-92b,api-miR-190_R-3),FBtr0072266(api-miR-92b,api-miR-190_R-3),FBtr0073497(api-miR-1_L-1),FBtr0073498(api-miR-1_L-1),FBtr0078506(api-miR-929),FBtr0079179(api-miR-13a,api-miR-2a),FBtr0079230(api-miR-3041_R-1),FBtr0080738(api-miR-929,api-miR-3047),FBtr0081331(api-miR-315,api-miR-13a,api-miR-2765,api-mir-3040-p5,api-miR-190_R-3,api-miR-9a_R-2,api-miR-9b_R+…
601	Glycosphingolipid biosynthesis - lacto and neolacto series	6	FBtr0079168(api-miR-252b_L-1),FBtr0079169(api-miR-252b_L-1),FBtr0088047(api-miR-276,api-miR-316,api-miR-210_R+1),FBtr0088048(api-miR-276,api-miR-210_R+1),FBtr0300695(api-miR-252b_L-1),FBtr0300696(api-miR-252b_L-1)
603	Glycosphingolipid biosynthesis - globo series	1	FBtr0077670(PC-3p-2743_844,api-mir-316-p3,api-miR-210_R+1)
604	Glycosphingolipid biosynthesis - ganglio series	2	FBtr0079230(api-miR-3041_R-1),FBtr0082487(PC-5p-113190_15)
620	Pyruvate metabolism	18	FBtr0071143(api-miR-277),FBtr0075017(api-miR-124_R-2),FBtr0076137(PC-3p-2743_844),FBtr0076138(api-miR-315),FBtr0077008(PC-3p-3656_637),FBtr0077722(api-miR-8),FBtr0078413(api-miR-190_R-3,api-miR-210_R+1),FBtr0078414(api-miR-210_R+1),FBtr0080050(api-miR-277),FBtr0081821(api-miR-8),FBtr0082660(api-miR-3036),FBtr0082661(api-miR-3036),FBtr0084215(bmo-miR-10-3p_L-1),FBtr0085080(api-miR-277),FBtr0085110…
630	Glyoxylate and dicarboxylate metabolism	7	FBtr0070906(api-miR-3036),FBtr0070907(api-miR-3036),FBtr0071143(api-miR-277),FBtr0080050(api-miR-277),FBtr0081473(api-miR-3041_R-1),FBtr0082552(api-miR-92b,api-miR-92a),FBtr0300425(api-miR-3041_R-1)
640	Propanoate metabolism	16	FBtr0070092(api-miR-277),FBtr0070093(api-miR-277),FBtr0071143(api-miR-277),FBtr0074908(api-miR-92b,api-miR-92a),FBtr0074909(api-miR-92b,api-miR-92a),FBtr0075017(api-miR-124_R-2),FBtr0077008(PC-3p-3656_637),FBtr0077134(api-miR-7),FBtr0078413(api-miR-190_R-3,api-miR-210_R+1),FBtr0078414(api-miR-210_R+1),FBtr0082623(api-miR-277,api-mir-3037-p5),FBtr0083090(api-miR-277,api-miR-7,api-miR-3016,PC-5p-11…
650	Butanoate metabolism	19	FBtr0070106(api-mir-316-p3,api-miR-87a),FBtr0071143(api-miR-277),FBtr0072843(api-miR-277),FBtr0072844(api-miR-277),FBtr0073275(api-miR-1_L-1,api-miR-3050,api-miR-3040,api-miR-190_R-3,api-miR-9a_R-2,api-miR-929,api-miR-9b_R+1),FBtr0073276(api-miR-1_L-1,api-miR-3050,api-miR-3040,api-miR-190_R-3,api-miR-9a_R-2,api-miR-929,api-miR-9b_R+1),FBtr0073277(api-miR-1_L-1,api-miR-3050,api-miR-3040,api-miR-19…
670	One carbon pool by folate	1	FBtr0077679(api-miR-3041_R-1)
740	Riboflavin metabolism	10	FBtr0074978(api-miR-8),FBtr0074979(api-miR-8),FBtr0080501(api-miR-317,PC-3p-94006_17),FBtr0081763(PC-3p-2743_844),FBtr0084139(PC-3p-3656_637,api-miR-3041_R-1),FBtr0085609(api-miR-277,api-miR-14,api-miR-252b_L-1),FBtr0085610(api-miR-277,api-miR-14,api-miR-252b_L-1),FBtr0273417(api-miR-29),FBtr0290044(api-miR-29),FBtr0300077(PC-3p-3656_637,api-miR-3041_R-1)
750	Vitamin B6 metabolism	4	FBtr0074761(api-miR-277),FBtr0081747(api-miR-7),FBtr0081748(api-miR-7),FBtr0081749(api-miR-3036)
760	Nicotinate and nicotinamide metabolism	15	FBtr0072963(api-miR-927),FBtr0072964(api-miR-927),FBtr0072965(api-miR-927),FBtr0072966(api-miR-927),FBtr0073844(PC-3p-2743_844,api-miR-124_R-2,api-miR-929),FBtr0073845(PC-3p-2743_844,api-miR-124_R-2,api-miR-929),FBtr0077479(api-miR-124_R-2,api-miR-929,api-miR-210_R+1),FBtr0077480(api-miR-124_R-2,api-miR-929,api-miR-210_R+1),FBtr0077481(api-miR-124_R-2,api-miR-929,api-miR-210_R+1),FBtr0077482(api-…
770	Pantothenate and CoA biosynthesis	12	FBtr0073777(api-miR-277,api-miR-263b,PC-5p-113190_15),FBtr0077120(api-miR-277),FBtr0078186(api-miR-210_R+1),FBtr0078187(api-miR-210_R+1,PC-5p-113190_15,api-miR-927),FBtr0078188(api-miR-210_R+1),FBtr0078189(api-miR-210_R+1,PC-5p-113190_15,api-miR-927),FBtr0078190(api-miR-210_R+1),FBtr0083752(api-miR-1_L-1,api-miR-3016,api-miR-3041_R-1),FBtr0089684(api-miR-315,api-miR-210_R+1,api-miR-3016),FBtr0089…
780	Biotin metabolism	2	FBtr0070879(api-miR-8),FBtr0078683(api-miR-100,api-miR-929)
785	Lipoic acid metabolism	1	FBtr0290266(api-miR-92b,api-miR-92a,api-miR-3041_R-1)
790	Folate biosynthesis	8	FBtr0071578(api-miR-10_L+1,api-miR-92b,api-miR-92a),FBtr0071579(api-miR-10_L+1,api-miR-92b,api-miR-92a),FBtr0071580(api-miR-10_L+1,api-miR-92b,api-miR-92a),FBtr0071782(api-miR-316),FBtr0073655(api-miR-3040),FBtr0076531(api-miR-87a),FBtr0078396(api-miR-276),FBtr0100532(api-miR-87a)
830	Retinol metabolism	9	FBtr0075037(api-miR-3050),FBtr0079242(api-miR-137_L+1),FBtr0080915(api-miR-277),FBtr0080916(api-miR-277),FBtr0080917(api-miR-277),FBtr0080918(api-miR-277),FBtr0082376(api-miR-1_L-1,api-miR-190_R-3),FBtr0100591(PC-5p-113190_15,api-miR-29),FBtr0100593(PC-5p-113190_15,api-miR-29)
860	Porphyrin and chlorophyll metabolism	8	FBtr0072151(api-miR-92b,api-miR-92a),FBtr0073745(api-miR-317),FBtr0075037(api-miR-3050),FBtr0076011(api-miR-92b,api-miR-92a),FBtr0079242(api-miR-137_L+1),FBtr0079352(api-miR-124_R-2),FBtr0082376(api-miR-1_L-1,api-miR-190_R-3),FBtr0085858(api-miR-3041_R-1)
900	Terpenoid backbone biosynthesis	5	FBtr0071131(bmo-miR-10-3p_L-1),FBtr0071143(api-miR-277),FBtr0078287(PC-3p-3656_637),FBtr0081266(PC-5p-113190_15),FBtr0085769(api-miR-316)
903	Limonene and pinene degradation	16	FBtr0070099(api-miR-929,api-miR-210_R+1),FBtr0070427(api-miR-929),FBtr0070428(api-miR-929),FBtr0074028(api-mir-316-p3,PC-3p-94006_17),FBtr0077130(api-miR-315,api-miR-3036),FBtr0077748(api-miR-263b),FBtr0079061(api-miR-3041_R-1),FBtr0079925(api-mir-316-p3),FBtr0081893(PC-3p-2743_844,api-miR-3041_R-1),FBtr0085080(api-miR-277),FBtr0087993(api-miR-13a,api-mir-2c-p3,api-miR-2a),FBtr0088009(api-miR-277…
910	Nitrogen metabolism	14	FBtr0071222(api-miR-252b_L-1),FBtr0073494(bmo-miR-10-3p_L-1,api-miR-316),FBtr0073495(bmo-miR-10-3p_L-1,api-miR-316),FBtr0073496(bmo-miR-10-3p_L-1,api-miR-316),FBtr0075344(api-miR-929,api-miR-3036),FBtr0078114(api-miR-316),FBtr0078115(api-miR-316),FBtr0081958(api-miR-13a,api-miR-2a),FBtr0082179(api-miR-9a_R-2,api-miR-9b_R+1,api-miR-3016),FBtr0089463(PC-3p-2743_844,api-miR-929),FBtr0089496(api-miR-…
920	Sulfur metabolism	7	FBtr0074885(api-miR-92a),FBtr0074886(api-miR-92a),FBtr0074887(api-miR-92a),FBtr0074888(api-miR-92a),FBtr0074889(api-miR-92a),FBtr0085483(api-miR-137_L+1),FBtr0111108(api-miR-92a)
970	Aminoacyl-tRNA biosynthesis	11	FBtr0071190(api-miR-277),FBtr0075141(api-miR-3040),FBtr0075410(api-miR-277),FBtr0076560(api-miR-14),FBtr0077168(api-miR-87a),FBtr0080919(api-miR-929),FBtr0081980(PC-3p-94006_17,api-miR-87a,api-miR-3036),FBtr0081981(api-miR-277,api-mir-3037-p5),FBtr0083086(bmo-miR-993a-5p_L-1R-3),FBtr0087734(api-miR-14),FBtr0087735(api-miR-14)
980	Metabolism of xenobiotics by cytochrome P450	14	FBtr0073778(api-miR-277),FBtr0075037(api-miR-3050),FBtr0077242(api-miR-29),FBtr0077243(api-miR-29),FBtr0079242(api-miR-137_L+1),FBtr0082376(api-miR-1_L-1,api-miR-190_R-3),FBtr0082609(api-miR-14),FBtr0086672(api-miR-317),FBtr0087005(PC-3p-2743_844),FBtr0087006(api-miR-316,PC-3p-2743_844),FBtr0088579(api-miR-317),FBtr0100410(api-mir-14-p5),FBtr0100591(PC-5p-113190_15,api-miR-29),FBtr0100593(PC-5p-1…
981	Insect hormone biosynthesis	4	FBtr0073205(api-miR-277,api-miR-14,api-mir-2c-p3),FBtr0075676(api-miR-315,api-miR-14,api-miR-190_R-3,api-miR-3036),FBtr0080859(api-miR-277),FBtr0300593(api-miR-315,api-miR-29)
982	Drug metabolism - cytochrome P450	14	FBtr0073778(api-miR-277),FBtr0075037(api-miR-3050),FBtr0077242(api-miR-29),FBtr0077243(api-miR-29),FBtr0079242(api-miR-137_L+1),FBtr0082376(api-miR-1_L-1,api-miR-190_R-3),FBtr0082609(api-miR-14),FBtr0086672(api-miR-317),FBtr0087005(PC-3p-2743_844),FBtr0087006(api-miR-316,PC-3p-2743_844),FBtr0088579(api-miR-317),FBtr0100410(api-mir-14-p5),FBtr0100591(PC-5p-113190_15,api-miR-29),FBtr0100593(PC-5p-1…
983	Drug metabolism - other enzymes	23	FBtr0075037(api-miR-3050),FBtr0077671(api-miR-263a),FBtr0077672(api-miR-263a),FBtr0079242(api-miR-137_L+1),FBtr0079344(api-miR-315),FBtr0079594(api-mir-3037-p5),FBtr0081540(api-miR-2765,api-mir-3040-p5,api-mir-3053-p5),FBtr0081544(PC-3p-2743_844,api-mir-316-p3),FBtr0082376(api-miR-1_L-1,api-miR-190_R-3),FBtr0084038(api-miR-277,api-miR-316),FBtr0085084(api-miR-276,api-mir-14-p5,api-miR-3041_R-1),F…
1040	Biosynthesis of unsaturated fatty acids	13	FBtr0071607(api-miR-315,api-miR-3047),FBtr0073159(api-miR-10_L+1,bmo-miR-993a-5p_L-1R-3),FBtr0081216(api-miR-2765,api-mir-3040-p5,api-mir-3053-p5),FBtr0081217(api-miR-2765,api-mir-3040-p5,api-mir-3053-p5),FBtr0081218(api-miR-2765,api-mir-3040-p5,api-mir-3053-p5),FBtr0082592(api-miR-927),FBtr0082626(api-miR-315,api-miR-316),FBtr0082627(api-miR-315,api-miR-316),FBtr0082628(api-miR-315,api-miR-316),…
1100	Metabolic pathways	519	FBtr0070092(api-miR-277),FBtr0070093(api-miR-277),FBtr0070099(api-miR-929,api-miR-210_R+1),FBtr0070106(api-mir-316-p3,api-miR-87a),FBtr0070427(api-miR-929),FBtr0070428(api-miR-929),FBtr0070644(api-miR-315,api-miR-317),FBtr0070651(api-miR-263b,api-miR-92a,api-miR-9a_R-2,api-miR-929,api-miR-9b_R+1,api-miR-3036),FBtr0070830(api-miR-2a),FBtr0070866(api-miR-87a),FBtr0070879(api-miR-8),FBtr0070906(api-…
2010	ABC transporters	10	FBtr0072754(api-miR-3036),FBtr0083859(api-miR-277,api-miR-315,api-miR-92b,api-miR-92a,api-miR-317,api-miR-3047),FBtr0089146(api-miR-137_L+1,api-miR-7),FBtr0089147(api-miR-137_L+1,api-miR-7),FBtr0089148(api-miR-137_L+1,api-miR-7),FBtr0089149(api-miR-137_L+1,api-miR-7),FBtr0089150(api-miR-137_L+1,api-miR-7),FBtr0089151(api-miR-137_L+1,api-miR-7),FBtr0089152(api-miR-137_L+1,api-miR-7),FBtr0113250(ap…
3008	Ribosome biogenesis in eukaryotes	21	FBtr0071353(api-miR-927),FBtr0071639(api-miR-315),FBtr0072241(api-miR-190_R-3),FBtr0072332(api-miR-137_L+1),FBtr0073411(api-miR-184b_R-2,api-miR-184a_R-2,api-miR-3036),FBtr0073472(PC-5p-113190_15),FBtr0073558(api-miR-315,api-miR-137_L+1,api-miR-929),FBtr0073562(api-miR-277),FBtr0074784(api-mir-14-p5),FBtr0075274(PC-3p-2743_844),FBtr0075390(api-miR-3016),FBtr0075616(api-miR-316),FBtr0076976(api-mi…
3010	Ribosome	22	FBtr0070980(api-miR-137_L+1),FBtr0070981(api-miR-137_L+1),FBtr0070982(api-miR-137_L+1),FBtr0070983(api-miR-137_L+1),FBtr0072174(api-mir-3037-p5),FBtr0074027(api-miR-124_R-2,api-miR-3036),FBtr0074311(api-miR-3036,api-miR-927),FBtr0074312(api-miR-3036,api-miR-927),FBtr0074313(api-miR-3036,api-miR-927),FBtr0076479(api-miR-277),FBtr0077623(api-miR-100),FBtr0078705(api-mir-3037-p5),FBtr0081089(PC-5p-1…
3013	RNA transport	62	FBtr0070174(api-miR-263a),FBtr0070683(api-miR-3047),FBtr0070684(api-miR-3047),FBtr0071117(api-miR-252b_L-1),FBtr0072241(api-miR-190_R-3),FBtr0073044(bmo-miR-10-3p_L-1),FBtr0073411(api-miR-184b_R-2,api-miR-184a_R-2,api-miR-3036),FBtr0073472(PC-5p-113190_15),FBtr0073596(api-miR-14),FBtr0074759(api-miR-2765,api-mir-3040-p5,api-miR-87a,api-mir-3053-p5),FBtr0075032(api-miR-929,api-mir-3053-p5),FBtr007…
3015	mRNA surveillance pathway	46	FBtr0005088(api-miR-252b_L-1),FBtr0070683(api-miR-3047),FBtr0070684(api-miR-3047),FBtr0071117(api-miR-252b_L-1),FBtr0072241(api-miR-190_R-3),FBtr0073411(api-miR-184b_R-2,api-miR-184a_R-2,api-miR-3036),FBtr0073596(api-miR-14),FBtr0076456(api-miR-315,api-miR-92b,PC-3p-2743_844,api-miR-87a),FBtr0076710(api-miR-3016),FBtr0078173(api-miR-315),FBtr0078174(api-miR-315),FBtr0078175(api-miR-315),FBtr00781…
3018	RNA degradation	45	FBtr0071212(api-miR-92b,api-miR-137_L+1,api-miR-92a,api-mir-316-p3),FBtr0071213(api-miR-92b,api-miR-137_L+1,api-miR-92a,api-mir-316-p3),FBtr0072991(api-mir-14-p5),FBtr0072992(api-mir-14-p5),FBtr0072993(api-mir-14-p5),FBtr0072994(api-mir-14-p5),FBtr0072996(api-mir-14-p5),FBtr0072998(api-mir-14-p5),FBtr0072999(api-mir-14-p5),FBtr0073000(api-mir-14-p5),FBtr0073001(api-mir-14-p5),FBtr0073002(api-mir-…
3020	RNA polymerase	4	FBtr0073542(api-miR-3041_R-1),FBtr0083594(PC-5p-113190_15),FBtr0084166(api-miR-3016),FBtr0091786(api-miR-278)
3022	Basal transcription factors	18	FBtr0070756(PC-5p-113190_15),FBtr0071576(api-miR-13a,api-miR-3040,api-miR-2a),FBtr0071577(api-miR-13a,api-miR-3040,api-miR-2a),FBtr0074463(api-miR-277,api-miR-9b_R+1),FBtr0075448(bmo-miR-10-3p_L-1,api-miR-1_L-1,api-mir-3037-p5,api-miR-3036,api-miR-927),FBtr0075449(bmo-miR-10-3p_L-1,api-miR-1_L-1,api-miR-3036,api-miR-927),FBtr0075450(bmo-miR-10-3p_L-1,api-miR-1_L-1,api-miR-3036,api-miR-927),FBtr00…
3030	DNA replication	9	FBtr0070762(PC-5p-113190_15),FBtr0070952(api-miR-87a),FBtr0073264(api-miR-8),FBtr0078837(api-miR-3016),FBtr0080019(api-mir-3037-p5),FBtr0082279(api-miR-8),FBtr0100159(api-miR-3016),FBtr0100267(api-miR-10_L+1,api-miR-277,api-mir-2c-p3,api-miR-210_R+1,api-miR-3036),FBtr0114543(api-miR-1_L-1,api-miR-252b_L-1)
3040	Spliceosome	64	FBtr0070683(api-miR-3047),FBtr0070684(api-miR-3047),FBtr0070799(api-miR-927),FBtr0071350(api-miR-3016),FBtr0072234(api-miR-315,api-miR-2765,api-miR-263b,api-mir-3040-p5,api-mir-3053-p5),FBtr0073243(api-miR-8),FBtr0073900(api-miR-317),FBtr0073901(api-miR-317),FBtr0075209(api-miR-277),FBtr0075952(api-miR-277),FBtr0075954(api-miR-3036),FBtr0076940(api-miR-3050,api-miR-210_R+1),FBtr0077853(api-miR-25…
3050	Proteasome	16	FBtr0072350(api-miR-315),FBtr0075669(api-miR-1_L-1,api-mir-3037-p5),FBtr0078368(api-miR-71_R-1),FBtr0078831(api-miR-2765,api-mir-3053-p5),FBtr0081414(api-miR-1_L-1),FBtr0082010(api-mir-3037-p5),FBtr0082590(api-miR-3036),FBtr0085738(api-mir-2c-p3,api-miR-3041_R-1),FBtr0086910(api-miR-927),FBtr0086911(api-miR-927),FBtr0088051(api-mir-3037-p5),FBtr0088052(api-mir-3037-p5),FBtr0088053(api-mir-3037-p5…
3060	Protein export	13	FBtr0073480(PC-5p-113190_15),FBtr0073608(PC-5p-113190_15),FBtr0073609(PC-5p-113190_15),FBtr0073610(PC-5p-113190_15),FBtr0073611(PC-5p-113190_15),FBtr0076271(PC-3p-2743_844),FBtr0076272(PC-3p-2743_844),FBtr0076517(PC-5p-113190_15),FBtr0076750(api-miR-277,api-miR-263a,api-miR-71_R-1),FBtr0079931(PC-3p-3656_637),FBtr0079932(PC-3p-3656_637),FBtr0083911(api-miR-277),FBtr0086231(api-miR-317)
3410	Base excision repair	11	FBtr0077678(api-miR-1_L-1),FBtr0083409(api-miR-1_L-1,api-miR-190_R-3),FBtr0089106(api-miR-9a_R-2,api-miR-9b_R+1,api-miR-3041_R-1),FBtr0089259(api-miR-276,api-miR-315,api-miR-137_L+1,api-miR-13a,api-miR-7,api-miR-9a_R-2,api-miR-317,api-miR-9b_R+1,api-miR-2a,api-miR-3036,api-miR-3041_R-1),FBtr0089260(api-miR-276,api-miR-315,api-miR-137_L+1,api-miR-13a,api-miR-7,api-miR-9a_R-2,api-miR-317,api-miR-9b…
3420	Nucleotide excision repair	13	FBtr0070656(api-mir-3037-p5),FBtr0070670(api-miR-276),FBtr0070756(PC-5p-113190_15),FBtr0071576(api-miR-13a,api-miR-3040,api-miR-2a),FBtr0071577(api-miR-13a,api-miR-3040,api-miR-2a),FBtr0073264(api-miR-8),FBtr0077985(api-miR-9a_R-2,api-miR-9b_R+1,api-miR-3016,api-mir-3053-p5),FBtr0078837(api-miR-3016),FBtr0080019(api-mir-3037-p5),FBtr0082709(api-miR-276),FBtr0100159(api-miR-3016),FBtr0100267(api-m…
3430	Mismatch repair	6	FBtr0073264(api-miR-8),FBtr0075646(api-miR-277,api-miR-263a,api-miR-315),FBtr0078837(api-miR-3016),FBtr0080019(api-mir-3037-p5),FBtr0080630(api-miR-8,api-miR-87a),FBtr0100159(api-miR-3016)
3440	Homologous recombination	2	FBtr0070170(api-miR-190_R-3),FBtr0082434(api-miR-8)
3450	Non-homologous end-joining	2	FBtr0073847(bmo-miR-10-3p_L-1,api-miR-3041_R-1),FBtr0082385(bmo-miR-10-3p_L-1,api-miR-3047)
4013	MAPK signaling pathway - fly	24	FBtr0070378(api-miR-315),FBtr0070379(api-miR-315,api-miR-9a_R-2,api-miR-9b_R+1,api-miR-3036,api-miR-3047),FBtr0070380(api-miR-315),FBtr0071653(api-miR-124_R-2),FBtr0071654(api-miR-124_R-2),FBtr0076368(api-miR-277,api-miR-7),FBtr0077850(api-miR-137_L+1,api-mir-3037-p5,api-miR-263b,api-miR-3036),FBtr0077851(api-miR-137_L+1,api-mir-3037-p5,api-miR-263b,api-miR-3036),FBtr0078951(api-let-7),FBtr007970…
4070	Phosphatidylinositol signaling system	42	FBtr0070651(api-miR-263b,api-miR-92a,api-miR-9a_R-2,api-miR-929,api-miR-9b_R+1,api-miR-3036),FBtr0071515(api-miR-252b_L-1),FBtr0071563(api-miR-927),FBtr0071900(api-miR-315),FBtr0074230(api-miR-1_L-1,api-miR-124_R-2,api-miR-7),FBtr0076007(api-miR-9a_R-2,api-miR-9b_R+1),FBtr0076086(api-miR-252b_L-1),FBtr0076087(api-miR-8,api-miR-1_L-1,api-miR-210_R+1,PC-5p-113190_15),FBtr0076088(api-miR-8,api-miR-1…
4080	Neuroactive ligand-receptor interaction	24	FBtr0070575(bmo-miR-10-3p_L-1,api-miR-316),FBtr0072367(api-miR-3050,api-miR-210_R+1,api-miR-3036,api-miR-3041_R-1),FBtr0072368(api-miR-3050,api-miR-210_R+1,api-miR-3036,api-miR-3041_R-1),FBtr0074388(api-miR-252b_L-1,api-miR-3041_R-1),FBtr0078066(api-miR-71_R-1),FBtr0078590(api-miR-276,PC-5p-113190_15),FBtr0078763(api-miR-9a_R-2,api-miR-9b_R+1,api-miR-3047),FBtr0078854(api-miR-317),FBtr0079309(api…
4120	Ubiquitin mediated proteolysis	70	FBtr0070686(api-miR-14),FBtr0070687(api-miR-14),FBtr0071112(api-miR-137_L+1),FBtr0071113(api-miR-137_L+1),FBtr0071114(api-miR-137_L+1),FBtr0071188(api-miR-277,api-miR-7),FBtr0072156(api-miR-3036),FBtr0072262(api-miR-190_R-3),FBtr0072670(api-miR-3016,api-miR-3041_R-1),FBtr0072671(api-miR-3016,api-miR-3041_R-1),FBtr0073245(api-mir-2c-p3),FBtr0073246(api-mir-2c-p3),FBtr0073247(api-mir-2c-p3),FBtr007…
4122	Sulfur relay system	1	FBtr0088631(api-miR-263b,api-miR-317)
4130	SNARE interactions in vesicular transport	14	FBtr0070141(api-miR-316,api-miR-317),FBtr0072607(api-miR-92b,api-miR-92a,api-miR-3036),FBtr0073293(api-miR-92b,api-miR-92a,api-miR-3041_R-1),FBtr0075365(api-miR-252b_L-1),FBtr0076537(api-miR-3041_R-1),FBtr0078351(api-miR-316,api-miR-252b_L-1,api-miR-3041_R-1),FBtr0078352(api-miR-316,api-miR-252b_L-1,api-miR-3041_R-1),FBtr0082163(api-miR-252b_L-1,api-miR-3036),FBtr0083661(api-miR-137_L+1),FBtr0088…
4140	Regulation of autophagy	10	FBtr0070216(api-miR-92b,api-miR-92a,api-mir-2c-p3),FBtr0070217(api-miR-92b,api-miR-92a,api-mir-2c-p3),FBtr0070218(api-miR-92b,api-miR-92a,api-mir-2c-p3),FBtr0071065(api-miR-317,api-miR-3036),FBtr0075945(PC-3p-94006_17),FBtr0081986(api-miR-13a,api-miR-2a),FBtr0083115(api-miR-87a),FBtr0086711(PC-3p-94006_17),FBtr0086712(PC-3p-94006_17),FBtr0301246(bmo-miR-10-3p_L-1)
4141	Protein processing in endoplasmic reticulum	85	FBtr0070352(api-miR-3016),FBtr0070353(api-miR-316),FBtr0070354(api-miR-316),FBtr0071372(api-miR-190_R-3),FBtr0072100(api-miR-124_R-2),FBtr0072101(api-miR-124_R-2),FBtr0073551(api-miR-276),FBtr0073608(PC-5p-113190_15),FBtr0073609(PC-5p-113190_15),FBtr0073610(PC-5p-113190_15),FBtr0073611(PC-5p-113190_15),FBtr0073644(api-miR-315),FBtr0073747(api-miR-315,api-miR-92b,api-miR-92a),FBtr0073748(api-let-7…
4142	Lysosome	38	FBtr0071033(api-mir-14-p5,api-miR-3041_R-1),FBtr0071294(api-miR-316,api-miR-252b_L-1),FBtr0071295(api-miR-316,api-miR-252b_L-1),FBtr0071296(api-miR-316,api-miR-252b_L-1),FBtr0071297(api-miR-316,api-miR-252b_L-1),FBtr0071298(api-miR-316,api-miR-252b_L-1),FBtr0072265(api-miR-92b,api-miR-190_R-3),FBtr0072266(api-miR-92b,api-miR-190_R-3),FBtr0073077(api-miR-137_L+1),FBtr0073842(api-mir-14-p5),FBtr007…
4144	Endocytosis	106	FBtr0071188(api-miR-277,api-miR-7),FBtr0071192(api-miR-252b_L-1,bmo-miR-993a-5p_L-1R-3),FBtr0071563(api-miR-927),FBtr0071641(api-miR-92b,api-miR-92a),FBtr0071642(api-miR-92b,api-miR-92a),FBtr0071653(api-miR-124_R-2),FBtr0071654(api-miR-124_R-2),FBtr0071856(api-miR-3036),FBtr0071900(api-miR-315),FBtr0074118(PC-3p-2743_844),FBtr0074119(PC-3p-2743_844),FBtr0074121(PC-3p-2743_844),FBtr0074122(PC-3p-2…
4145	Phagosome	43	FBtr0070141(api-miR-316,api-miR-317),FBtr0071105(api-miR-124_R-2),FBtr0071519(api-miR-315),FBtr0072730(api-miR-3036),FBtr0077793(api-miR-3036),FBtr0077794(api-miR-3036),FBtr0077795(api-miR-3036),FBtr0077796(api-miR-3036),FBtr0077797(api-miR-3036),FBtr0077798(api-miR-3036),FBtr0078351(api-miR-316,api-miR-252b_L-1,api-miR-3041_R-1),FBtr0078352(api-miR-316,api-miR-252b_L-1,api-miR-3041_R-1),FBtr0078…
4146	Peroxisome	23	FBtr0070007(api-miR-277,api-mir-3037-p5),FBtr0071607(api-miR-315,api-miR-3047),FBtr0072587(api-miR-124_R-2),FBtr0075777(api-miR-3036),FBtr0079731(api-miR-14),FBtr0080326(api-miR-263b),FBtr0080327(api-miR-263b),FBtr0081216(api-miR-2765,api-mir-3040-p5,api-mir-3053-p5),FBtr0081217(api-miR-2765,api-mir-3040-p5,api-mir-3053-p5),FBtr0081218(api-miR-2765,api-mir-3040-p5,api-mir-3053-p5),FBtr0081266(PC-…
4150	mTOR signaling pathway	35	FBtr0070216(api-miR-92b,api-miR-92a,api-mir-2c-p3),FBtr0070217(api-miR-92b,api-miR-92a,api-mir-2c-p3),FBtr0070218(api-miR-92b,api-miR-92a,api-mir-2c-p3),FBtr0072464(api-miR-927),FBtr0072465(api-miR-927),FBtr0072466(api-mir-14-p5,api-miR-927),FBtr0072467(api-mir-14-p5,api-miR-927),FBtr0072470(api-mir-14-p5,api-miR-927),FBtr0072471(api-mir-14-p5,api-miR-927),FBtr0074689(api-miR-316,api-miR-3036),FB…
04310	Wnt signaling pathway	75	FBtr0005088(api-miR-252b_L-1),FBtr0070138(api-miR-3041_R-1),FBtr0070239(api-miR-3036),FBtr0070241(api-miR-3036),FBtr0070651(api-miR-263b,api-miR-92a,api-miR-9a_R-2,api-miR-929,api-miR-9b_R+1,api-miR-3036),FBtr0070764(api-miR-263b,api-miR-9a_R-2,api-miR-9b_R+1),FBtr0071017(api-miR-263a,api-miR-13a,api-miR-263b,api-mir-316-p3,api-miR-2a),FBtr0071018(api-miR-263a,api-miR-13a,api-miR-263b,api-mir-316…
4320	Dorso-ventral axis formation	44	FBtr0070261(PC-5p-113190_15),FBtr0070262(api-miR-317),FBtr0070263(PC-5p-113190_15),FBtr0070265(api-miR-263a,bmo-miR-10-3p_L-1,api-miR-92b,api-miR-13a,api-miR-92a,api-miR-190_R-3,api-miR-9a_R-2,api-miR-9b_R+1,PC-3p-94006_17,api-miR-2a,PC-5p-113190_15,PC-3p-3656_637),FBtr0070266(api-miR-317),FBtr0070396(api-miR-317,api-miR-3036,PC-3p-3656_637),FBtr0070439(api-miR-210_R+1,api-miR-3036),FBtr0070440(a…
4330	Notch signaling pathway	16	FBtr0070507(api-miR-316,api-miR-210_R+1),FBtr0070914(api-miR-278,api-miR-92b,api-mir-14-p5,api-miR-263b,api-miR-210_R+1),FBtr0071350(api-miR-3016),FBtr0073454(api-miR-315),FBtr0078267(api-miR-137_L+1,api-miR-13a,api-miR-2a),FBtr0079821(bmo-miR-10-3p_L-1,api-miR-316),FBtr0079822(bmo-miR-10-3p_L-1,api-miR-316),FBtr0080700(api-miR-277),FBtr0083739(api-miR-315,api-miR-14),FBtr0083740(api-miR-14),FBtr…
4340	Hedgehog signaling pathway	27	FBtr0074602(api-miR-8),FBtr0074623(api-miR-3040),FBtr0077771(api-miR-137_L+1),FBtr0077772(api-miR-137_L+1),FBtr0077773(api-miR-137_L+1),FBtr0077774(api-miR-137_L+1),FBtr0077775(api-miR-137_L+1),FBtr0078129(api-miR-277,api-miR-124_R-2,api-miR-9b_R+1),FBtr0078727(api-miR-92b,api-mir-3037-p5,api-miR-92a),FBtr0079432(api-miR-14,api-mir-316-p3),FBtr0079851(api-miR-252b_L-1,api-miR-92a,api-miR-3036,api…
4350	TGF-beta signaling pathway	25	FBtr0005088(api-miR-252b_L-1),FBtr0070146(api-miR-87a),FBtr0071192(api-miR-252b_L-1,bmo-miR-993a-5p_L-1R-3),FBtr0071641(api-miR-92b,api-miR-92a),FBtr0071642(api-miR-92b,api-miR-92a),FBtr0072578(api-miR-13a,api-miR-3050,api-miR-2a,api-miR-3041_R-1),FBtr0074286(api-miR-1_L-1),FBtr0077114(api-miR-315,api-miR-316),FBtr0077771(api-miR-137_L+1),FBtr0077772(api-miR-137_L+1),FBtr0077773(api-miR-137_L+1),…
4512	ECM-receptor interaction	17	FBtr0070984(api-miR-9a_R-2),FBtr0070985(api-miR-9a_R-2),FBtr0070986(api-miR-9a_R-2),FBtr0071105(api-miR-124_R-2),FBtr0071705(PC-5p-113190_15),FBtr0071706(PC-5p-113190_15),FBtr0071707(PC-5p-113190_15),FBtr0076382(api-miR-124_R-2,api-miR-252b_L-1,api-miR-263b,api-miR-3041_R-1),FBtr0077014(api-miR-263b,api-miR-3036),FBtr0079036(api-miR-263a),FBtr0079490(api-miR-2765,api-miR-252b_L-1,api-mir-3040-p5,…
4630	Jak-STAT signaling pathway	23	FBtr0070378(api-miR-315),FBtr0070379(api-miR-315,api-miR-9a_R-2,api-miR-9b_R+1,api-miR-3036,api-miR-3047),FBtr0070380(api-miR-315),FBtr0073145(api-miR-9a_R-2,api-miR-9b_R+1),FBtr0074473(api-miR-13a,api-miR-2a,api-miR-3047),FBtr0074581(api-miR-13a,api-miR-2a),FBtr0076614(api-mir-14-p5),FBtr0076615(api-miR-316),FBtr0080143(PC-3p-3656_637),FBtr0081040(api-miR-190_R-3,api-miR-3036),FBtr0083940(api-mi…
4650	Natural killer cell mediated cytotoxicity	27	FBtr0070378(api-miR-315),FBtr0070379(api-miR-315,api-miR-9a_R-2,api-miR-9b_R+1,api-miR-3036,api-miR-3047),FBtr0070380(api-miR-315),FBtr0070764(api-miR-263b,api-miR-9a_R-2,api-miR-9b_R+1),FBtr0072730(api-miR-3036),FBtr0074230(api-miR-1_L-1,api-miR-124_R-2,api-miR-7),FBtr0074293(api-miR-315,api-mir-14-p5,api-miR-71_R-1,api-miR-9a_R-2,api-miR-9b_R+1,api-miR-3036),FBtr0074294(bmo-miR-10-3p_L-1,api-mi…
4710	Circadian rhythm - mammal	11	FBtr0070477(api-miR-276,api-miR-3050),FBtr0076785(api-miR-3050),FBtr0085742(api-miR-317,api-miR-3041_R-1),FBtr0085743(api-miR-317,api-miR-3041_R-1),FBtr0085744(api-miR-317,api-miR-3041_R-1),FBtr0088845(api-miR-92a),FBtr0088846(api-miR-92a),FBtr0088847(api-miR-92a),FBtr0088848(api-miR-92a,api-miR-929),FBtr0100132(api-miR-3050),FBtr0100134(api-miR-3050)
4711	Circadian rhythm - fly	14	FBtr0070477(api-miR-276,api-miR-3050),FBtr0076775(api-miR-3050),FBtr0076776(api-miR-3050),FBtr0076777(api-miR-3050),FBtr0076780(api-miR-3050),FBtr0076782(api-miR-3050),FBtr0076785(api-miR-3050),FBtr0079070(PC-3p-2743_844,api-miR-3050),FBtr0079071(PC-3p-2743_844,api-miR-3050),FBtr0100132(api-miR-3050),FBtr0100134(api-miR-3050),FBtr0300020(PC-3p-2743_844,api-miR-3050),FBtr0300499(api-miR-3050),FBtr…
4745	Phototransduction - fly	32	FBtr0070651(api-miR-263b,api-miR-92a,api-miR-9a_R-2,api-miR-929,api-miR-9b_R+1,api-miR-3036),FBtr0071519(api-miR-315),FBtr0073825(api-miR-276,api-miR-277,bmo-miR-10-3p_L-1,api-mir-14-p5,api-miR-3036),FBtr0073826(api-miR-277,api-miR-190_R-3,PC-5p-113190_15),FBtr0074832(api-miR-316,api-miR-3050,api-miR-9a_R-2,api-miR-9b_R+1),FBtr0074833(api-miR-3050,api-miR-9a_R-2,api-miR-9b_R+1),FBtr0074949(api-mi…
4914	Progesterone-mediated oocyte maturation	30	FBtr0070686(api-miR-14),FBtr0070687(api-miR-14),FBtr0071911(api-mir-14-p5,api-miR-2765,api-mir-3040-p5,PC-3p-94006_17,api-mir-3053-p5),FBtr0071913(api-mir-14-p5,api-miR-2765,api-mir-3040-p5,PC-3p-94006_17,api-mir-3053-p5),FBtr0071914(api-mir-14-p5,api-miR-2765,api-mir-3040-p5,PC-3p-94006_17,api-mir-3053-p5),FBtr0072156(api-miR-3036),FBtr0074073(api-miR-277,api-miR-92a,api-miR-3036),FBtr0074077(ap…

## Sheet: KEGG_Aphids
Pathway Id	pathway description	S gene number	TS gene number	B gene number	TB gene number	Pvalue of Fisher's Exact Test	Pathway Link
ko05412	Arrhythmogenic right ventricular cardiomyopathy	64	3021	353	36563	2.0161e-09	..\KEGG_Pictures\map05412.html
ko05100	Bacterial invasion of epithelial cells	92	3021	609	36563	1.29235e-08	..\KEGG_Pictures\map05100.html
ko00524	Butirosin and neomycin biosynthesis	12	3021	25	36563	1.85249e-07	..\KEGG_Pictures\map00524.html
ko04510	Focal adhesion	133	3021	1037	36563	2.60329e-07	..\KEGG_Pictures\map04510.html
ko05414	Dilated cardiomyopathy	80	3021	545	36563	3.72876e-07	..\KEGG_Pictures\map05414.html
ko04520	Adherens junction	86	3021	602	36563	4.51567e-07	..\KEGG_Pictures\map04520.html
ko05322	Systemic lupus erythematosus	55	3021	330	36563	4.69879e-07	..\KEGG_Pictures\map05322.html
ko05131	Shigellosis	77	3021	522	36563	5.03161e-07	..\KEGG_Pictures\map05131.html
ko04144	Endocytosis	129	3021	1012	36563	5.47133e-07	..\KEGG_Pictures\map04144.html
ko04930	Type II diabetes mellitus	29	3021	129	36563	5.71834e-07	..\KEGG_Pictures\map04930.html
ko04745	Phototransduction - fly	68	3021	444	36563	5.84895e-07	..\KEGG_Pictures\map04745.html
ko04670	Leucyte transendothelial migration	92	3021	666	36563	8.15848e-07	..\KEGG_Pictures\map04670.html
ko05410	Hypertrophic cardiomyopathy	78	3021	550	36563	2.00701e-06	..\KEGG_Pictures\map05410.html
ko05416	Viral myocarditis	92	3021	682	36563	2.25622e-06	..\KEGG_Pictures\map05416.html
ko04960	Aldosterone-regulated sodium reabsorption	21	3021	85	36563	4.11757e-06	..\KEGG_Pictures\map04960.html
ko00230	Purine metabolism	218	3021	1972	36563	5.2755e-06	..\KEGG_Pictures\map00230.html
ko03420	Nucleotide excision repair	53	3021	347	36563	1.0506e-05	..\KEGG_Pictures\map03420.html
ko05200	Pathways in cancer	141	3021	1198	36563	1.27294e-05	..\KEGG_Pictures\map05200.html
ko00360	Phenylalanine metabolism	44	3021	273	36563	1.49166e-05	..\KEGG_Pictures\map00360.html
ko04530	Tight junction	114	3021	935	36563	1.87098e-05	..\KEGG_Pictures\map04530.html
ko00240	Pyrimidine metabolism	122	3021	1015	36563	1.87134e-05	..\KEGG_Pictures\map00240.html
ko04620	Toll-like receptor signaling pathway	34	3021	201	36563	4.93069e-05	..\KEGG_Pictures\map04620.html
ko05110	Vibrio cholerae infection	91	3021	737	36563	7.93163e-05	..\KEGG_Pictures\map05110.html
ko05211	Renal cell carcinoma	52	3021	367	36563	9.64642e-05	..\KEGG_Pictures\map05211.html
ko04080	Neuroactive ligand-receptor interaction	77	3021	604	36563	9.84784e-05	..\KEGG_Pictures\map04080.html
ko04120	Ubiquitin mediated proteolysis	123	3021	1074	36563	0.000142694	..\KEGG_Pictures\map04120.html
ko00500	Starch and sucrose metabolism	75	3021	595	36563	0.000171169	..\KEGG_Pictures\map00500.html
ko04514	Cell adhesion molecules	17	3021	82	36563	0.000333515	..\KEGG_Pictures\map04514.html
ko00906	Carotenoid biosynthesis	5	3021	9	36563	0.000364139	..\KEGG_Pictures\map00906.html
ko05144	Malaria	12	3021	49	36563	0.000506076	..\KEGG_Pictures\map05144.html
ko00901	Indole alkaloid biosynthesis	7	3021	19	36563	0.000539403	..\KEGG_Pictures\map00901.html
ko04350	TGF-beta signaling pathway	40	3021	284	36563	0.0006499	..\KEGG_Pictures\map04350.html
ko04060	Cytokine-cytokine receptor interaction	18	3021	95	36563	0.000710689	..\KEGG_Pictures\map04060.html
ko04630	Jak-STAT signaling pathway	23	3021	137	36563	0.000847233	..\KEGG_Pictures\map04630.html
ko04012	ErbB signaling pathway	33	3021	226	36563	0.000993913	..\KEGG_Pictures\map04012.html
ko05140	Leishmaniasis	19	3021	106	36563	0.00103761	..\KEGG_Pictures\map05140.html
ko03020	RNA polymerase	55	3021	436	36563	0.00114624	..\KEGG_Pictures\map03020.html
ko04810	Regulation of actin cytoskeleton	118	3021	1085	36563	0.00132517	..\KEGG_Pictures\map04810.html
ko04512	ECM-receptor interaction	28	3021	189	36563	0.00184825	..\KEGG_Pictures\map04512.html
ko05223	Non-small cell lung cancer	20	3021	120	36563	0.00195166	..\KEGG_Pictures\map05223.html
ko04145	Phagosome	125	3021	1183	36563	0.0026999	..\KEGG_Pictures\map04145.html
ko04111	Cell cycle - yeast	67	3021	578	36563	0.00317061	..\KEGG_Pictures\map04111.html
ko05130	Pathogenic Escherichia coli infection	80	3021	712	36563	0.00317319	..\KEGG_Pictures\map05130.html
ko00680	Methane metabolism	34	3021	252	36563	0.00321303	..\KEGG_Pictures\map00680.html
ko04320	Dorso-ventral axis formation	38	3021	291	36563	0.00340633	..\KEGG_Pictures\map04320.html
ko05142	Chagas disease	35	3021	264	36563	0.00376316	..\KEGG_Pictures\map05142.html
ko05222	Small cell lung cancer	47	3021	382	36563	0.00404866	..\KEGG_Pictures\map05222.html
ko00430	Taurine and hypotaurine metabolism	15	3021	86	36563	0.00437661	..\KEGG_Pictures\map00430.html
ko00520	Amino sugar and nucleotide sugar metabolism	62	3021	537	36563	0.00479423	..\KEGG_Pictures\map00520.html
ko04210	Apoptosis	37	3021	288	36563	0.00498969	..\KEGG_Pictures\map04210.html
ko04010	MAPK signaling pathway	88	3021	810	36563	0.00516982	..\KEGG_Pictures\map04010.html
ko00983	Drug metabolism - other enzymes	63	3021	555	36563	0.00650413	..\KEGG_Pictures\map00983.html
ko04722	Neurotrophin signaling pathway	57	3021	494	36563	0.00669404	..\KEGG_Pictures\map04722.html
ko00130	Ubiquinone and other terpenoid-quinone biosynthesis	17	3021	108	36563	0.00735035	..\KEGG_Pictures\map00130.html
ko04650	Natural killer cell mediated cytotoxicity	29	3021	220	36563	0.00843011	..\KEGG_Pictures\map04650.html
ko00970	Aminoacyl-tRNA biosynthesis	48	3021	409	36563	0.00890724	..\KEGG_Pictures\map00970.html
ko04062	Chemokine signaling pathway	52	3021	450	36563	0.00899012	..\KEGG_Pictures\map04062.html
ko05212	Pancreatic cancer	22	3021	157	36563	0.0101995	..\KEGG_Pictures\map05212.html
ko04370	VEGF signaling pathway	36	3021	292	36563	0.0104468	..\KEGG_Pictures\map04370.html
ko05214	Glioma	28	3021	214	36563	0.0104679	..\KEGG_Pictures\map05214.html
ko00521	Streptomycin biosynthesis	19	3021	130	36563	0.0105637	..\KEGG_Pictures\map00521.html
ko04910	Insulin signaling pathway	92	3021	877	36563	0.0108244	..\KEGG_Pictures\map04910.html
ko05220	Chronic myeloid leukemia	22	3021	158	36563	0.0109504	..\KEGG_Pictures\map05220.html
ko04914	Progesterone-mediated oocyte maturation	48	3021	414	36563	0.0110238	..\KEGG_Pictures\map04914.html
ko04964	Proximal tubule bicarbonate reclamation	10	3021	54	36563	0.012088	..\KEGG_Pictures\map04964.html
ko00564	Glycerophospholipid metabolism	40	3021	335	36563	0.0121215	..\KEGG_Pictures\map00564.html
ko04940	Type I diabetes mellitus	15	3021	98	36563	0.0145049	..\KEGG_Pictures\map04940.html
ko00830	Retinol metabolism	45	3021	391	36563	0.0151888	..\KEGG_Pictures\map00830.html
ko00908	Zeatin biosynthesis	3	3021	7	36563	0.0153015	..\KEGG_Pictures\map00908.html
ko04020	Calcium signaling pathway	97	3021	946	36563	0.0161775	..\KEGG_Pictures\map04020.html
ko04070	Phosphatidylinositol signaling system	52	3021	469	36563	0.0187428	..\KEGG_Pictures\map04070.html
ko04664	Fc epsilon RI signaling pathway	26	3021	205	36563	0.0191037	..\KEGG_Pictures\map04664.html
ko00250	Alanine, aspartate and glutamate metabolism	47	3021	429	36563	0.0292484	..\KEGG_Pictures\map00250.html
ko00965	Betalain biosynthesis	7	3021	37	36563	0.0298046	..\KEGG_Pictures\map00965.html
ko00940	Phenylpropanoid biosynthesis	25	3021	204	36563	0.0307732	..\KEGG_Pictures\map00940.html
ko04666	Fc gamma R-mediated phagocytosis	45	3021	413	36563	0.034936	..\KEGG_Pictures\map04666.html
ko00350	Tyrosine metabolism	47	3021	435	36563	0.0359455	..\KEGG_Pictures\map00350.html
ko00460	Cyanoamino acid metabolism	17	3021	129	36563	0.0371231	..\KEGG_Pictures\map00460.html
ko04013	MAPK signaling pathway - fly	16	3021	120	36563	0.0385096	..\KEGG_Pictures\map04013.html
ko00960	Tropane, piperidine and pyridine alkaloid biosynthesis	13	3021	93	36563	0.0421694	..\KEGG_Pictures\map00960.html
ko03060	Protein export	36	3021	326	36563	0.0461217	..\KEGG_Pictures\map03060.html
ko00780	Biotin metabolism	8	3021	49	36563	0.0462131	..\KEGG_Pictures\map00780.html
ko00051	Fructose and mannose metabolism	46	3021	433	36563	0.0476894	..\KEGG_Pictures\map00051.html
ko04110	Cell cycle	70	3021	694	36563	0.0483132	..\KEGG_Pictures\map04110.html
ko03022	Basal transcription factors	32	3021	286	36563	0.0494747	..\KEGG_Pictures\map03022.html
ko00514	O-Mannosyl glycan biosynthesis	3	3021	11	36563	0.0562309	..\KEGG_Pictures\map00514.html
ko03070	Bacterial secretion system	11	3021	79	36563	0.0597775	..\KEGG_Pictures\map03070.html
ko04920	Adipocytokine signaling pathway	23	3021	198	36563	0.0611927	..\KEGG_Pictures\map04920.html
ko00670	One carbon pool by folate	16	3021	129	36563	0.066502	..\KEGG_Pictures\map00670.html
ko00510	N-Glycan biosynthesis	26	3021	231	36563	0.0667587	..\KEGG_Pictures\map00510.html
ko04310	Wnt signaling pathway	63	3021	631	36563	0.0682102	..\KEGG_Pictures\map04310.html
ko04912	GnRH signaling pathway	40	3021	381	36563	0.0704082	..\KEGG_Pictures\map04912.html
ko00140	Steroid hormone biosynthesis	34	3021	317	36563	0.0710806	..\KEGG_Pictures\map00140.html
ko05221	Acute myeloid leukemia	14	3021	111	36563	0.073603	..\KEGG_Pictures\map05221.html
ko00053	Ascorbate and aldarate metabolism	33	3021	311	36563	0.0831967	..\KEGG_Pictures\map00053.html
ko05213	Endometrial cancer	18	3021	155	36563	0.0894495	..\KEGG_Pictures\map05213.html
ko00010	Glycolysis / Gluconeogenesis	79	3021	823	36563	0.0913825	..\KEGG_Pictures\map00010.html
ko00052	Galactose metabolism	39	3021	380	36563	0.0944859	..\KEGG_Pictures\map00052.html
ko03410	Base excision repair	18	3021	159	36563	0.107188	..\KEGG_Pictures\map03410.html
ko04360	Axon guidance	37	3021	364	36563	0.111573	..\KEGG_Pictures\map04360.html
ko00860	Porphyrin and chlorophyll metabolism	48	3021	486	36563	0.113334	..\KEGG_Pictures\map00860.html
ko00260	Glycine, serine and threonine metabolism	50	3021	509	36563	0.115378	..\KEGG_Pictures\map00260.html
ko04740	Olfactory transduction	18	3021	161	36563	0.116816	..\KEGG_Pictures\map04740.html
ko00565	Ether lipid metabolism	12	3021	100	36563	0.122045	..\KEGG_Pictures\map00565.html
ko00950	Isoquinoline alkaloid biosynthesis	10	3021	80	36563	0.122677	..\KEGG_Pictures\map00950.html
ko00730	Thiamine metabolism	10	3021	81	36563	0.130212	..\KEGG_Pictures\map00730.html
ko04150	mTOR signaling pathway	32	3021	315	36563	0.131487	..\KEGG_Pictures\map04150.html
ko00513	High-mannose type N-glycan biosynthesis	2	3021	8	36563	0.136928	..\KEGG_Pictures\map00513.html
ko04720	Long-term potentiation	31	3021	306	36563	0.139124	..\KEGG_Pictures\map04720.html
ko00040	Pentose and glucuronate interconversions	41	3021	417	36563	0.140382	..\KEGG_Pictures\map00040.html
ko04623	Cytosolic DNA-sensing pathway	10	3021	83	36563	0.146004	..\KEGG_Pictures\map04623.html
ko04330	Notch signaling pathway	26	3021	254	36563	0.151081	..\KEGG_Pictures\map04330.html
ko00330	Arginine and proline metabolism	47	3021	488	36563	0.153239	..\KEGG_Pictures\map00330.html
ko05218	Melanoma	10	3021	84	36563	0.154252	..\KEGG_Pictures\map05218.html
ko05215	Prostate cancer	30	3021	299	36563	0.155759	..\KEGG_Pictures\map05215.html
ko04270	Vascular smooth muscle contraction	43	3021	444	36563	0.156507	..\KEGG_Pictures\map04270.html
ko00720	Reductive carboxylate cycle	12	3021	106	36563	0.164853	..\KEGG_Pictures\map00720.html
ko00440	Phosphonate and phosphinate metabolism	5	3021	36	36563	0.172749	..\KEGG_Pictures\map00440.html
ko04730	Long-term depression	22	3021	215	36563	0.175128	..\KEGG_Pictures\map04730.html
ko00710	Carbon fixation in photosynthetic organisms	41	3021	428	36563	0.180894	..\KEGG_Pictures\map00710.html
ko04621	NOD-like receptor signaling pathway	20	3021	196	36563	0.192098	..\KEGG_Pictures\map04621.html
ko05216	Thyroid cancer	12	3021	110	36563	0.197038	..\KEGG_Pictures\map05216.html
ko00604	Glycosphingolipid biosynthesis - ganglio series	13	3021	121	36563	0.199514	..\KEGG_Pictures\map00604.html
ko05120	Epithelial cell signaling in Helicobacter pylori infection	46	3021	490	36563	0.201689	..\KEGG_Pictures\map05120.html
ko05217	Basal cell carcinoma	13	3021	122	36563	0.207616	..\KEGG_Pictures\map05217.html
ko04114	Oocyte meiosis	59	3021	641	36563	0.209363	..\KEGG_Pictures\map04114.html
ko04660	T cell receptor signaling pathway	26	3021	267	36563	0.217626	..\KEGG_Pictures\map04660.html
ko00340	Histidine metabolism	14	3021	135	36563	0.225086	..\KEGG_Pictures\map00340.html
ko00601	Glycosphingolipid biosynthesis - lacto and neolacto series	2	3021	11	36563	0.229033	..\KEGG_Pictures\map00601.html
ko04950	Maturity onset diabetes of the young	6	3021	50	36563	0.229321	..\KEGG_Pictures\map04950.html
ko04146	Peroxisome	42	3021	454	36563	0.243026	..\KEGG_Pictures\map04146.html
ko05219	Bladder cancer	7	3021	62	36563	0.249967	..\KEGG_Pictures\map05219.html
ko00380	Tryptophan metabolism	35	3021	378	36563	0.264469	..\KEGG_Pictures\map00380.html
ko00290	Valine, leucine and isoleucine biosynthesis	21	3021	219	36563	0.269587	..\KEGG_Pictures\map00290.html
ko04744	Phototransduction	16	3021	165	36563	0.288722	..\KEGG_Pictures\map04744.html
ko04610	Complement and coagulation cascades	8	3021	76	36563	0.290543	..\KEGG_Pictures\map04610.html
ko00540	Lipopolysaccharide biosynthesis	1	3021	4	36563	0.291757	..\KEGG_Pictures\map00540.html
ko05210	Colorectal cancer	30	3021	326	36563	0.295191	..\KEGG_Pictures\map05210.html
ko04742	Taste transduction	8	3021	78	36563	0.315413	..\KEGG_Pictures\map04742.html
ko04962	Vasopressin-regulated water reabsorption	20	3021	214	36563	0.315665	..\KEGG_Pictures\map04962.html
ko04130	SNARE interactions in vesicular transport	22	3021	237	36563	0.315743	..\KEGG_Pictures\map04130.html
ko00561	Glycerolipid metabolism	37	3021	411	36563	0.316631	..\KEGG_Pictures\map00561.html
ko04662	B cell receptor signaling pathway	18	3021	192	36563	0.323008	..\KEGG_Pictures\map04662.html
ko03040	Spliceosome	38	3021	428	36563	0.345385	..\KEGG_Pictures\map03040.html
ko00511	Other glycan degradation	13	3021	139	36563	0.362561	..\KEGG_Pictures\map00511.html
ko05320	Autoimmune thyroid disease	4	3021	37	36563	0.365984	..\KEGG_Pictures\map05320.html
ko04011	MAPK signaling pathway - yeast	14	3021	151	36563	0.366864	..\KEGG_Pictures\map04011.html
ko04115	p53 signaling pathway	22	3021	245	36563	0.373819	..\KEGG_Pictures\map04115.html
ko00310	Lysine degradation	46	3021	530	36563	0.385367	..\KEGG_Pictures\map00310.html
ko04916	Melanogenesis	33	3021	378	36563	0.396598	..\KEGG_Pictures\map04916.html
ko04113	Meiosis - yeast	36	3021	414	36563	0.399271	..\KEGG_Pictures\map04113.html
ko00785	Lipoic acid metabolism	3	3021	28	36563	0.411067	..\KEGG_Pictures\map00785.html
ko04640	Hematopoietic cell lineage	11	3021	122	36563	0.427356	..\KEGG_Pictures\map04640.html
ko00563	Glycosylphosphatidylinositol	11	3021	123	36563	0.438159	..\KEGG_Pictures\map00563.html
ko01051	Biosynthesis of ansamycins	2	3021	18	36563	0.444966	..\KEGG_Pictures\map01051.html
ko04622	RIG-I-like receptor signaling pathway	12	3021	136	36563	0.4502	..\KEGG_Pictures\map04622.html
ko04142	Lysosome	101	3021	1204	36563	0.451353	..\KEGG_Pictures\map04142.html
ko00533	Glycosaminoglycan biosynthesis - keratan sulfate	3	3021	30	36563	0.456052	..\KEGG_Pictures\map00533.html
ko05330	Allograft rejection	3	3021	30	36563	0.456052	..\KEGG_Pictures\map05330.html
ko05332	Graft-versus-host disease	3	3021	30	36563	0.456052	..\KEGG_Pictures\map05332.html
ko00982	Drug metabolism - cytochrome P450	48	3021	571	36563	0.47215	..\KEGG_Pictures\map00982.html
ko00401	Novobiocin biosynthesis	3	3021	31	36563	0.477997	..\KEGG_Pictures\map00401.html
ko00760	Nicotinate and nicotinamide metabolism	10	3021	115	36563	0.481295	..\KEGG_Pictures\map00760.html
ko00590	Arachidonic acid metabolism	28	3021	333	36563	0.490167	..\KEGG_Pictures\map00590.html
ko04614	Renin-angiotensin system	12	3021	140	36563	0.491136	..\KEGG_Pictures\map04614.html
ko03320	PPAR signaling pathway	39	3021	467	36563	0.496598	..\KEGG_Pictures\map03320.html
ko04340	Hedgehog signaling pathway	18	3021	215	36563	0.512483	..\KEGG_Pictures\map04340.html
ko00030	Pentose phosphate pathway	32	3021	385	36563	0.512906	..\KEGG_Pictures\map00030.html
ko00980	Metabolism of xenobiotics by cytochrome P450	47	3021	567	36563	0.513067	..\KEGG_Pictures\map00980.html
ko00624	1- and 2-Methylnaphthalene degradation	17	3021	203	36563	0.513699	..\KEGG_Pictures\map00624.html
ko04540	Gap junction	38	3021	459	36563	0.51966	..\KEGG_Pictures\map04540.html
ko00020	Citrate cycle	50	3021	606	36563	0.525876	..\KEGG_Pictures\map00020.html
ko00281	Geraniol degradation	8	3021	95	36563	0.531188	..\KEGG_Pictures\map00281.html
ko00945	Stilbenoid, diarylheptanoid and gingerol biosynthesis	20	3021	243	36563	0.541086	..\KEGG_Pictures\map00945.html
ko00642	Ethylbenzene degradation	11	3021	133	36563	0.544138	..\KEGG_Pictures\map00642.html
ko00532	Glycosaminoglycan biosynthesis - chondroitin sulfate	2	3021	22	36563	0.552906	..\KEGG_Pictures\map00532.html
ko00910	Nitrogen metabolism	22	3021	270	36563	0.559453	..\KEGG_Pictures\map00910.html
ko00623	2,4-Dichlorobenzoate degradation	3	3021	35	36563	0.561186	..\KEGG_Pictures\map00623.html
ko04710	Circadian rhythm - mammal	4	3021	49	36563	0.584855	..\KEGG_Pictures\map04710.html
ko03018	RNA degradation	13	3021	163	36563	0.594342	..\KEGG_Pictures\map03018.html
ko04612	Antigen processing and presentation	70	3021	867	36563	0.599136	..\KEGG_Pictures\map04612.html
ko03430	Mismatch repair	13	3021	166	36563	0.621032	..\KEGG_Pictures\map03430.html
ko00100	Steroid biosynthesis	2	3021	25	36563	0.623576	..\KEGG_Pictures\map00100.html
ko00531	Glycosaminoglycan degradation	10	3021	130	36563	0.639685	..\KEGG_Pictures\map00531.html
ko00400	Phenylalanine, tyrosine and tryptophan biosynthesis	4	3021	53	36563	0.647531	..\KEGG_Pictures\map00400.html
ko00626	Naphthalene and anthracene degradation	24	3021	310	36563	0.660759	..\KEGG_Pictures\map00626.html
ko00061	Fatty acid biosynthesis	17	3021	222	36563	0.663893	..\KEGG_Pictures\map00061.html
ko00632	Benzoate degradation via CoA ligation	28	3021	362	36563	0.670557	NA
ko02060	Phosphotransferase system	1	3021	13	36563	0.674141	..\KEGG_Pictures\map02060.html
ko04140	Regulation of autophagy	9	3021	121	36563	0.677035	..\KEGG_Pictures\map04140.html
ko00600	Sphingolipid metabolism	17	3021	224	36563	0.678206	..\KEGG_Pictures\map00600.html
ko00603	Glycosphingolipid biosynthesis - globo series	6	3021	82	36563	0.680368	..\KEGG_Pictures\map00603.html
ko03440	Homologous recombination	11	3021	149	36563	0.694924	..\KEGG_Pictures\map03440.html
ko03450	Non-homologous end-joining	4	3021	57	36563	0.703592	..\KEGG_Pictures\map03450.html
ko04966	Collecting duct acid secretion	21	3021	279	36563	0.704047	..\KEGG_Pictures\map04966.html
ko00643	Styrene degradation	3	3021	44	36563	0.715911	..\KEGG_Pictures\map00643.html
ko00480	Glutathione metabolism	51	3021	663	36563	0.724809	..\KEGG_Pictures\map00480.html
ko00900	Terpenoid backbone biosynthesis	13	3021	179	36563	0.725626	..\KEGG_Pictures\map00900.html
ko00471	D-Glutamine and D-glutamate metabolism	1	3021	15	36563	0.725783	..\KEGG_Pictures\map00471.html
ko02010	ABC transporters	16	3021	219	36563	0.731823	..\KEGG_Pictures\map02010.html
ko05020	Prion diseases	14	3021	196	36563	0.752521	..\KEGG_Pictures\map05020.html
ko00072	Synthesis and degradation of ketone bodies	6	3021	89	36563	0.75411	..\KEGG_Pictures\map00072.html
ko00641	3-Chloroacrylic acid degradation	7	3021	103	36563	0.756785	NA
ko04712	Circadian rhythm - plant	3	3021	47	36563	0.757015	..\KEGG_Pictures\map04712.html
ko00534	Glycosaminoglycan biosynthesis - heparan sulfate	3	3021	47	36563	0.757015	..\KEGG_Pictures\map00534.html
ko00620	Pyruvate metabolism	47	3021	623	36563	0.764551	..\KEGG_Pictures\map00620.html
ko00512	O-Glycan biosynthesis	3	3021	48	36563	0.769602	..\KEGG_Pictures\map00512.html
ko00650	Butanoate metabolism	40	3021	548	36563	0.815894	..\KEGG_Pictures\map00650.html
ko00630	Glyoxylate and dicarboxylate metabolism	20	3021	288	36563	0.821089	..\KEGG_Pictures\map00630.html
ko04711	Circadian rhythm - fly	3	3021	53	36563	0.824728	..\KEGG_Pictures\map04711.html
ko00625	Tetrachloroethene degradation	3	3021	54	36563	0.83429	..\KEGG_Pictures\map00625.html
ko00903	Limonene and pinene degradation	41	3021	567	36563	0.835345	..\KEGG_Pictures\map00903.html
ko00920	Sulfur metabolism	4	3021	70	36563	0.840431	..\KEGG_Pictures\map00920.html
ko03030	DNA replication	20	3021	293	36563	0.842488	..\KEGG_Pictures\map03030.html
ko00562	Inositol phosphate metabolism	29	3021	413	36563	0.844319	..\KEGG_Pictures\map00562.html
ko00071	Fatty acid metabolism	38	3021	534	36563	0.853475	..\KEGG_Pictures\map00071.html
ko00592	alpha-Linolenic acid metabolism	6	3021	102	36563	0.856532	..\KEGG_Pictures\map00592.html
ko00280	Valine, leucine and isoleucine degradation	43	3021	602	36563	0.861037	..\KEGG_Pictures\map00280.html
ko04112	Cell cycle - Caulobacter	2	3021	42	36563	0.87231	..\KEGG_Pictures\map04112.html
ko00750	Vitamin B6 metabolism	2	3021	42	36563	0.87231	..\KEGG_Pictures\map00750.html
ko00930	Caprolactam degradation	10	3021	163	36563	0.874253	..\KEGG_Pictures\map00930.html
ko00981	Insect hormone biosynthesis	2	3021	43	36563	0.880663	..\KEGG_Pictures\map00981.html
ko05014	Amyotrophic lateral sclerosis	24	3021	358	36563	0.881986	..\KEGG_Pictures\map05014.html
ko00790	Folate biosynthesis	5	3021	92	36563	0.886034	..\KEGG_Pictures\map00790.html
ko04626	Plant-pathogen interaction	16	3021	251	36563	0.88937	..\KEGG_Pictures\map04626.html
ko00770	Pantothenate and CoA biosynthesis	5	3021	93	36563	0.891476	..\KEGG_Pictures\map00770.html
ko00450	Selenoamino acid metabolism	17	3021	267	36563	0.896353	..\KEGG_Pictures\map00450.html
ko00740	Riboflavin metabolism	5	3021	95	36563	0.90169	..\KEGG_Pictures\map00740.html
ko00631	1,2-Dichloroethane degradation	2	3021	53	36563	0.940363	NA
ko00300	Lysine biosynthesis	1	3021	33	36563	0.941992	..\KEGG_Pictures\map00300.html
ko00362	Benzoate degradation via hydroxylation	1	3021	33	36563	0.941992	..\KEGG_Pictures\map00362.html
ko00410	beta-Alanine metabolism	21	3021	355	36563	0.961789	..\KEGG_Pictures\map00410.html
ko00361	gamma-Hexachlorocyclohexane degradation	26	3021	427	36563	0.96292	..\KEGG_Pictures\map00361.html
ko02020	Two-component system	12	3021	224	36563	0.962998	..\KEGG_Pictures\map02020.html
ko01040	Biosynthesis of unsaturated fatty acids	20	3021	353	36563	0.974939	..\KEGG_Pictures\map01040.html
ko00640	Propanoate metabolism	22	3021	389	36563	0.980195	..\KEGG_Pictures\map00640.html
ko00591	Linoleic acid metabolism	6	3021	153	36563	0.989221	..\KEGG_Pictures\map00591.html
ko00062	Fatty acid elongation in mitochondria	6	3021	158	36563	0.991886	..\KEGG_Pictures\map00062.html
ko03050	Proteasome	43	3021	726	36563	0.993431	..\KEGG_Pictures\map03050.html
ko00363	Bisphenol A degradation	1	3021	66	36563	0.996644	..\KEGG_Pictures\map00363.html
ko00270	Cysteine and methionine metabolism	17	3021	370	36563	0.997985	..\KEGG_Pictures\map00270.html
ko03010	Ribosome	215	3021	6713	36563	1	..\KEGG_Pictures\map03010.html
ko04260	Cardiac muscle contraction	50	3021	1743	36563	1	..\KEGG_Pictures\map04260.html
ko05012	Parkinson's disease	130	3021	3439	36563	1	..\KEGG_Pictures\map05012.html
ko05016	Huntington's disease	188	3021	3915	36563	1	..\KEGG_Pictures\map05016.html
ko00190	Oxidative phosphorylation	125	3021	3332	36563	1	..\KEGG_Pictures\map00190.html
ko05010	Alzheimer's disease	122	3021	3233	36563	1	..\KEGG_Pictures\map05010.html
