# Supplementary material for: Comparative profiling of microRNAs in the winged and wingless English grain aphid, Sitobion avenae (F.) (Homoptera: Aphididae)
Source: Sci Rep. 2016 Oct 20;6:35668. doi: 10.1038/srep35668 (PMC5071838; doi:10.1038/srep35668)
Supplement: Supplementary Table S6 [file srep35668-s7.xls]

## Sheet: criterion
Table S1. Criteria used for miRNA prediction.
	Criteria used for miRNA annotation
1	L-n means the miRNA_seq (detected) is n base less than known rep_miRSeq in the left side;
2	R-n means the miRNA_seq (detected) is n base less than known rep_miRSeq in the right side;
3	L+n means the miRNA_seq (detected) is n base more than known rep_miRSeq in the left side;
4	R+n means the miRNA_seq (detected) is n base more than known rep_miRSeq in the right side;
5	2ss5TC13TA means 2 substitutin (ss), which are T->C at position 5 and T->A at position 13
6	if there is no matching annotation, the miRNA_seq (detected) is exactly same as known rep_miRSeq.
7	New discovered 5p/3p sequence has been annotated as p3/p5: which is directly differentiate with the reported sequences,
	Criteria used for miRNA Secondary Structure
1	number of allowed errors in one bulge in stem: <= 12
2	.number of basepair (bp) in stem region: >= 16
3	free energy (dG in kCal/mol): <=-15
4	length of hairpin (up and down stem + terminal loop): >= 50
5	length of terminal loop: <=200
6	number of allowed errors in one bulge in mature region: <=4
7	number of allowed biased errors in one bulge in mature region: <= 2
8	number of allowed biased bulges in in mature region: <= 2
9	number of basepair (bp) in mature or mature* region: >= 12
10	percentage of small RNA in stem region (pm): >= 80%
11	number of allowed errors in mature region: <=4
